# Supplementary material for: Precision improvement for indoor positioning based on fuzzy inference system with ultra-wideband wireless communications
Source: PLoS One. 2026 May 21;21(5):e0349251. doi: 10.1371/journal.pone.0349251 (PMC13193531; doi:10.1371/journal.pone.0349251)
Supplement: S1 File — (XLSX) [file pone.0349251.s001.xlsx]

## Sheet: A
2023-02-20					2023-02-21					2023-02-22					2023-02-23					2023-03-10					2023-03-09					2023/3/9-2					2023-03-08					2023-03-13					2023/3/13-2
distance	angle	x	y		distance	angle	x	y		distance	angle	x	y		distance	angle	x	y		distance	angle	x	y		distance	angle	x	y		distance	angle	x	y		distance	angle	x	y		distance	angle	x	y		distance	angle	x	y
92	-30.94	101.8	98.8		92	-36.67	94.8	93.8		91	-30.37	102.8	98.8		92	-28.65	104.8	100.8		100	-34.95	91.8	101.8		90	-37.24	94.8	91.8		112	-15.47	119.8	127.8		102	-32.66	93.8	105.8		124	-28.07	90.8	129.8		91	-31.51	101.8	97.8
91	-30.37	102.8	98.8		92	-35.52	95.8	94.8		91	-30.37	102.8	98.8		92	-28.65	104.8	100.8		98	-35.52	92.8	99.8		94	-37.24	92.8	94.8		123	-16.04	115.8	138.8		102	-32.66	93.8	105.8		120	-27.5	93.8	126.8		93	-32.09	99.8	98.8
89	-30.37	104.8	96.8		97	-35.52	92.8	98.8		91	-28.65	105.8	99.8		91	-28.65	105.8	99.8		101	-36.1	89.8	101.8		94	-37.24	92.8	94.8		123	-16.04	115.8	138.8		100	-32.09	95.8	104.8		120	-27.5	93.8	126.8		93	-32.09	99.8	98.8
89	-30.37	104.8	96.8		95	-36.1	93.8	96.8		91	-29.79	103.8	98.8		91	-28.65	105.8	99.8		98	-36.67	90.8	98.8		94	-37.24	92.8	94.8		81	-14.32	128.8	98.8		100	-32.09	95.8	104.8		120	-27.5	93.8	126.8		93	-32.66	98.8	98.8
88	-30.37	104.8	95.8		95	-36.1	93.8	96.8		91	-29.79	103.8	98.8		95	-28.07	104.8	103.8		99	-33.8	93.8	102.8		94	-37.24	92.8	94.8		81	-14.32	128.8	98.8		100	-31.51	96.8	105.8		121	-26.36	95.8	128.8		92	-32.66	99.8	97.8
88	-30.37	104.8	95.8		93	-36.67	93.8	94.8		92	-30.37	102.8	99.8		92	-28.07	105.8	101.8		98	-34.38	93.8	100.8		94	-37.24	92.8	94.8		98	-16.04	121.8	114.8		98	-30.94	98.8	104.8		122	-29.22	89.8	126.8		92	-32.66	99.8	97.8
89	-30.37	104.8	96.8		93	-36.67	93.8	94.8		92	-30.37	102.8	99.8		92	-28.07	105.8	101.8		101	-33.8	92.8	103.8		90	-37.24	94.8	91.8		98	-16.04	121.8	114.8		98	-30.94	98.8	104.8		120	-28.65	91.8	125.8		96	-32.66	97.8	100.8
89	-30.37	104.8	96.8		93	-34.95	95.8	96.8		89	-29.79	104.8	97.8		94	-28.65	103.8	102.8		98	-35.52	92.8	99.8		90	-37.24	94.8	91.8		80	-13.75	129.8	97.8		98	-30.94	98.8	104.8		120	-28.65	91.8	125.8		92	-32.66	99.8	97.8
92	-30.37	102.8	99.8		93	-34.95	95.8	96.8		89	-29.79	104.8	97.8		94	-28.65	103.8	102.8		99	-35.52	91.8	100.8		97	-36.67	91.8	97.8		121	-8.59	130.8	139.8		98	-30.94	98.8	104.8		121	-29.22	89.8	125.8		92	-32.66	99.8	97.8
91	-29.79	103.8	98.8		96	-34.38	94.8	99.8		95	-30.37	100.8	101.8		94	-28.65	103.8	102.8		98	-34.95	92.8	100.8		96	-37.24	90.8	96.8		121	-8.59	130.8	139.8		101	-30.94	97.8	106.8		121	-29.22	89.8	125.8		91	-32.66	99.8	96.8
91	-29.79	103.8	98.8		96	-34.38	94.8	99.8		95	-30.37	100.8	101.8		94	-28.65	103.8	102.8		101	-35.52	90.8	102.8		96	-37.24	90.8	96.8		111	-16.04	118.8	126.8		102	-32.66	93.8	105.8		121	-29.22	89.8	125.8		97	-32.66	96.8	101.8
89	-29.22	105.8	97.8		92	-36.67	94.8	93.8		90	-30.37	103.8	97.8		94	-28.65	103.8	102.8		97	-35.52	92.8	98.8		90	-36.67	95.8	92.8		111	-16.04	118.8	126.8		102	-32.66	93.8	105.8		121	-29.22	89.8	125.8		92	-32.09	100.8	97.8
91	-30.37	102.8	98.8		92	-36.67	94.8	93.8		90	-30.37	103.8	97.8		92	-28.65	104.8	100.8		101	-35.52	90.8	102.8		90	-36.67	95.8	92.8		80	-14.9	128.8	97.8		100	-32.09	95.8	104.8		121	-29.22	89.8	125.8		92	-32.09	100.8	97.8
90	-30.37	103.8	97.8		95	-35.52	93.8	97.8		91	-29.22	104.8	99.8		92	-28.65	104.8	100.8		101	-35.52	90.8	102.8		95	-36.67	92.8	96.8		80	-8.59	137.8	99.8		101	-32.66	94.8	105.8		121	-29.22	89.8	125.8		91	-32.66	99.8	96.8
92	-29.79	103.8	99.8		94	-35.52	94.8	96.8		91	-29.22	104.8	99.8		93	-28.65	104.8	101.8		101	-35.52	90.8	102.8		95	-36.67	92.8	96.8		86	-8.59	136.8	105.8		100	-32.09	95.8	104.8		121	-29.22	89.8	125.8		91	-32.66	99.8	96.8
92	-29.79	103.8	99.8		97	-36.1	91.8	98.8		90	-29.22	105.8	98.8		93	-28.65	104.8	101.8		101	-34.38	91.8	103.8		95	-36.67	92.8	96.8		85	-13.75	128.8	102.8		100	-32.09	95.8	104.8		121	-29.22	89.8	125.8		90	-32.09	101.8	96.8
89	-30.94	103.8	96.8		97	-36.1	91.8	98.8		94	-30.37	101.8	101.8		94	-26.93	106.8	103.8		98	-34.95	92.8	100.8		94	-36.67	92.8	95.8		85	-13.75	128.8	102.8		101	-32.09	95.8	105.8		121	-29.22	89.8	125.8		97	-30.94	99.8	103.8
89	-30.94	103.8	96.8		91	-36.67	94.8	92.8		94	-30.37	101.8	101.8		94	-26.93	106.8	103.8		97	-36.1	91.8	98.8		94	-36.67	92.8	95.8		95	-6.3	138.8	114.8		101	-33.23	93.8	104.8		121	-29.22	89.8	125.8		97	-30.94	99.8	103.8
92	-29.79	103.8	99.8		91	-36.67	94.8	92.8		92	-30.94	101.8	98.8		94	-28.07	104.8	102.8		97	-34.38	94.8	100.8		92	-36.67	94.8	93.8		95	-6.3	138.8	114.8		101	-33.23	93.8	104.8		121	-29.22	89.8	125.8		100	-29.22	100.8	107.8
89	-30.37	104.8	96.8		91	-36.67	94.8	92.8		92	-30.94	101.8	98.8		91	-28.65	105.8	99.8		99	-35.52	91.8	100.8		92	-36.67	94.8	93.8		99	-13.18	126.8	116.8		101	-33.23	93.8	104.8		121	-29.22	89.8	125.8		97	-29.22	101.8	104.8
89	-29.22	105.8	97.8		92	-36.67	94.8	93.8		92	-30.37	102.8	99.8		93	-28.65	104.8	101.8		98	-35.52	92.8	99.8		94	-36.67	92.8	95.8		96	-16.62	121.8	111.8		99	-33.23	94.8	102.8		121	-29.22	89.8	125.8		97	-29.22	101.8	104.8
88	-29.22	106.8	96.8		92	-35.52	95.8	94.8		92	-30.37	102.8	99.8		92	-28.65	104.8	100.8		98	-35.52	92.8	99.8		94	-36.67	92.8	95.8		96	-16.62	121.8	111.8		100	-33.23	94.8	103.8		121	-29.22	89.8	125.8		95	-30.94	100.8	101.8
89	-29.79	104.8	97.8		94	-35.52	94.8	96.8		90	-30.37	103.8	97.8		92	-28.65	104.8	100.8		97	-35.52	92.8	98.8		94	-36.67	92.8	95.8		112	-14.9	120.8	128.8		99	-33.23	94.8	102.8		121	-29.22	89.8	125.8		94	-31.51	99.8	100.8
89	-29.79	104.8	97.8		94	-35.52	94.8	96.8		91	-29.79	103.8	98.8		92	-28.65	104.8	100.8		99	-34.95	92.8	101.8		92	-36.67	94.8	93.8		112	-14.9	120.8	128.8		100	-33.23	94.8	103.8		121	-29.22	89.8	125.8		94	-31.51	99.8	100.8
91	-27.5	106.8	100.8		95	-33.8	96.8	98.8		91	-29.79	103.8	98.8		92	-28.65	104.8	100.8		100	-35.52	90.8	101.8		92	-36.67	94.8	93.8		88	-13.18	128.8	105.8		100	-33.23	94.8	103.8		121	-29.22	89.8	125.8		94	-31.51	99.8	100.8
91	-26.93	107.8	101.8		95	-33.8	96.8	98.8		92	-30.37	102.8	99.8		92	-28.65	104.8	100.8		103	-34.95	89.8	104.8		92	-36.67	94.8	93.8		96	-16.04	122.8	112.8		100	-33.23	94.8	103.8		121	-29.22	89.8	125.8		94	-31.51	99.8	100.8
91	-29.79	103.8	98.8		95	-35.52	93.8	97.8		93	-30.37	101.8	100.8		92	-28.65	104.8	100.8		103	-34.95	89.8	104.8		92	-36.67	94.8	93.8		96	-16.04	122.8	112.8		100	-33.23	94.8	103.8		121	-29.22	89.8	125.8		94	-32.09	99.8	99.8
89	-27.5	107.8	98.8		95	-35.52	93.8	97.8		93	-30.37	101.8	100.8		93	-29.22	103.8	101.8		97	-34.38	94.8	100.8		94	-36.67	92.8	95.8		121	-21.2	105.8	132.8		97	-33.23	95.8	101.8		62	-22.92	124.8	77.8		94	-32.09	99.8	99.8
89	-27.5	107.8	98.8		91	-36.1	95.8	93.8		91	-29.79	103.8	98.8		97	-29.22	101.8	104.8		102	-34.95	90.8	103.8		94	-36.67	92.8	95.8		121	-21.2	105.8	132.8		97	-33.23	95.8	101.8		62	-22.92	124.8	77.8		97	-32.66	96.8	101.8
89	-28.07	107.8	98.8		91	-36.1	95.8	93.8		91	-29.79	103.8	98.8		97	-29.22	101.8	104.8		101	-33.8	92.8	103.8		94	-36.67	92.8	95.8		112	-20.63	109.8	124.8		99	-33.23	94.8	102.8		127	-26.36	92.8	133.8		93	-32.66	98.8	98.8
90	-28.07	106.8	99.8		94	-37.82	91.8	94.8		91	-29.79	103.8	98.8		97	-29.22	101.8	104.8		101	-34.95	91.8	102.8		91	-36.67	94.8	92.8		97	-11.46	129.8	115.8		102	-32.09	94.8	106.8		125	-26.93	92.8	131.8		95	-32.66	97.8	99.8
91	-29.79	103.8	98.8		94	-37.82	91.8	94.8		91	-29.79	103.8	98.8		94	-29.22	103.8	102.8		100	-34.95	91.8	101.8		91	-36.67	94.8	92.8		97	-11.46	129.8	115.8		102	-32.09	94.8	106.8		126	-26.93	91.8	132.8		93	-33.23	98.8	97.8
91	-29.79	103.8	98.8		96	-37.82	90.8	95.8		91	-29.79	103.8	98.8		94	-29.22	103.8	102.8		96	-34.38	94.8	99.8		95	-37.24	91.8	95.8		125	-15.47	115.8	140.8		99	-33.23	94.8	102.8		126	-28.07	89.8	131.8		93	-33.23	98.8	97.8
89	-30.37	104.8	96.8		96	-37.82	90.8	95.8		91	-29.79	103.8	98.8		89	-28.65	106.8	98.8		97	-34.95	93.8	99.8		95	-37.24	91.8	95.8		125	-15.47	115.8	140.8		99	-33.23	94.8	102.8		120	-28.07	92.8	125.8		95	-33.23	96.8	99.8
89	-30.37	104.8	96.8		92	-37.24	93.8	93.8		91	-29.79	103.8	98.8		94	-25.21	108.8	105.8		98	-34.95	92.8	100.8		95	-37.24	91.8	95.8		99	-11.46	129.8	117.8		99	-33.23	94.8	102.8		122	-26.93	93.8	128.8		94	-32.66	98.8	99.8
91	-29.79	103.8	98.8		92	-37.24	93.8	93.8		90	-30.37	103.8	97.8		92	-26.36	108.8	102.8		101	-36.1	89.8	101.8		95	-37.24	91.8	95.8		94	-12.61	128.8	111.8		99	-33.23	94.8	102.8		121	-30.37	87.8	124.8		94	-32.66	98.8	99.8
91	-29.79	103.8	98.8		95	-37.24	91.8	95.8		93	-28.07	105.8	102.8		91	-26.93	107.8	101.8		103	-34.95	89.8	104.8		95	-37.24	91.8	95.8		94	-12.61	128.8	111.8		99	-33.23	94.8	102.8		120	-28.65	91.8	125.8		94	-33.23	97.8	98.8
91	-29.79	103.8	98.8		95	-37.24	91.8	95.8		93	-28.07	105.8	102.8		91	-28.07	106.8	100.8		98	-35.52	92.8	99.8		95	-37.24	91.8	95.8		111	-12.61	124.8	128.8		99	-33.23	94.8	102.8		120	-28.65	91.8	125.8		94	-33.23	97.8	98.8
92	-29.79	103.8	99.8		97	-37.24	90.8	97.8		91	-29.79	103.8	98.8		89	-28.07	107.8	98.8		100	-35.52	90.8	101.8		91	-36.67	94.8	92.8		111	-17.19	116.8	126.8		99	-33.23	94.8	102.8		122	-30.37	87.8	125.8		94	-33.23	97.8	98.8
92	-29.79	103.8	99.8		97	-37.24	90.8	97.8		91	-29.79	103.8	98.8		96	-26.93	105.8	105.8		96	-35.52	93.8	98.8		91	-37.24	93.8	92.8		137	-17.19	108.8	150.8		99	-33.23	94.8	102.8		119	-29.79	89.8	123.8		96	-33.23	96.8	100.8
89	-30.94	103.8	96.8		92	-37.82	92.8	92.8		89	-30.37	104.8	96.8		96	-26.93	105.8	105.8		97	-34.95	93.8	99.8		94	-36.67	92.8	95.8		98	-15.47	122.8	114.8		99	-33.23	94.8	102.8		119	-30.37	88.8	122.8		95	-33.23	96.8	99.8
89	-30.94	103.8	96.8		92	-37.82	92.8	92.8		89	-29.22	105.8	97.8		90	-29.22	105.8	98.8		101	-35.52	90.8	102.8		94	-37.24	92.8	94.8		98	-15.47	122.8	114.8		99	-33.23	94.8	102.8		121	-30.37	87.8	124.8		95	-33.23	96.8	99.8
90	-30.37	103.8	97.8		92	-37.82	92.8	92.8		91	-29.22	104.8	99.8		90	-29.22	105.8	98.8		99	-36.1	90.8	99.8		94	-37.24	92.8	94.8		129	-18.91	107.8	142.8		99	-33.23	94.8	102.8		123	-30.37	86.8	126.8		93	-32.66	98.8	98.8
89	-30.37	104.8	96.8		92	-37.82	92.8	92.8		89	-30.37	104.8	96.8		90	-30.37	103.8	97.8		98	-36.1	91.8	99.8		96	-37.24	90.8	96.8		74	-15.47	129.8	91.8		99	-33.23	94.8	102.8		125	-30.37	85.8	127.8		96	-33.23	96.8	100.8
89	-30.37	104.8	96.8		92	-37.82	92.8	92.8		89	-30.37	104.8	96.8		95	-29.22	102.8	102.8		98	-36.1	91.8	99.8		96	-37.24	90.8	96.8		74	-15.47	129.8	91.8		99	-33.23	94.8	102.8		121	-30.37	87.8	124.8		95	-33.23	96.8	99.8
89	-29.79	104.8	97.8		92	-37.24	93.8	93.8		91	-30.94	102.8	98.8		95	-29.22	102.8	102.8		100	-36.1	90.8	100.8		93	-36.67	93.8	94.8		79	-16.62	126.8	95.8		100	-32.09	95.8	104.8		122	-29.79	88.8	125.8		95	-33.23	96.8	99.8
89	-29.79	104.8	97.8		92	-37.24	93.8	93.8		91	-30.94	102.8	98.8		94	-29.22	103.8	102.8		100	-35.52	90.8	101.8		93	-37.24	92.8	94.8		112	-14.9	120.8	128.8		100	-32.09	95.8	104.8		122	-29.79	88.8	125.8		94	-33.23	97.8	98.8
89	-29.22	105.8	97.8		92	-36.67	94.8	93.8		91	-30.94	102.8	98.8		94	-29.22	103.8	102.8		99	-35.52	91.8	100.8		92	-37.24	93.8	93.8		112	-14.9	120.8	128.8		102	-30.94	96.8	107.8		122	-26.93	93.8	128.8		95	-33.23	96.8	99.8
91	-29.22	104.8	99.8		92	-36.67	94.8	93.8		91	-30.94	102.8	98.8		93	-29.22	103.8	101.8		101	-34.95	91.8	102.8		91	-36.67	94.8	92.8		122	-13.75	120.8	138.8		104	-32.66	92.8	107.8		120	-27.5	93.8	126.8		95	-32.09	98.8	100.8
89	-30.37	104.8	96.8		92	-36.67	94.8	93.8		91	-30.94	102.8	98.8		92	-29.22	104.8	100.8		101	-34.95	91.8	102.8		91	-36.67	94.8	92.8		122	-13.75	120.8	138.8		104	-32.66	92.8	107.8		122	-26.36	94.8	129.8		92	-33.23	98.8	96.8
90	-30.37	103.8	97.8		92	-36.67	94.8	93.8		91	-30.94	102.8	98.8		95	-29.22	102.8	102.8		100	-36.1	90.8	100.8		97	-36.67	91.8	97.8		97	-17.19	120.8	112.8		101	-32.09	95.8	105.8		122	-26.36	94.8	129.8		92	-33.23	98.8	96.8
89	-30.37	104.8	96.8		95	-37.24	91.8	95.8		90	-29.79	104.8	98.8		92	-29.22	104.8	100.8		100	-35.52	90.8	101.8		97	-36.67	91.8	97.8		85	-14.9	127.8	102.8		101	-32.66	94.8	105.8		122	-26.93	93.8	128.8		94	-33.8	96.8	98.8
89	-30.37	104.8	96.8		93	-37.82	91.8	93.8		90	-29.79	104.8	98.8		92	-29.22	104.8	100.8		99	-35.52	91.8	100.8		93	-37.24	92.8	94.8		85	-14.9	127.8	102.8		97	-32.66	96.8	101.8		122	-26.36	94.8	129.8		92	-33.23	98.8	96.8
90	-29.79	104.8	98.8		93	-37.82	91.8	93.8		90	-30.37	103.8	97.8		96	-29.22	102.8	103.8		100	-35.52	90.8	101.8		97	-36.67	91.8	97.8		83	-16.04	126.8	99.8		103	-32.66	93.8	106.8		120	-26.36	95.8	127.8		92	-33.23	98.8	96.8
90	-29.79	104.8	98.8		93	-37.82	91.8	93.8		90	-30.37	103.8	97.8		96	-29.22	102.8	103.8		101	-35.52	90.8	102.8		97	-36.67	91.8	97.8		124	-13.75	119.8	140.8		103	-32.66	93.8	106.8		121	-28.07	92.8	126.8		95	-33.23	96.8	99.8
91	-29.79	103.8	98.8		93	-37.82	91.8	93.8		90	-29.22	105.8	98.8		94	-29.22	103.8	102.8		99	-34.95	92.8	101.8		93	-36.67	93.8	94.8		124	-13.75	119.8	140.8		100	-32.66	95.8	104.8		121	-28.65	90.8	126.8		92	-32.66	99.8	97.8
90	-29.79	104.8	98.8		97	-36.67	91.8	97.8		89	-29.22	105.8	97.8		92	-28.65	104.8	100.8		100	-35.52	90.8	101.8		93	-36.67	93.8	94.8		101	-8.59	133.8	119.8		100	-32.66	95.8	104.8		121	-28.07	92.8	126.8		97	-32.66	96.8	101.8
92	-29.79	103.8	99.8		97	-36.67	91.8	97.8		89	-29.22	105.8	97.8		90	-28.07	106.8	99.8		99	-36.1	90.8	99.8		92	-36.67	94.8	93.8		101	-8.59	133.8	119.8		100	-32.66	95.8	104.8		123	-26.93	93.8	129.8		97	-32.66	96.8	101.8
91	-28.07	106.8	100.8		96	-37.24	90.8	96.8		92	-28.65	104.8	100.8		90	-28.07	106.8	99.8		98	-36.1	91.8	99.8		92	-36.67	94.8	93.8		89	-10.31	133.8	107.8		100	-32.66	95.8	104.8		123	-26.93	93.8	129.8		91	-32.66	99.8	96.8
91	-28.07	106.8	100.8		97	-37.24	90.8	97.8		92	-28.65	104.8	100.8		92	-28.07	105.8	101.8		101	-36.1	89.8	101.8		94	-37.24	92.8	94.8		77	-10.31	135.8	95.8		98	-32.09	96.8	103.8		121	-27.5	93.8	127.8		93	-33.23	98.8	97.8
91	-29.79	103.8	98.8		97	-37.24	90.8	97.8		91	-29.79	103.8	98.8		92	-28.07	105.8	101.8		100	-36.1	90.8	100.8		91	-36.1	95.8	93.8		77	-10.31	135.8	95.8		104	-32.09	93.8	108.8		124	-27.5	91.8	129.8		93	-33.8	97.8	97.8
91	-29.79	103.8	98.8		94	-37.24	92.8	94.8		91	-30.94	102.8	98.8		93	-27.5	106.8	102.8		98	-36.1	91.8	99.8		91	-36.1	95.8	93.8		95	-11.46	130.8	113.8		104	-32.09	93.8	108.8		124	-27.5	91.8	129.8		93	-33.8	97.8	97.8
89	-27.5	107.8	98.8		94	-37.24	92.8	94.8		91	-30.94	102.8	98.8		93	-27.5	106.8	102.8		101	-36.1	89.8	101.8		90	-36.67	95.8	92.8		95	-11.46	130.8	113.8		100	-31.51	96.8	105.8		122	-28.65	90.8	127.8		95	-33.23	96.8	99.8
89	-27.5	107.8	98.8		94	-37.24	92.8	94.8		91	-30.94	102.8	98.8		94	-28.07	104.8	102.8		98	-36.1	91.8	99.8		90	-36.67	95.8	92.8		112	-18.91	112.8	125.8		100	-32.09	95.8	104.8		122	-28.07	91.8	127.8		95	-32.09	98.8	100.8
89	-29.22	105.8	97.8		94	-37.24	92.8	94.8		91	-30.94	102.8	98.8		94	-28.07	104.8	102.8		102	-36.1	88.8	102.8		94	-36.67	92.8	95.8		125	-15.47	115.8	140.8		97	-32.09	97.8	102.8		120	-28.65	91.8	125.8		95	-32.09	98.8	100.8
90	-29.79	104.8	98.8		97	-37.24	90.8	97.8		89	-32.09	101.8	95.8		94	-28.07	104.8	102.8		99	-36.1	90.8	99.8		94	-36.67	92.8	95.8		125	-15.47	115.8	140.8		99	-32.09	96.8	103.8		120	-25.21	97.8	128.8		92	-32.66	99.8	97.8
92	-29.79	103.8	99.8		97	-37.24	90.8	97.8		89	-32.09	101.8	95.8		94	-28.65	103.8	102.8		99	-36.1	90.8	99.8		94	-36.67	92.8	95.8		95	-18.91	118.8	109.8		102	-32.09	94.8	106.8		123	-25.21	96.8	131.8		92	-32.66	99.8	97.8
92	-29.79	103.8	99.8		92	-36.67	94.8	93.8		89	-32.09	101.8	95.8		94	-28.65	103.8	102.8		99	-35.52	91.8	100.8		94	-37.24	92.8	94.8		95	-9.17	133.8	113.8		102	-32.09	94.8	106.8		121	-28.07	92.8	126.8		92	-32.66	99.8	97.8
89	-29.22	105.8	97.8		94	-36.67	92.8	95.8		89	-32.09	101.8	95.8		93	-27.5	106.8	102.8		96	-36.1	92.8	97.8		94	-37.24	92.8	94.8		85	-9.17	135.8	103.8		100	-32.09	95.8	104.8		121	-26.36	95.8	128.8		92	-32.66	99.8	97.8
89	-29.22	105.8	97.8		94	-36.67	92.8	95.8		89	-32.09	101.8	95.8		93	-27.5	106.8	102.8		102	-36.1	88.8	102.8		94	-36.1	93.8	95.8		97	-12.03	128.8	114.8		103	-32.09	94.8	107.8		128	-26.36	92.8	134.8		92	-32.66	99.8	97.8
90	-29.79	104.8	98.8		91	-36.1	95.8	93.8		91	-29.22	104.8	99.8		94	-26.36	107.8	104.8		99	-36.1	90.8	99.8		92	-36.1	94.8	94.8		97	-12.03	128.8	114.8		103	-32.09	94.8	107.8		120	-29.22	90.8	124.8		92	-32.66	99.8	97.8
89	-29.79	104.8	97.8		91	-36.1	95.8	93.8		91	-29.22	104.8	99.8		96	-26.93	105.8	105.8		100	-36.1	90.8	100.8		92	-36.1	94.8	94.8		121	-14.9	117.8	136.8		101	-30.94	97.8	106.8		123	-26.36	94.8	130.8		92	-32.66	99.8	97.8
90	-29.79	104.8	98.8		92	-36.67	94.8	93.8		90	-30.94	102.8	97.8		96	-26.93	105.8	105.8		97	-36.1	91.8	98.8		95	-36.67	92.8	96.8		89	-15.47	125.8	105.8		98	-31.51	97.8	103.8		124	-28.65	89.8	128.8		92	-32.66	99.8	97.8
88	-30.37	104.8	95.8		92	-36.67	94.8	93.8		90	-30.94	102.8	97.8		94	-26.36	107.8	104.8		98	-37.82	88.8	97.8		93	-38.39	91.8	92.8		89	-15.47	125.8	105.8		97	-31.51	98.8	102.8		124	-29.79	87.8	127.8		92	-32.66	99.8	97.8
88	-30.37	104.8	95.8		92	-36.1	94.8	94.8		92	-30.37	102.8	99.8		94	-26.36	107.8	104.8		97	-36.67	91.8	97.8		93	-38.39	91.8	92.8		89	-17.76	121.8	104.8		97	-31.51	98.8	102.8		122	-30.37	87.8	125.8		95	-32.66	97.8	99.8
90	-30.37	103.8	97.8		92	-36.67	94.8	93.8		86	-30.94	104.8	93.8		91	-28.07	106.8	100.8		99	-36.1	90.8	99.8		92	-37.82	92.8	92.8		89	-17.76	121.8	104.8		99	-32.09	96.8	103.8		120	-30.94	87.8	122.8		96	-31.51	98.8	101.8
90	-29.22	105.8	98.8		92	-36.67	94.8	93.8		94	-31.51	99.8	100.8		91	-28.07	106.8	100.8		98	-35.52	92.8	99.8		96	-37.82	90.8	95.8		77	-16.04	127.8	94.8		101	-31.51	96.8	106.8		125	-29.79	86.8	128.8		96	-31.51	98.8	101.8
90	-29.22	105.8	98.8		91	-36.67	94.8	92.8		94	-31.51	99.8	100.8		93	-28.65	104.8	101.8		102	-35.52	89.8	103.8		96	-37.82	90.8	95.8		77	-16.04	127.8	94.8		101	-31.51	96.8	106.8		117	-29.79	90.8	121.8		93	-32.09	99.8	98.8
91	-28.65	105.8	99.8		91	-36.67	94.8	92.8		91	-32.09	100.8	97.8		92	-28.65	104.8	100.8		99	-35.52	91.8	100.8		93	-36.1	94.8	95.8		96	-16.04	122.8	112.8		98	-32.09	96.8	103.8		122	-32.09	84.8	123.8		93	-32.09	99.8	98.8
90	-29.22	105.8	98.8		92	-37.24	93.8	93.8		91	-32.09	100.8	97.8		92	-28.65	104.8	100.8		99	-33.23	94.8	102.8		93	-36.1	94.8	95.8		96	-16.04	122.8	112.8		98	-32.09	96.8	103.8		120	-27.5	93.8	126.8		93	-32.66	98.8	98.8
90	-29.22	105.8	98.8		92	-37.24	93.8	93.8		89	-30.94	103.8	96.8		92	-28.65	104.8	100.8		96	-33.23	96.8	100.8		95	-37.24	91.8	95.8		110	-11.46	127.8	127.8		100	-33.23	94.8	103.8		123	-27.5	92.8	129.8		93	-32.66	98.8	98.8
91	-29.22	104.8	99.8		98	-35.52	92.8	99.8		89	-30.94	103.8	96.8		92	-28.65	104.8	100.8		96	-33.23	96.8	100.8		90	-36.67	95.8	92.8		110	-11.46	127.8	127.8		99	-32.66	95.8	103.8		121	-30.94	86.8	123.8		95	-33.23	96.8	99.8
87	-30.37	105.8	95.8		98	-35.52	92.8	99.8		91	-29.79	103.8	98.8		92	-28.65	104.8	100.8		103	-34.38	90.8	105.8		90	-36.67	95.8	92.8		110	-11.46	127.8	127.8		99	-32.66	95.8	103.8		119	-29.79	89.8	123.8		93	-32.66	98.8	98.8
87	-30.37	105.8	95.8		93	-36.67	93.8	94.8		91	-29.79	103.8	98.8		92	-28.65	104.8	100.8		102	-29.22	99.8	109.8		93	-36.1	94.8	95.8		110	-11.46	127.8	127.8		98	-33.23	95.8	101.8		124	-30.37	86.8	126.8		93	-32.66	98.8	98.8
91	-30.94	102.8	98.8		93	-36.67	93.8	94.8		89	-28.65	106.8	98.8		91	-28.07	106.8	100.8		97	-29.22	101.8	104.8		93	-36.1	94.8	95.8		110	-11.46	127.8	127.8		100	-32.66	95.8	104.8		122	-29.22	89.8	126.8		93	-32.66	98.8	98.8
91	-30.94	102.8	98.8		93	-36.1	94.8	95.8		90	-28.07	106.8	99.8		91	-28.07	106.8	100.8		97	-33.8	95.8	100.8		95	-36.1	93.8	96.8		85	-13.75	128.8	102.8		99	-31.51	97.8	104.8		123	-29.79	87.8	126.8		97	-33.23	95.8	101.8
91	-29.79	103.8	98.8		93	-36.1	94.8	95.8		90	-28.07	106.8	99.8		91	-28.65	105.8	99.8		102	-36.1	88.8	102.8		95	-36.1	93.8	96.8		85	-13.75	128.8	102.8		99	-31.51	97.8	104.8		123	-29.79	87.8	126.8		97	-33.23	95.8	101.8
91	-29.79	103.8	98.8		93	-36.1	94.8	95.8		89	-30.37	104.8	96.8		92	-28.65	104.8	100.8		101	-36.1	89.8	101.8		94	-36.67	92.8	95.8		97	-11.46	129.8	115.8		101	-32.66	94.8	105.8		123	-29.79	87.8	126.8		94	-33.23	97.8	98.8
90	-30.37	103.8	97.8		93	-36.1	94.8	95.8		89	-30.37	104.8	96.8		92	-27.5	106.8	101.8		102	-35.52	89.8	103.8		96	-37.24	90.8	96.8		97	-11.46	129.8	115.8		101	-32.66	94.8	105.8		118	-31.51	87.8	120.8		92	-32.66	99.8	97.8
92	-29.22	104.8	100.8		94	-36.67	92.8	95.8		91	-29.79	103.8	98.8		92	-27.5	106.8	101.8		101	-35.52	90.8	102.8		96	-37.24	90.8	96.8		127	-19.48	106.8	139.8		100	-32.66	95.8	104.8		118	-31.51	87.8	120.8		95	-33.8	96.8	98.8
92	-29.22	104.8	100.8		94	-36.67	92.8	95.8		91	-29.79	103.8	98.8		92	-27.5	106.8	101.8		99	-34.38	93.8	101.8		95	-37.82	90.8	95.8		127	-19.48	106.8	139.8		99	-33.23	94.8	102.8		120	-28.65	91.8	125.8		95	-33.8	96.8	98.8
90	-29.22	105.8	98.8		91	-36.67	94.8	92.8		91	-30.94	102.8	98.8		94	-28.07	104.8	102.8		102	-33.23	93.8	105.8		95	-37.82	90.8	95.8		93	-17.76	120.8	108.8		99	-33.23	94.8	102.8		120	-28.65	91.8	125.8		92	-33.8	97.8	96.8
90	-29.22	105.8	98.8		91	-36.67	94.8	92.8		91	-30.94	102.8	98.8		94	-28.07	104.8	102.8		101	-34.95	91.8	102.8		92	-36.67	94.8	93.8		93	-25.21	109.8	104.8		100	-32.66	95.8	104.8		119	-27.5	94.8	125.8		94	-33.8	96.8	98.8
92	-29.79	103.8	99.8		95	-34.95	94.8	97.8		92	-30.37	102.8	99.8		91	-27.5	106.8	100.8		99	-35.52	91.8	100.8		92	-36.67	94.8	93.8		93	-25.21	109.8	104.8		99	-32.66	95.8	103.8		117	-27.5	94.8	123.8		94	-33.23	97.8	98.8
92	-29.79	103.8	99.8		95	-34.95	94.8	97.8		89	-30.94	103.8	96.8		90	-28.07	106.8	99.8		102	-34.38	91.8	104.8		92	-36.67	94.8	93.8		111	-22.92	105.8	122.8		99	-32.66	95.8	103.8		117	-27.5	94.8	123.8		94	-33.23	97.8	98.8
89	-29.22	105.8	97.8		96	-36.1	92.8	97.8		89	-30.94	103.8	96.8		90	-28.07	106.8	99.8		102	-34.38	91.8	104.8		96	-36.67	91.8	97.8		111	-22.92	105.8	122.8		99	-32.66	95.8	103.8		121	-28.07	92.8	126.8		91	-33.8	98.8	95.8
89	-29.22	105.8	97.8		96	-36.1	92.8	97.8		92	-33.23	98.8	96.8		92	-27.5	106.8	101.8		100	-34.95	91.8	101.8		96	-36.67	91.8	97.8		80	-17.19	125.8	96.8		100	-33.23	94.8	103.8		119	-28.07	93.8	125.8		91	-33.8	98.8	95.8
87	-29.22	106.8	95.8		97	-36.1	91.8	98.8		92	-33.23	98.8	96.8		92	-27.5	106.8	101.8		101	-35.52	90.8	102.8		94	-37.24	92.8	94.8		80	-17.19	125.8	96.8		100	-33.23	94.8	103.8		119	-28.07	93.8	125.8		92	-33.23	98.8	96.8
87	-29.22	106.8	95.8		97	-36.67	91.8	97.8		88	-32.66	101.8	94.8		91	-28.07	106.8	100.8		99	-36.1	90.8	99.8		94	-37.24	92.8	94.8		80	-13.75	129.8	97.8		98	-32.09	96.8	103.8		120	-28.65	91.8	125.8		95	-32.66	97.8	99.8
91	-29.22	104.8	99.8		92	-36.67	94.8	93.8		88	-32.66	101.8	94.8		91	-28.07	106.8	100.8		99	-36.1	90.8	99.8		94	-37.24	92.8	94.8		97	-9.17	133.8	115.8		98	-32.09	96.8	103.8		122	-27.5	92.8	128.8		95	-32.66	97.8	99.8
92	-30.37	102.8	99.8		93	-36.1	94.8	95.8		90	-32.09	101.8	96.8		93	-28.65	104.8	101.8		99	-36.1	90.8	99.8		90	-37.24	94.8	91.8		97	-9.17	133.8	115.8		97	-32.09	97.8	102.8		123	-28.07	91.8	128.8		93	-32.66	98.8	98.8
92	-29.79	103.8	99.8		91	-36.67	94.8	92.8		90	-32.09	101.8	96.8		93	-28.65	104.8	101.8		99	-36.1	90.8	99.8		93	-37.24	92.8	94.8		79	-17.19	125.8	95.8		102	-32.09	94.8	106.8		123	-24.06	98.8	132.8		93	-32.66	98.8	98.8
90	-29.79	104.8	98.8		91	-36.67	94.8	92.8		91	-32.09	100.8	97.8		94	-29.22	103.8	102.8		101	-35.52	90.8	102.8		93	-37.24	92.8	94.8		79	-17.19	125.8	95.8		102	-32.09	94.8	106.8		120	-24.06	100.8	129.8		93	-32.66	98.8	98.8
91	-28.07	106.8	100.8		96	-36.67	91.8	97.8		89	-32.09	101.8	95.8		94	-29.22	103.8	102.8		97	-35.52	92.8	98.8		95	-37.82	90.8	95.8		110	-16.62	117.8	125.8		100	-31.51	96.8	105.8		120	-26.36	95.8	127.8		93	-32.66	98.8	98.8
89	-28.65	106.8	98.8		96	-36.67	91.8	97.8		89	-32.09	101.8	95.8		93	-29.22	103.8	101.8		100	-35.52	90.8	101.8		95	-37.82	90.8	95.8		110	-16.62	117.8	125.8		100	-31.51	96.8	105.8		122	-28.07	91.8	127.8		93	-32.66	98.8	98.8
89	-28.65	106.8	98.8		93	-36.67	93.8	94.8		90	-32.66	100.8	95.8		93	-29.22	103.8	101.8		102	-35.52	89.8	103.8		92	-37.24	93.8	93.8		130	-10.31	125.8	147.8		100	-32.09	95.8	104.8		123	-28.07	91.8	128.8		91	-32.66	99.8	96.8
89	-28.65	106.8	98.8		93	-36.67	93.8	94.8		90	-32.09	101.8	96.8		95	-29.22	102.8	102.8		102	-35.52	89.8	103.8		96	-36.67	91.8	97.8		122	-16.62	114.8	136.8		101	-30.94	97.8	106.8		123	-28.07	91.8	128.8		91	-32.66	99.8	96.8
89	-28.65	106.8	98.8		93	-36.1	94.8	95.8		90	-32.09	101.8	96.8		95	-29.22	102.8	102.8		98	-34.95	92.8	100.8		96	-36.67	91.8	97.8		122	-16.62	114.8	136.8		101	-30.94	97.8	106.8		123	-28.07	91.8	128.8		95	-33.23	96.8	99.8
89	-29.22	105.8	97.8		92	-36.1	94.8	94.8		89	-30.37	104.8	96.8		94	-26.93	106.8	103.8		98	-34.38	93.8	100.8		94	-36.1	93.8	95.8		96	-10.89	130.8	114.8		103	-32.66	93.8	106.8		123	-28.07	91.8	128.8		93	-33.23	98.8	97.8
88	-29.22	106.8	96.8		92	-36.1	94.8	94.8		89	-30.37	104.8	96.8		94	-26.93	106.8	103.8		97	-34.95	93.8	99.8		94	-36.1	93.8	95.8		96	-20.05	116.8	110.8		103	-32.66	93.8	106.8		120	-28.65	91.8	125.8		93	-33.8	97.8	97.8
88	-29.22	106.8	96.8		90	-37.24	94.8	91.8		88	-29.22	106.8	96.8		94	-26.36	107.8	104.8		100	-35.52	90.8	101.8		95	-36.1	93.8	96.8		97	-20.05	115.8	111.8		101	-32.66	94.8	105.8		120	-28.65	91.8	125.8		93	-33.8	97.8	97.8
90	-29.79	104.8	98.8		90	-37.24	94.8	91.8		88	-29.22	106.8	96.8		93	-26.93	106.8	102.8		100	-35.52	90.8	101.8		95	-36.1	93.8	96.8		77	-15.47	128.8	94.8		101	-32.66	94.8	105.8		120	-29.22	90.8	124.8		92	-33.23	98.8	96.8
90	-29.79	104.8	98.8		95	-37.24	91.8	95.8		90	-28.65	105.8	98.8		94	-28.65	103.8	102.8		100	-35.52	90.8	101.8		90	-36.1	95.8	92.8		77	-15.47	128.8	94.8		98	-33.23	95.8	101.8		120	-29.22	90.8	124.8		94	-33.8	96.8	98.8
90	-29.79	104.8	98.8		95	-37.24	91.8	95.8		91	-30.37	102.8	98.8		94	-28.65	103.8	102.8		99	-34.95	92.8	101.8		94	-36.67	92.8	95.8		97	-11.46	129.8	115.8		98	-33.23	95.8	101.8		125	-29.22	87.8	129.8		94	-33.8	96.8	98.8
91	-29.79	103.8	98.8		96	-36.67	91.8	97.8		91	-30.37	102.8	98.8		92	-29.22	104.8	100.8		98	-35.52	92.8	99.8		94	-36.67	92.8	95.8		121	-16.62	114.8	135.8		100	-30.94	97.8	105.8		122	-28.07	91.8	127.8		93	-33.8	97.8	97.8
91	-29.79	103.8	98.8		96	-36.67	91.8	97.8		91	-30.94	102.8	98.8		93	-29.22	103.8	101.8		99	-35.52	91.8	100.8		91	-37.82	93.8	91.8		121	-16.62	114.8	135.8		100	-30.94	97.8	105.8		122	-27.5	92.8	128.8		95	-32.66	97.8	99.8
91	-29.79	103.8	98.8		94	-36.1	93.8	95.8		91	-30.94	102.8	98.8		93	-29.22	103.8	101.8		99	-35.52	91.8	100.8		91	-37.82	93.8	91.8		120	-14.9	118.8	135.8		101	-32.09	95.8	105.8		122	-27.5	92.8	128.8		96	-33.23	96.8	100.8
91	-29.79	103.8	98.8		94	-36.1	93.8	95.8		92	-31.51	100.8	98.8		96	-29.22	102.8	103.8		97	-36.1	91.8	98.8		94	-37.82	91.8	94.8		85	-14.9	127.8	102.8		101	-32.09	95.8	105.8		125	-27.5	91.8	130.8		96	-33.23	96.8	100.8
90	-29.79	104.8	98.8		91	-36.67	94.8	92.8		91	-29.22	104.8	99.8		96	-29.22	102.8	103.8		100	-34.95	91.8	101.8		94	-37.82	91.8	94.8		85	-14.9	127.8	102.8		100	-33.23	94.8	103.8		120	-28.07	92.8	125.8		90	-33.23	99.8	95.8
90	-29.79	104.8	98.8		91	-36.67	94.8	92.8		91	-29.22	104.8	99.8		93	-29.22	103.8	101.8		100	-34.38	92.8	102.8		94	-37.82	91.8	94.8		99	-20.63	114.8	112.8		98	-33.23	95.8	101.8		122	-26.93	93.8	128.8		93	-33.23	98.8	97.8
90	-29.79	104.8	98.8		97	-37.24	90.8	97.8		90	-30.37	103.8	97.8		93	-29.79	102.8	100.8		102	-36.1	88.8	102.8		94	-37.82	91.8	94.8		99	-20.63	114.8	112.8		98	-33.23	95.8	101.8		122	-26.93	93.8	128.8		93	-33.23	98.8	97.8
90	-29.79	104.8	98.8		97	-36.67	91.8	97.8		90	-30.37	103.8	97.8		90	-29.22	105.8	98.8		99	-35.52	91.8	100.8		94	-37.82	91.8	94.8		98	-14.9	123.8	114.8		97	-33.23	95.8	101.8		122	-26.93	93.8	128.8		95	-33.8	96.8	98.8
90	-29.79	104.8	98.8		93	-36.67	93.8	94.8		88	-31.51	103.8	95.8		90	-29.22	105.8	98.8		101	-36.1	89.8	101.8		94	-37.82	91.8	94.8		98	-14.9	123.8	114.8		97	-33.23	95.8	101.8		122	-26.93	93.8	128.8		95	-33.8	96.8	98.8
88	-29.79	105.8	96.8		94	-37.24	92.8	94.8		90	-32.09	101.8	96.8		91	-29.22	104.8	99.8		101	-34.95	91.8	102.8		95	-37.24	91.8	95.8		128	-9.74	127.8	146.8		105	-32.66	92.8	108.8		122	-26.93	93.8	128.8		95	-33.8	96.8	98.8
88	-29.79	105.8	96.8		94	-37.24	92.8	94.8		90	-32.09	101.8	96.8		91	-29.22	104.8	99.8		100	-35.52	90.8	101.8		95	-37.24	91.8	95.8		95	-10.89	131.8	113.8		101	-32.09	95.8	105.8		122	-26.93	93.8	128.8		95	-33.8	96.8	98.8
91	-29.22	104.8	99.8		95	-37.24	91.8	95.8		90	-31.51	101.8	96.8		92	-29.22	104.8	100.8		97	-35.52	92.8	98.8		91	-37.24	93.8	92.8		95	-10.89	131.8	113.8		101	-32.09	95.8	105.8		119	-25.21	98.8	127.8		95	-33.8	96.8	98.8
91	-28.07	106.8	100.8		95	-37.24	91.8	95.8		91	-29.79	103.8	98.8		92	-29.22	104.8	100.8		102	-36.1	88.8	102.8		93	-37.82	91.8	93.8		98	-16.04	121.8	114.8		101	-32.66	94.8	105.8		119	-25.21	98.8	127.8		92	-33.23	98.8	96.8
90	-28.07	106.8	99.8		92	-36.1	94.8	94.8		91	-29.79	103.8	98.8		92	-29.22	104.8	100.8		104	-36.1	87.8	104.8		93	-37.82	91.8	93.8		98	-16.04	121.8	114.8		101	-32.66	94.8	105.8		125	-28.07	90.8	130.8		93	-33.23	98.8	97.8
87	-28.07	108.8	96.8		92	-36.1	94.8	94.8		92	-30.94	101.8	98.8		93	-29.22	103.8	101.8		99	-36.1	90.8	99.8		93	-37.24	92.8	94.8		111	-16.62	117.8	126.8		101	-32.66	94.8	105.8		122	-24.64	98.8	130.8		93	-32.66	98.8	98.8
87	-28.07	108.8	96.8		94	-36.67	92.8	95.8		91	-31.51	101.8	97.8		90	-29.22	105.8	98.8		101	-35.52	90.8	102.8		93	-37.24	92.8	94.8		101	-12.03	127.8	118.8		100	-32.09	95.8	104.8		122	-24.64	98.8	130.8		97	-33.23	95.8	101.8
91	-28.65	105.8	99.8		94	-36.67	92.8	95.8		91	-31.51	101.8	97.8		90	-29.22	105.8	98.8		98	-36.1	91.8	99.8		95	-35.52	93.8	97.8		101	-12.03	127.8	118.8		101	-33.23	93.8	104.8		124	-26.36	93.8	131.8		97	-33.23	95.8	101.8
89	-28.65	106.8	98.8		94	-37.24	92.8	94.8		91	-31.51	101.8	97.8		90	-28.65	105.8	98.8		100	-36.1	90.8	100.8		91	-36.1	95.8	93.8		77	-12.03	132.8	95.8		101	-33.23	93.8	104.8		120	-28.07	92.8	125.8		94	-32.66	98.8	99.8
90	-29.22	105.8	98.8		94	-37.24	92.8	94.8		91	-31.51	101.8	97.8		90	-28.65	105.8	98.8		102	-35.52	89.8	103.8		91	-36.1	95.8	93.8		77	-12.03	132.8	95.8		100	-33.23	94.8	103.8		121	-29.22	89.8	125.8		94	-33.23	97.8	98.8
90	-29.22	105.8	98.8		96	-37.82	90.8	95.8		90	-29.79	104.8	98.8		92	-29.22	104.8	100.8		100	-35.52	90.8	101.8		95	-37.24	91.8	95.8		97	-15.47	123.8	113.8		100	-33.23	94.8	103.8		122	-27.5	92.8	128.8		94	-33.23	97.8	98.8
91	-29.79	103.8	98.8		96	-37.82	90.8	95.8		88	-30.94	103.8	95.8		92	-29.22	104.8	100.8		100	-36.1	90.8	100.8		95	-37.24	91.8	95.8		122	-16.62	114.8	136.8		101	-32.66	94.8	105.8		123	-26.36	94.8	130.8		92	-33.23	98.8	96.8
90	-29.79	104.8	98.8		96	-37.24	90.8	96.8		88	-30.94	103.8	95.8		92	-29.22	104.8	100.8		101	-36.1	89.8	101.8		90	-37.24	94.8	91.8		122	-16.62	114.8	136.8		101	-32.66	94.8	105.8		120	-27.5	93.8	126.8		93	-33.23	98.8	97.8
89	-29.22	105.8	97.8		96	-37.24	90.8	96.8		89	-32.09	101.8	95.8		92	-29.22	104.8	100.8		101	-35.52	90.8	102.8		90	-37.24	94.8	91.8		120	-15.47	116.8	135.8		101	-32.66	94.8	105.8		123	-29.22	88.8	127.8		93	-33.23	98.8	97.8
89	-29.22	105.8	97.8		91	-37.24	93.8	92.8		89	-32.09	101.8	95.8		92	-29.22	104.8	100.8		99	-35.52	91.8	100.8		93	-37.24	92.8	94.8		97	-12.61	127.8	114.8		101	-32.66	94.8	105.8		120	-29.22	90.8	124.8		94	-32.66	98.8	99.8
90	-29.79	104.8	98.8		94	-37.82	91.8	94.8		89	-32.09	101.8	95.8		93	-29.22	103.8	101.8		100	-35.52	90.8	101.8		93	-37.24	92.8	94.8		97	-12.61	127.8	114.8		101	-32.66	94.8	105.8		120	-29.22	90.8	124.8		94	-32.09	99.8	99.8
89	-29.79	104.8	97.8		94	-37.82	91.8	94.8		90	-29.22	105.8	98.8		92	-29.22	104.8	100.8		101	-35.52	90.8	102.8		97	-37.24	90.8	97.8		112	-12.61	124.8	129.8		101	-33.23	93.8	104.8		121	-29.22	89.8	125.8		94	-32.66	98.8	99.8
89	-29.79	104.8	97.8		94	-37.24	92.8	94.8		90	-29.22	105.8	98.8		92	-29.22	104.8	100.8		99	-35.52	91.8	100.8		92	-37.82	92.8	92.8		112	-16.04	118.8	127.8		100	-33.23	94.8	103.8		122	-28.07	91.8	127.8		95	-32.66	97.8	99.8
91	-29.22	104.8	99.8		94	-37.24	92.8	94.8		88	-29.22	106.8	96.8		92	-29.22	104.8	100.8		99	-35.52	91.8	100.8		92	-37.82	92.8	92.8		108	-16.04	119.8	123.8		100	-33.23	94.8	103.8		119	-28.65	91.8	124.8		92	-33.23	98.8	96.8
91	-29.22	104.8	99.8		95	-37.24	91.8	95.8		91	-30.94	102.8	98.8		92	-29.22	104.8	100.8		98	-35.52	92.8	99.8		91	-36.1	95.8	93.8		112	-14.32	121.8	128.8		100	-33.23	94.8	103.8		123	-28.65	90.8	127.8		94	-32.66	98.8	99.8
90	-29.22	105.8	98.8		95	-37.24	91.8	95.8		91	-30.94	102.8	98.8		93	-26.93	106.8	102.8		102	-35.52	89.8	103.8		91	-36.1	95.8	93.8		112	-14.32	121.8	128.8		100	-33.23	94.8	103.8		120	-27.5	93.8	126.8		94	-33.23	97.8	98.8
90	-29.22	105.8	98.8		94	-36.67	92.8	95.8		92	-31.51	100.8	98.8		93	-26.93	106.8	102.8		101	-35.52	90.8	102.8		93	-36.1	94.8	95.8		96	-10.89	130.8	114.8		100	-33.23	94.8	103.8		120	-27.5	93.8	126.8		94	-33.23	97.8	98.8
89	-29.79	104.8	97.8		93	-37.24	92.8	94.8		92	-31.51	100.8	98.8		93	-28.07	105.8	102.8		101	-35.52	90.8	102.8		95	-37.82	90.8	95.8		95	-15.47	123.8	111.8		100	-33.23	94.8	103.8		120	-27.5	93.8	126.8		93	-32.66	98.8	98.8
87	-29.79	105.8	95.8		93	-37.24	92.8	94.8		86	-32.09	103.8	92.8		93	-28.07	105.8	102.8		100	-36.1	90.8	100.8		95	-37.82	90.8	95.8		95	-15.47	123.8	111.8		100	-33.23	94.8	103.8		121	-26.93	94.8	127.8		94	-32.66	98.8	99.8
87	-29.22	106.8	95.8		93	-37.24	92.8	94.8		86	-32.09	103.8	92.8		89	-28.65	106.8	98.8		103	-36.1	88.8	103.8		95	-37.82	90.8	95.8		91	-18.91	119.8	106.8		100	-33.23	94.8	103.8		124	-29.22	88.8	128.8		94	-32.66	98.8	99.8
92	-29.22	104.8	100.8		93	-37.24	92.8	94.8		90	-32.09	101.8	96.8		92	-28.65	104.8	100.8		103	-36.1	88.8	103.8		95	-37.82	90.8	95.8		91	-18.91	119.8	106.8		100	-33.23	94.8	103.8		124	-29.22	88.8	128.8		96	-33.23	96.8	100.8
92	-29.22	104.8	100.8		96	-37.24	90.8	96.8		89	-30.94	103.8	96.8		92	-28.65	104.8	100.8		99	-36.1	90.8	99.8		95	-37.82	90.8	95.8		98	-12.03	128.8	115.8		100	-33.23	94.8	103.8		120	-24.64	98.8	129.8		94	-33.23	97.8	98.8
90	-29.22	105.8	98.8		96	-37.24	90.8	96.8		89	-30.94	103.8	96.8		96	-27.5	104.8	105.8		99	-36.1	90.8	99.8		95	-37.82	90.8	95.8		122	-8.59	130.8	140.8		100	-33.23	94.8	103.8		124	-28.07	90.8	129.8		96	-33.23	96.8	100.8
90	-29.22	105.8	98.8		94	-37.24	92.8	94.8		89	-31.51	102.8	95.8		93	-27.5	106.8	102.8		102	-33.23	93.8	105.8		95	-37.82	90.8	95.8		122	-8.59	130.8	140.8		99	-31.51	97.8	104.8		123	-28.65	90.8	127.8		96	-33.23	96.8	100.8
91	-29.22	104.8	99.8		94	-37.24	92.8	94.8		89	-31.51	102.8	95.8		93	-27.5	106.8	102.8		102	-34.95	90.8	103.8		95	-37.82	90.8	95.8		79	-14.32	129.8	96.8		99	-30.94	98.8	104.8		122	-28.65	90.8	127.8		94	-33.23	97.8	98.8
91	-29.22	104.8	99.8		92	-37.24	93.8	93.8		89	-31.51	102.8	95.8		93	-27.5	106.8	102.8		98	-35.52	92.8	99.8		95	-37.82	90.8	95.8		79	-15.47	127.8	96.8		99	-30.94	98.8	104.8		119	-29.79	89.8	123.8		91	-33.23	99.8	96.8
87	-28.65	107.8	96.8		92	-37.24	93.8	93.8		89	-31.51	102.8	95.8		93	-27.5	106.8	102.8		99	-36.1	90.8	99.8		95	-37.82	90.8	95.8		112	-15.47	119.8	127.8		102	-30.94	96.8	107.8		124	-29.22	88.8	128.8		91	-33.23	99.8	96.8
87	-29.79	105.8	95.8		92	-36.67	94.8	93.8		89	-31.51	102.8	95.8		93	-27.5	106.8	102.8		99	-36.67	89.8	99.8		95	-37.82	90.8	95.8		97	-10.89	130.8	115.8		99	-32.09	96.8	103.8		124	-27.5	91.8	129.8		91	-33.23	99.8	96.8
92	-29.79	103.8	99.8		92	-37.24	93.8	93.8		89	-31.51	102.8	95.8		93	-27.5	106.8	102.8		101	-36.67	88.8	101.8		95	-37.82	90.8	95.8		97	-10.89	130.8	115.8		99	-30.37	98.8	105.8		126	-27.5	90.8	131.8		91	-33.23	99.8	96.8
92	-29.22	104.8	100.8		92	-37.24	93.8	93.8		89	-32.09	101.8	95.8		93	-27.5	106.8	102.8		100	-36.67	89.8	100.8		95	-37.82	90.8	95.8		124	-12.03	123.8	141.8		99	-30.37	98.8	105.8		121	-26.93	94.8	127.8		91	-33.23	99.8	96.8
91	-29.22	104.8	99.8		93	-37.24	92.8	94.8		89	-32.09	101.8	95.8		93	-27.5	106.8	102.8		99	-36.67	89.8	99.8		95	-37.82	90.8	95.8		124	-12.03	123.8	141.8		99	-30.37	98.8	105.8		124	-25.78	95.8	131.8		91	-33.23	99.8	96.8
90	-29.22	105.8	98.8		93	-37.24	92.8	94.8		91	-32.09	100.8	97.8		93	-27.5	106.8	102.8		99	-36.1	90.8	99.8		95	-37.82	90.8	95.8		122	-11.46	124.8	139.8		103	-32.09	94.8	107.8		124	-25.78	95.8	131.8		91	-33.23	99.8	96.8
90	-29.22	105.8	98.8		94	-36.1	93.8	95.8		91	-32.09	100.8	97.8		93	-27.5	106.8	102.8		99	-36.1	90.8	99.8		95	-31.51	99.8	100.8		79	-18.91	123.8	94.8		103	-32.09	94.8	107.8		124	-25.78	95.8	131.8		91	-33.23	99.8	96.8
91	-29.79	103.8	98.8		94	-35.52	94.8	96.8		90	-31.51	101.8	96.8		93	-27.5	106.8	102.8		102	-36.1	88.8	102.8		95	-31.51	99.8	100.8		79	-18.91	123.8	94.8		100	-32.09	95.8	104.8		124	-25.78	95.8	131.8		91	-33.23	99.8	96.8
91	-29.79	103.8	98.8		94	-35.52	94.8	96.8		91	-31.51	101.8	97.8		93	-27.5	106.8	102.8		101	-36.1	89.8	101.8		94	-31.51	99.8	100.8		91	-12.03	130.8	109.8		102	-32.09	94.8	106.8		124	-25.78	95.8	131.8		91	-33.23	99.8	96.8
89	-29.79	104.8	97.8		96	-36.1	92.8	97.8		89	-29.79	104.8	97.8		93	-26.93	106.8	102.8		101	-36.67	88.8	101.8		95	-36.1	93.8	96.8		91	-12.03	130.8	109.8		102	-32.09	94.8	106.8		124	-25.78	95.8	131.8		95	-31.51	99.8	100.8
90	-29.22	105.8	98.8		96	-36.1	92.8	97.8		89	-29.79	104.8	97.8		93	-26.93	106.8	102.8		98	-36.1	91.8	99.8		95	-36.1	93.8	96.8		79	-12.03	132.8	97.8		97	-32.09	97.8	102.8		124	-25.78	95.8	131.8		95	-31.51	99.8	100.8
90	-29.22	105.8	98.8		96	-36.1	92.8	97.8		92	-30.94	101.8	98.8		93	-26.93	106.8	102.8		101	-36.1	89.8	101.8		91	-36.1	95.8	93.8		79	-12.03	132.8	97.8		99	-30.94	98.8	104.8		123	-27.5	92.8	129.8		94	-32.66	98.8	99.8
91	-28.65	105.8	99.8		98	-36.1	91.8	99.8		92	-30.94	101.8	98.8		93	-26.93	106.8	102.8		98	-36.1	91.8	99.8		91	-36.1	95.8	93.8		79	-12.03	132.8	97.8		99	-30.94	98.8	104.8		124	-28.07	90.8	129.8		94	-32.66	98.8	99.8
91	-28.65	105.8	99.8		98	-36.1	91.8	99.8		89	-30.37	104.8	96.8		93	-26.93	106.8	102.8		98	-36.67	90.8	98.8		94	-36.1	93.8	95.8		79	-12.03	132.8	97.8		99	-32.09	96.8	103.8		120	-28.07	92.8	125.8		98	-33.23	95.8	101.8
92	-28.07	105.8	101.8		92	-36.1	94.8	94.8		89	-30.37	104.8	96.8		93	-26.93	106.8	102.8		98	-36.1	91.8	99.8		94	-36.1	93.8	95.8		79	-12.03	132.8	97.8		99	-32.09	96.8	103.8		120	-26.36	95.8	127.8		91	-33.23	99.8	96.8
90	-29.79	104.8	98.8		92	-36.67	94.8	93.8		89	-30.94	103.8	96.8		93	-26.93	106.8	102.8		103	-36.67	87.8	102.8		94	-36.1	93.8	95.8		79	-12.03	132.8	97.8		103	-32.09	94.8	107.8		118	-26.36	96.8	125.8		91	-33.23	99.8	96.8
90	-29.79	104.8	98.8		96	-36.67	91.8	97.8		89	-30.94	103.8	96.8		92	-28.07	105.8	101.8		99	-37.24	89.8	98.8		94	-36.1	93.8	95.8		112	-1.72	145.8	131.8		99	-32.66	95.8	103.8		118	-26.36	96.8	125.8		95	-33.23	96.8	99.8
92	-29.79	103.8	99.8		96	-35.52	93.8	98.8		89	-31.51	102.8	95.8		92	-28.07	105.8	101.8		101	-36.67	88.8	101.8		94	-36.1	93.8	95.8		112	-1.72	145.8	131.8		99	-32.66	95.8	103.8		122	-28.07	91.8	127.8		93	-33.8	97.8	97.8
90	-29.79	104.8	98.8		93	-35.52	94.8	95.8		89	-31.51	102.8	95.8		91	-28.07	106.8	100.8		101	-36.1	89.8	101.8		92	-36.1	94.8	94.8		85	-10.89	132.8	103.8		100	-33.23	94.8	103.8		120	-29.22	90.8	124.8		93	-33.8	97.8	97.8
90	-29.79	104.8	98.8		93	-35.52	94.8	95.8		91	-32.09	100.8	97.8		90	-28.65	105.8	98.8		103	-36.67	87.8	102.8		92	-35.52	95.8	94.8		85	-10.89	132.8	103.8		101	-33.23	93.8	104.8		125	-29.22	87.8	129.8		92	-33.23	98.8	96.8
89	-29.79	104.8	97.8		93	-35.52	94.8	95.8		89	-30.37	104.8	96.8		90	-28.65	105.8	98.8		103	-36.1	88.8	103.8		93	-35.52	94.8	95.8		120	-8.02	132.8	138.8		98	-30.94	98.8	104.8		120	-26.93	94.8	126.8		94	-33.8	96.8	98.8
89	-29.79	104.8	97.8		93	-35.52	94.8	95.8		89	-30.37	104.8	96.8		92	-28.65	104.8	100.8		103	-34.38	90.8	105.8		91	-35.52	96.8	94.8		120	-8.02	132.8	138.8		98	-30.94	98.8	104.8		119	-28.07	93.8	125.8		95	-33.8	96.8	98.8
90	-28.07	106.8	99.8		93	-36.1	94.8	95.8		90	-31.51	101.8	96.8		92	-28.65	104.8	100.8		101	-34.95	91.8	102.8		92	-36.1	94.8	94.8		87	-10.89	132.8	105.8		99	-31.51	97.8	104.8		124	-28.07	90.8	129.8		95	-33.8	96.8	98.8
92	-29.22	104.8	100.8		93	-36.1	94.8	95.8		90	-31.51	101.8	96.8		91	-29.22	104.8	99.8		103	-34.95	89.8	104.8		92	-36.1	94.8	94.8		87	-10.89	132.8	105.8		99	-32.66	95.8	103.8		120	-25.21	97.8	128.8		96	-33.23	96.8	100.8
92	-29.22	104.8	100.8		95	-35.52	93.8	97.8		92	-30.37	102.8	99.8		93	-28.65	104.8	101.8		103	-33.8	91.8	105.8		93	-36.1	94.8	95.8		78	-20.05	122.8	93.8		99	-32.66	95.8	103.8		120	-25.21	97.8	128.8		94	-33.23	97.8	98.8
92	-29.22	104.8	100.8		95	-35.52	93.8	97.8		92	-30.37	102.8	99.8		93	-28.65	104.8	101.8		99	-34.95	92.8	101.8		93	-36.1	94.8	95.8		122	-19.48	108.8	135.8		99	-32.66	95.8	103.8		121	-25.21	97.8	129.8		94	-33.23	97.8	98.8
92	-29.22	104.8	100.8		95	-36.1	93.8	96.8		92	-30.37	102.8	99.8		90	-29.22	105.8	98.8		101	-34.95	91.8	102.8		95	-36.67	92.8	96.8		122	-19.48	108.8	135.8		99	-32.66	95.8	103.8		121	-25.78	96.8	128.8		94	-33.23	97.8	98.8
92	-29.22	104.8	100.8		93	-36.1	94.8	95.8		92	-30.37	102.8	99.8		90	-28.07	106.8	99.8		101	-34.95	91.8	102.8		94	-37.24	92.8	94.8		97	-19.48	116.8	111.8		99	-33.23	94.8	102.8		118	-28.07	93.8	124.8		94	-33.23	97.8	98.8
92	-29.22	104.8	100.8		93	-36.1	94.8	95.8		89	-31.51	102.8	95.8		91	-28.65	105.8	99.8		101	-36.1	89.8	101.8		94	-37.24	92.8	94.8		97	-19.48	116.8	111.8		101	-32.66	94.8	105.8		124	-28.07	90.8	129.8		94	-33.23	97.8	98.8
92	-29.22	104.8	100.8		93	-36.1	94.8	95.8		90	-31.51	101.8	96.8		90	-28.65	105.8	98.8		99	-34.95	92.8	101.8		92	-36.1	94.8	94.8		97	-18.91	117.8	111.8		100	-32.09	95.8	104.8		121	-28.07	92.8	126.8		94	-33.23	97.8	98.8
90	-25.78	109.8	101.8		96	-36.67	91.8	97.8		90	-31.51	101.8	96.8		90	-28.65	105.8	98.8		100	-34.95	91.8	101.8		92	-36.67	94.8	93.8		97	-18.91	117.8	111.8		100	-32.09	95.8	104.8		121	-28.07	92.8	126.8		95	-33.8	96.8	98.8
90	-25.78	109.8	101.8		94	-36.67	92.8	95.8		91	-26.36	108.8	101.8		92	-28.65	104.8	100.8		98	-33.23	95.8	101.8		92	-36.67	94.8	93.8		99	-11.46	129.8	117.8		100	-32.66	95.8	104.8		122	-26.93	93.8	128.8		95	-33.8	96.8	98.8
89	-25.78	110.8	100.8		94	-36.67	92.8	95.8		91	-26.36	108.8	101.8		91	-28.65	105.8	99.8		100	-34.95	91.8	101.8		91	-36.67	94.8	92.8		99	-16.04	121.8	115.8		100	-33.23	94.8	103.8		121	-25.21	97.8	129.8		96	-33.23	96.8	100.8
89	-25.78	110.8	100.8		93	-36.1	94.8	95.8		91	-30.37	102.8	98.8		92	-28.65	104.8	100.8		99	-35.52	91.8	100.8		91	-36.67	94.8	92.8		94	-16.04	123.8	110.8		100	-33.23	94.8	103.8		121	-25.21	97.8	129.8		96	-33.23	96.8	100.8
89	-28.65	106.8	98.8		93	-36.1	94.8	95.8		91	-30.37	102.8	98.8		94	-28.65	103.8	102.8		99	-36.1	90.8	99.8		94	-36.1	93.8	95.8		82	-8.59	136.8	101.8		99	-33.23	94.8	102.8		117	-27.5	94.8	123.8		96	-33.23	96.8	100.8
89	-28.65	106.8	98.8		97	-34.95	93.8	99.8		90	-30.94	102.8	97.8		94	-28.65	103.8	102.8		100	-30.37	98.8	106.8		94	-36.1	93.8	95.8		82	-8.59	136.8	101.8		99	-33.23	94.8	102.8		123	-28.65	90.8	127.8		97	-33.23	95.8	101.8
87	-29.79	105.8	95.8		97	-34.95	93.8	99.8		90	-30.94	102.8	97.8		94	-28.65	103.8	102.8		98	-30.94	98.8	104.8		92	-36.1	94.8	94.8		99	-17.76	118.8	114.8		100	-31.51	96.8	105.8		120	-25.21	97.8	128.8		92	-33.23	98.8	96.8
87	-29.79	105.8	95.8		97	-34.95	93.8	99.8		90	-31.51	101.8	96.8		93	-28.65	104.8	101.8		100	-35.52	90.8	101.8		90	-36.67	95.8	92.8		99	-17.76	118.8	114.8		100	-31.51	96.8	105.8		120	-28.65	91.8	125.8		92	-33.23	98.8	96.8
90	-29.22	105.8	98.8		97	-34.38	94.8	100.8		92	-29.79	103.8	99.8		91	-28.65	105.8	99.8		101	-35.52	90.8	102.8		90	-36.67	95.8	92.8		99	-17.76	118.8	114.8		99	-32.66	95.8	103.8		122	-27.5	92.8	128.8		92	-33.23	98.8	96.8
90	-29.22	105.8	98.8		97	-34.38	94.8	100.8		92	-29.79	103.8	99.8		92	-28.65	104.8	100.8		101	-35.52	90.8	102.8		92	-36.1	94.8	94.8		99	-17.76	118.8	114.8		99	-32.66	95.8	103.8		122	-27.5	92.8	128.8		92	-33.23	98.8	96.8
91	-29.22	104.8	99.8		96	-36.67	91.8	97.8		90	-28.07	106.8	99.8		90	-28.65	105.8	98.8		97	-36.1	91.8	98.8		92	-36.1	94.8	94.8		99	-17.76	118.8	114.8		101	-33.23	93.8	104.8		120	-30.37	88.8	123.8		92	-33.23	98.8	96.8
91	-29.22	104.8	99.8		96	-36.67	91.8	97.8		90	-28.07	106.8	99.8		90	-28.65	105.8	98.8		98	-35.52	92.8	99.8		94	-36.1	93.8	95.8		99	-17.76	118.8	114.8		101	-33.23	93.8	104.8		120	-30.37	88.8	123.8		92	-33.23	98.8	96.8
91	-29.79	103.8	98.8		96	-35.52	93.8	98.8		91	-29.22	104.8	99.8		90	-28.65	105.8	98.8		100	-35.52	90.8	101.8		94	-36.67	92.8	95.8		99	-17.76	118.8	114.8		100	-32.66	95.8	104.8		120	-30.37	88.8	123.8		92	-33.23	98.8	96.8
91	-29.79	103.8	98.8		96	-35.52	93.8	98.8		91	-30.37	102.8	98.8		90	-28.65	105.8	98.8		97	-33.23	95.8	101.8		90	-36.67	95.8	92.8		99	-17.76	118.8	114.8		100	-32.66	95.8	104.8		120	-30.37	88.8	123.8		92	-33.23	98.8	96.8
91	-29.22	104.8	99.8		92	-36.1	94.8	94.8		91	-30.37	102.8	98.8		90	-28.07	106.8	99.8		99	-35.52	91.8	100.8		94	-36.67	92.8	95.8		99	-17.76	118.8	114.8		98	-32.66	96.8	102.8		120	-30.37	88.8	123.8		92	-33.23	98.8	96.8
89	-29.22	105.8	97.8		92	-36.1	94.8	94.8		91	-32.09	100.8	97.8		90	-28.07	106.8	99.8		102	-35.52	89.8	103.8		94	-36.67	92.8	95.8		99	-17.76	118.8	114.8		100	-32.09	95.8	104.8		120	-30.37	88.8	123.8		92	-33.23	98.8	96.8
89	-28.65	106.8	98.8		96	-36.1	92.8	97.8		91	-32.09	100.8	97.8		92	-28.65	104.8	100.8		100	-35.52	90.8	101.8		97	-36.1	91.8	98.8		99	-17.76	118.8	114.8		100	-32.09	95.8	104.8		120	-30.37	88.8	123.8		92	-33.23	98.8	96.8
90	-29.22	105.8	98.8		96	-36.1	92.8	97.8		91	-32.09	100.8	97.8		92	-28.65	104.8	100.8		97	-36.1	91.8	98.8		97	-36.1	91.8	98.8		99	-17.76	118.8	114.8		102	-32.09	94.8	106.8		120	-30.37	88.8	123.8		92	-32.66	99.8	97.8
90	-29.22	105.8	98.8		95	-36.67	92.8	96.8		91	-32.09	100.8	97.8		90	-28.07	106.8	99.8		102	-36.1	88.8	102.8		97	-36.1	91.8	98.8		99	-17.76	118.8	114.8		102	-32.09	94.8	106.8		120	-30.37	88.8	123.8		96	-32.66	97.8	100.8
90	-30.37	103.8	97.8		95	-36.67	92.8	96.8		91	-28.65	105.8	99.8		90	-28.07	106.8	99.8		103	-34.38	90.8	105.8		97	-36.1	91.8	98.8		99	-17.76	118.8	114.8		99	-32.66	95.8	103.8		120	-30.37	88.8	123.8		96	-32.66	97.8	100.8
92	-30.37	102.8	99.8		95	-36.67	92.8	96.8		91	-28.65	105.8	99.8		94	-27.5	105.8	103.8		103	-35.52	89.8	103.8		97	-36.1	91.8	98.8		89	-37.82	94.8	90.8		99	-33.23	94.8	102.8		123	-26.36	94.8	130.8		96	-32.66	97.8	100.8
92	-30.37	102.8	99.8		95	-36.67	92.8	96.8		89	-26.93	108.8	99.8		94	-27.5	105.8	103.8		100	-36.1	90.8	100.8		97	-36.1	91.8	98.8		89	-37.82	94.8	90.8		99	-33.23	94.8	102.8		123	-26.36	94.8	130.8		96	-32.66	97.8	100.8
90	-29.79	104.8	98.8		95	-36.67	92.8	96.8		89	-29.79	104.8	97.8		93	-28.07	105.8	102.8		98	-36.1	91.8	99.8		92	-36.67	94.8	93.8		123	-3.44	141.8	142.8		101	-33.23	93.8	104.8		123	-27.5	92.8	129.8		96	-32.66	97.8	100.8
90	-29.79	104.8	98.8		94	-36.1	93.8	95.8		89	-29.79	104.8	97.8		91	-28.65	105.8	99.8		102	-34.38	91.8	104.8		92	-36.67	94.8	93.8		123	-3.44	141.8	142.8		101	-33.23	93.8	104.8		121	-27.5	93.8	127.8		96	-32.66	97.8	100.8
90	-29.79	104.8	98.8		94	-36.1	93.8	95.8		91	-30.94	102.8	98.8		91	-28.65	105.8	99.8		102	-34.95	90.8	103.8		95	-36.1	93.8	96.8		116	-12.61	123.8	133.8		98	-32.66	96.8	102.8		121	-28.65	90.8	126.8		96	-32.66	97.8	100.8
90	-29.79	104.8	98.8		94	-37.24	92.8	94.8		91	-30.94	102.8	98.8		94	-29.22	103.8	102.8		102	-32.66	93.8	105.8		95	-34.38	95.8	98.8		116	-12.61	123.8	133.8		98	-32.66	96.8	102.8		121	-28.65	90.8	126.8		96	-32.66	97.8	100.8
90	-29.79	104.8	98.8		94	-37.24	92.8	94.8		89	-31.51	102.8	95.8		94	-29.22	103.8	102.8		101	-32.66	94.8	105.8		94	-34.38	95.8	97.8		126	-6.3	135.8	145.8		99	-32.09	96.8	103.8		120	-29.22	90.8	124.8		96	-32.66	97.8	100.8
91	-29.79	103.8	98.8		93	-36.67	93.8	94.8		91	-31.51	101.8	97.8		92	-29.22	104.8	100.8		99	-33.8	93.8	102.8		92	-36.1	94.8	94.8		98	-11.46	129.8	116.8		98	-32.66	96.8	102.8		120	-29.22	90.8	124.8		96	-32.66	97.8	100.8
91	-29.79	103.8	98.8		93	-36.67	93.8	94.8		91	-31.51	101.8	97.8		92	-29.22	104.8	100.8		100	-34.95	91.8	101.8		92	-36.1	94.8	94.8		98	-11.46	129.8	116.8		98	-32.66	96.8	102.8		118	-28.07	93.8	124.8		96	-32.66	97.8	100.8
89	-30.37	104.8	96.8		94	-37.24	92.8	94.8		91	-32.09	100.8	97.8		94	-27.5	105.8	103.8		99	-34.38	93.8	101.8		95	-37.82	90.8	95.8		112	-20.63	109.8	124.8		98	-32.66	96.8	102.8		119	-27.5	94.8	125.8		93	-32.66	98.8	98.8
89	-30.37	104.8	96.8		94	-37.24	92.8	94.8		91	-32.09	100.8	97.8		92	-28.65	104.8	100.8		102	-34.95	90.8	103.8		95	-37.82	90.8	95.8		112	-20.63	109.8	124.8		98	-32.66	96.8	102.8		122	-28.07	91.8	127.8		93	-32.66	98.8	98.8
89	-30.37	104.8	96.8		97	-37.24	90.8	97.8		89	-32.09	101.8	95.8		92	-28.65	104.8	100.8		101	-34.95	91.8	102.8		93	-37.24	92.8	94.8		92	-19.48	118.8	106.8		103	-32.09	94.8	107.8		122	-29.22	89.8	126.8		94	-32.66	98.8	99.8
91	-29.22	104.8	99.8		97	-37.24	90.8	97.8		92	-32.09	100.8	97.8		90	-28.65	105.8	98.8		100	-33.23	94.8	103.8		93	-37.24	92.8	94.8		131	-12.61	120.8	147.8		103	-32.09	94.8	107.8		122	-29.22	89.8	126.8		91	-31.51	101.8	97.8
91	-29.22	104.8	99.8		97	-36.67	91.8	97.8		92	-32.09	100.8	97.8		92	-28.65	104.8	100.8		100	-35.52	90.8	101.8		94	-36.67	92.8	95.8		131	-15.47	114.8	146.8		100	-32.66	95.8	104.8		122	-29.79	88.8	125.8		91	-31.51	101.8	97.8
90	-29.79	104.8	98.8		97	-36.67	91.8	97.8		88	-30.37	104.8	95.8		90	-28.65	105.8	98.8		102	-35.52	89.8	103.8		94	-36.1	93.8	95.8		107	-15.47	120.8	123.8		100	-32.66	95.8	104.8		122	-24.06	99.8	131.8		94	-33.23	97.8	98.8
90	-29.79	104.8	98.8		94	-35.52	94.8	96.8		89	-28.65	106.8	98.8		90	-28.65	105.8	98.8		100	-35.52	90.8	101.8		95	-36.1	93.8	96.8		112	-16.62	116.8	127.8		101	-32.09	95.8	105.8		120	-24.06	100.8	129.8		95	-33.23	96.8	99.8
91	-29.79	103.8	98.8		94	-33.8	96.8	98.8		89	-28.65	106.8	98.8		94	-25.78	108.8	104.8		100	-35.52	90.8	101.8		97	-34.38	94.8	100.8		112	-16.62	116.8	127.8		98	-32.66	96.8	102.8		122	-26.93	93.8	128.8		95	-33.23	96.8	99.8
89	-29.79	104.8	97.8		94	-33.8	96.8	98.8		88	-28.07	107.8	97.8		93	-26.93	106.8	102.8		100	-35.52	90.8	101.8		97	-34.38	94.8	100.8		96	-12.61	128.8	113.8		98	-32.66	96.8	102.8		121	-28.07	92.8	126.8		96	-33.8	95.8	99.8
89	-29.79	104.8	97.8		94	-33.8	96.8	98.8		89	-28.07	107.8	98.8		93	-26.93	106.8	102.8		100	-36.1	90.8	100.8		92	-34.95	96.8	95.8		93	-14.32	125.8	110.8		98	-32.09	96.8	103.8		122	-26.93	93.8	128.8		94	-33.23	97.8	98.8
87	-29.79	105.8	95.8		91	-35.52	96.8	94.8		89	-28.07	107.8	98.8		92	-27.5	106.8	101.8		101	-36.1	89.8	101.8		92	-34.95	96.8	95.8		93	-14.32	125.8	110.8		100	-32.66	95.8	104.8		120	-28.07	92.8	125.8		93	-32.09	99.8	98.8
89	-29.79	104.8	97.8		91	-35.52	96.8	94.8		91	-28.65	105.8	99.8		90	-27.5	107.8	99.8		99	-36.1	90.8	99.8		95	-35.52	93.8	97.8		102	-5.16	139.8	121.8		100	-32.66	95.8	104.8		120	-28.07	92.8	125.8		93	-32.09	99.8	98.8
92	-29.79	103.8	99.8		95	-36.67	92.8	96.8		88	-29.79	105.8	96.8		90	-27.5	107.8	99.8		98	-36.1	91.8	99.8		94	-35.52	94.8	96.8		102	-12.03	127.8	119.8		98	-33.23	95.8	101.8		120	-28.07	92.8	125.8		93	-32.66	98.8	98.8
91	-29.79	103.8	98.8		95	-36.67	92.8	96.8		88	-29.79	105.8	96.8		93	-27.5	106.8	102.8		98	-36.1	91.8	99.8		95	-35.52	93.8	97.8		96	-12.03	128.8	113.8		100	-32.66	95.8	104.8		120	-28.07	92.8	125.8		94	-33.23	97.8	98.8
91	-29.79	103.8	98.8		95	-36.67	92.8	96.8		89	-29.22	105.8	97.8		92	-26.93	107.8	102.8		98	-34.38	93.8	100.8		91	-36.1	95.8	93.8		97	-8.02	135.8	116.8		100	-32.66	95.8	104.8		120	-28.07	92.8	125.8		94	-33.23	97.8	98.8
92	-30.37	102.8	99.8		98	-35.52	92.8	99.8		90	-30.94	102.8	97.8		92	-28.07	105.8	101.8		100	-34.38	92.8	102.8		91	-36.1	95.8	93.8		97	-8.02	135.8	116.8		100	-32.66	95.8	104.8		120	-28.07	92.8	125.8		94	-33.8	96.8	98.8
92	-30.37	102.8	99.8		98	-35.52	92.8	99.8		90	-30.94	102.8	97.8		92	-28.07	105.8	101.8		100	-35.52	90.8	101.8		92	-36.67	94.8	93.8		80	-15.47	127.8	97.8		99	-33.23	94.8	102.8		121	-27.5	93.8	127.8		94	-33.8	96.8	98.8
88	-30.37	104.8	95.8		93	-36.67	93.8	94.8		87	-31.51	103.8	94.8		94	-28.07	104.8	102.8		100	-36.1	90.8	100.8		92	-36.67	94.8	93.8		80	-15.47	127.8	97.8		99	-32.09	96.8	103.8		121	-27.5	93.8	127.8		94	-33.8	96.8	98.8
88	-30.37	104.8	95.8		94	-37.24	92.8	94.8		90	-32.09	101.8	96.8		91	-29.22	104.8	99.8		100	-34.95	91.8	101.8		93	-36.1	94.8	95.8		79	-4.01	143.8	98.8		102	-32.09	94.8	106.8		121	-26.93	94.8	127.8		96	-33.8	95.8	99.8
88	-29.79	105.8	96.8		94	-37.24	92.8	94.8		90	-32.09	101.8	96.8		91	-29.22	104.8	99.8		100	-35.52	90.8	101.8		95	-36.1	93.8	96.8		97	-12.61	127.8	114.8		99	-33.23	94.8	102.8		121	-26.93	94.8	127.8		96	-33.8	95.8	99.8
90	-29.79	104.8	98.8		94	-37.24	92.8	94.8		89	-25.78	110.8	100.8		93	-29.22	103.8	101.8		100	-35.52	90.8	101.8		95	-36.1	93.8	96.8		97	-12.61	127.8	114.8		99	-33.23	94.8	102.8		125	-29.22	87.8	129.8		96	-33.8	95.8	99.8
88	-29.79	105.8	96.8		94	-37.24	92.8	94.8		89	-25.78	110.8	100.8		93	-29.22	103.8	101.8		100	-35.52	90.8	101.8		91	-36.67	94.8	92.8		90	-18.91	119.8	105.8		98	-33.23	95.8	101.8		120	-28.65	91.8	125.8		98	-33.8	94.8	101.8
88	-28.65	106.8	97.8		91	-37.24	93.8	92.8		92	-30.37	102.8	99.8		91	-30.94	102.8	98.8		98	-36.1	91.8	99.8		91	-36.67	94.8	92.8		90	-18.91	119.8	105.8		98	-33.23	95.8	101.8		123	-29.22	88.8	127.8		98	-33.8	94.8	101.8
90	-28.65	105.8	98.8		91	-37.24	93.8	92.8		92	-30.37	102.8	99.8		92	-30.37	102.8	99.8		98	-36.1	91.8	99.8		94	-37.24	92.8	94.8		79	-20.63	121.8	93.8		104	-33.23	92.8	106.8		123	-29.22	88.8	127.8		92	-33.8	97.8	96.8
90	-28.65	105.8	98.8		95	-36.67	92.8	96.8		89	-27.5	107.8	98.8		92	-29.22	104.8	100.8		100	-33.8	93.8	103.8		95	-35.52	93.8	97.8		79	-20.63	121.8	93.8		99	-33.23	94.8	102.8		119	-26.93	95.8	126.8		92	-33.23	98.8	96.8
90	-28.65	105.8	98.8		95	-36.67	92.8	96.8		89	-27.5	107.8	98.8		92	-29.22	104.8	100.8		101	-35.52	90.8	102.8		95	-35.52	93.8	97.8		79	-18.91	123.8	94.8		99	-33.23	94.8	102.8		122	-28.65	90.8	127.8		94	-33.23	97.8	98.8
90	-28.65	105.8	98.8		95	-36.67	92.8	96.8		89	-27.5	107.8	98.8		94	-29.22	103.8	102.8		103	-35.52	89.8	103.8		91	-34.95	96.8	94.8		90	-18.33	120.8	105.8		100	-33.23	94.8	103.8		122	-28.65	90.8	127.8		94	-33.8	96.8	98.8
90	-29.79	104.8	98.8		94	-36.67	92.8	95.8		89	-27.5	107.8	98.8		95	-29.22	102.8	102.8		102	-35.52	89.8	103.8		91	-36.67	94.8	92.8		90	-18.33	120.8	105.8		100	-33.23	94.8	103.8		122	-28.65	90.8	127.8		94	-33.8	96.8	98.8
90	-28.65	105.8	98.8		94	-36.67	92.8	95.8		89	-27.5	107.8	98.8		95	-29.22	102.8	102.8		101	-34.95	91.8	102.8		95	-36.67	92.8	96.8		98	-16.62	120.8	113.8		100	-33.23	94.8	103.8		125	-28.07	90.8	130.8		94	-32.66	98.8	99.8
89	-28.65	106.8	98.8		96	-36.67	91.8	97.8		89	-27.5	107.8	98.8		91	-29.22	104.8	99.8		103	-34.95	89.8	104.8		94	-35.52	94.8	96.8		98	-16.62	120.8	113.8		97	-32.09	97.8	102.8		119	-28.65	91.8	124.8		94	-32.66	98.8	99.8
90	-29.22	105.8	98.8		96	-36.67	91.8	97.8		91	-31.51	101.8	97.8		92	-29.22	104.8	100.8		101	-35.52	90.8	102.8		94	-35.52	94.8	96.8		93	-13.75	126.8	110.8		101	-31.51	96.8	106.8		120	-28.65	91.8	125.8		93	-33.23	98.8	97.8
89	-29.22	105.8	97.8		96	-36.67	91.8	97.8		91	-31.51	101.8	97.8		91	-29.79	103.8	98.8		99	-33.8	93.8	102.8		95	-36.67	92.8	96.8		80	-20.63	120.8	94.8		101	-31.51	96.8	106.8		124	-29.22	88.8	128.8		93	-33.23	98.8	97.8
92	-30.37	102.8	99.8		93	-36.67	93.8	94.8		89	-29.22	105.8	97.8		91	-29.79	103.8	98.8		104	-35.52	88.8	104.8		93	-36.67	93.8	94.8		80	-20.63	120.8	94.8		100	-32.09	95.8	104.8		123	-29.22	88.8	127.8		93	-33.23	98.8	97.8
92	-30.37	102.8	99.8		93	-36.67	93.8	94.8		89	-29.22	105.8	97.8		91	-29.22	104.8	99.8		100	-35.52	90.8	101.8		93	-36.67	93.8	94.8		126	-20.05	105.8	138.8		100	-32.09	95.8	104.8		121	-30.37	87.8	124.8		93	-34.38	96.8	96.8
92	-29.22	104.8	100.8		92	-36.67	94.8	93.8		89	-29.22	105.8	97.8		91	-29.22	104.8	99.8		102	-35.52	89.8	103.8		91	-37.24	93.8	92.8		126	-20.05	105.8	138.8		102	-32.09	94.8	106.8		123	-28.65	90.8	127.8		96	-33.23	96.8	100.8
92	-29.22	104.8	100.8		92	-36.67	94.8	93.8		89	-29.22	105.8	97.8		96	-28.65	102.8	104.8		98	-35.52	92.8	99.8		91	-37.24	93.8	92.8		99	-17.76	118.8	114.8		101	-32.66	94.8	105.8		125	-29.79	86.8	128.8		94	-33.8	96.8	98.8
92	-29.22	104.8	100.8		89	-36.67	95.8	91.8		90	-28.65	105.8	98.8		96	-28.65	102.8	104.8		101	-35.52	90.8	102.8		94	-37.24	92.8	94.8		99	-17.76	118.8	114.8		101	-32.66	94.8	105.8		125	-29.79	86.8	128.8		94	-33.8	96.8	98.8
89	-29.79	104.8	97.8		89	-36.67	95.8	91.8		89	-30.37	104.8	96.8		92	-29.22	104.8	100.8		101	-36.1	89.8	101.8		96	-37.24	90.8	96.8		99	-17.76	118.8	114.8		99	-32.66	95.8	103.8		125	-29.79	86.8	128.8		93	-33.23	98.8	97.8
89	-29.79	104.8	97.8		94	-36.1	93.8	95.8		89	-30.37	104.8	96.8		92	-29.22	104.8	100.8		101	-33.8	92.8	103.8		96	-37.24	90.8	96.8		99	-17.76	118.8	114.8		99	-31.51	97.8	104.8		121	-29.22	89.8	125.8		95	-33.23	96.8	99.8
91	-29.22	104.8	99.8		94	-36.1	93.8	95.8		88	-31.51	103.8	95.8		92	-29.22	104.8	100.8		103	-35.52	89.8	103.8		95	-37.24	91.8	95.8		99	-17.76	118.8	114.8		98	-32.09	96.8	103.8		121	-27.5	93.8	127.8		95	-33.23	96.8	99.8
92	-29.22	104.8	100.8		93	-36.1	94.8	95.8		88	-31.51	103.8	95.8		92	-29.22	104.8	100.8		103	-35.52	89.8	103.8		92	-36.67	94.8	93.8		99	-17.76	118.8	114.8		98	-32.09	96.8	103.8		121	-27.5	93.8	127.8		94	-33.23	97.8	98.8
91	-29.22	104.8	99.8		93	-34.38	96.8	96.8		90	-30.37	103.8	97.8		92	-29.22	104.8	100.8		99	-35.52	91.8	100.8		92	-36.67	94.8	93.8		98	-22.35	111.8	110.8		97	-32.66	96.8	101.8		123	-26.36	94.8	130.8		94	-33.23	97.8	98.8
89	-29.22	105.8	97.8		94	-34.38	95.8	97.8		90	-30.37	103.8	97.8		92	-29.22	104.8	100.8		102	-34.38	91.8	104.8		92	-35.52	95.8	94.8		98	-22.35	111.8	110.8		100	-32.66	95.8	104.8		122	-27.5	92.8	128.8		94	-33.23	97.8	98.8
89	-29.79	104.8	97.8		94	-36.1	93.8	95.8		88	-31.51	103.8	95.8		95	-28.65	103.8	103.8		99	-34.38	93.8	101.8		89	-34.38	98.8	93.8		124	-20.63	105.8	136.8		100	-32.66	95.8	104.8		121	-28.07	92.8	126.8		93	-33.8	97.8	97.8
91	-29.79	103.8	98.8		94	-36.1	93.8	95.8		88	-31.51	103.8	95.8		95	-28.65	103.8	103.8		99	-34.95	92.8	101.8		89	-34.38	98.8	93.8		124	-14.9	117.8	139.8		101	-32.66	94.8	105.8		121	-29.79	88.8	125.8		93	-33.8	97.8	97.8
89	-29.22	105.8	97.8		94	-37.24	92.8	94.8		90	-32.09	101.8	96.8		95	-28.65	103.8	103.8		103	-34.95	89.8	104.8		91	-34.38	97.8	95.8		112	-14.9	120.8	128.8		101	-32.66	94.8	105.8		121	-29.79	88.8	125.8		93	-33.8	97.8	97.8
89	-29.22	105.8	97.8		94	-37.24	92.8	94.8		90	-30.37	103.8	97.8		94	-28.65	103.8	102.8		103	-34.95	89.8	104.8		91	-36.1	95.8	93.8		112	-12.61	124.8	129.8		100	-32.66	95.8	104.8		120	-29.79	89.8	124.8		93	-33.8	97.8	97.8
89	-28.65	106.8	98.8		95	-37.24	91.8	95.8		90	-30.37	103.8	97.8		94	-28.65	103.8	102.8		97	-34.95	93.8	99.8		92	-36.1	94.8	94.8		112	-12.61	124.8	129.8		100	-32.66	95.8	104.8		120	-29.79	89.8	124.8		93	-33.8	97.8	97.8
89	-28.65	106.8	98.8		95	-37.24	91.8	95.8		91	-31.51	101.8	97.8		92	-28.65	104.8	100.8		102	-34.38	91.8	104.8		92	-37.24	93.8	93.8		94	-17.76	120.8	109.8		98	-32.09	96.8	103.8		121	-29.22	89.8	125.8		93	-33.8	97.8	97.8
89	-28.65	106.8	98.8		93	-36.67	93.8	94.8		91	-31.51	101.8	97.8		92	-28.65	104.8	100.8		99	-34.95	92.8	101.8		92	-37.24	93.8	93.8		94	-17.76	120.8	109.8		98	-32.09	96.8	103.8		117	-29.79	90.8	121.8		96	-33.8	95.8	99.8
90	-27.5	107.8	99.8		93	-36.67	93.8	94.8		90	-31.51	101.8	96.8		91	-29.22	104.8	99.8		100	-35.52	90.8	101.8		92	-36.67	94.8	93.8		118	-20.05	108.8	130.8		101	-33.23	93.8	104.8		125	-30.37	85.8	127.8		96	-33.8	95.8	99.8
90	-27.5	107.8	99.8		96	-34.95	94.8	98.8		90	-31.51	101.8	96.8		96	-28.65	102.8	104.8		101	-35.52	90.8	102.8		94	-36.67	92.8	95.8		118	-20.05	108.8	130.8		102	-32.66	93.8	105.8		117	-28.65	92.8	122.8		94	-33.23	97.8	98.8
89	-28.07	107.8	98.8		96	-34.95	94.8	98.8		89	-32.09	101.8	95.8		96	-28.65	102.8	104.8		99	-35.52	91.8	100.8		94	-36.67	92.8	95.8		111	-16.62	117.8	126.8		102	-32.66	93.8	105.8		122	-29.79	88.8	125.8		95	-33.8	96.8	98.8
89	-28.07	107.8	98.8		91	-36.67	94.8	92.8		89	-30.94	103.8	96.8		96	-28.65	102.8	104.8		100	-35.52	90.8	101.8		95	-36.67	92.8	96.8		93	-18.91	118.8	107.8		98	-32.66	96.8	102.8		123	-29.22	88.8	127.8		95	-33.8	96.8	98.8
90	-29.22	105.8	98.8		91	-36.67	94.8	92.8		91	-30.94	102.8	98.8		93	-28.65	104.8	101.8		98	-35.52	92.8	99.8		95	-36.67	92.8	96.8		93	-18.91	118.8	107.8		98	-31.51	97.8	103.8		123	-29.22	88.8	127.8		92	-33.8	97.8	96.8
90	-29.22	105.8	98.8		96	-34.95	94.8	98.8		91	-31.51	101.8	97.8		92	-28.65	104.8	100.8		98	-35.52	92.8	99.8		89	-37.24	95.8	90.8		122	-12.03	123.8	139.8		100	-31.51	96.8	105.8		120	-12.03	123.8	137.8		92	-33.8	97.8	96.8
90	-29.79	104.8	98.8		96	-34.95	94.8	98.8		91	-31.51	101.8	97.8		92	-28.65	104.8	100.8		98	-35.52	92.8	99.8		89	-37.24	95.8	90.8		122	-12.03	123.8	139.8		101	-31.51	96.8	106.8		123	-27.5	92.8	129.8		97	-33.23	95.8	101.8
90	-29.79	104.8	98.8		93	-36.67	93.8	94.8		88	-30.94	103.8	95.8		93	-28.65	104.8	101.8		98	-35.52	92.8	99.8		94	-37.24	92.8	94.8		96	-16.04	122.8	112.8		100	-32.09	95.8	104.8		123	-27.5	92.8	129.8		92	-33.23	98.8	96.8
90	-30.37	103.8	97.8		94	-36.67	92.8	95.8		88	-30.94	103.8	95.8		93	-28.65	104.8	101.8		98	-35.52	92.8	99.8		96	-36.1	92.8	97.8		96	-16.04	122.8	112.8		100	-30.37	98.8	106.8		124	-29.79	87.8	127.8		92	-33.23	98.8	96.8
92	-29.79	103.8	99.8		91	-37.24	93.8	92.8		90	-28.65	105.8	98.8		95	-29.22	102.8	102.8		98	-35.52	92.8	99.8		96	-36.1	92.8	97.8		98	-12.03	128.8	115.8		99	-30.37	98.8	105.8		121	-29.79	88.8	125.8		94	-33.8	96.8	98.8
90	-30.37	103.8	97.8		91	-37.24	93.8	92.8		89	-30.37	104.8	96.8		95	-29.22	102.8	102.8		103	-36.1	88.8	103.8		90	-36.67	95.8	92.8		102	-12.61	126.8	119.8		101	-32.09	95.8	105.8		124	-26.93	92.8	130.8		92	-34.38	97.8	95.8
92	-29.79	103.8	99.8		94	-36.67	92.8	95.8		89	-30.37	104.8	96.8		91	-28.65	105.8	99.8		100	-34.95	91.8	101.8		90	-36.67	95.8	92.8		102	-12.61	126.8	119.8		101	-32.09	95.8	105.8		120	-28.07	92.8	125.8		94	-33.8	96.8	98.8
92	-29.79	103.8	99.8		94	-36.67	92.8	95.8		92	-31.51	100.8	98.8		92	-28.65	104.8	100.8		100	-34.95	91.8	101.8		93	-35.52	94.8	95.8		92	-13.75	127.8	109.8		97	-32.09	97.8	102.8		120	-28.07	92.8	125.8		94	-33.8	96.8	98.8
89	-29.22	105.8	97.8		94	-36.67	92.8	95.8		92	-31.51	100.8	98.8		92	-28.65	104.8	100.8		101	-34.95	91.8	102.8		93	-35.52	94.8	95.8		92	-13.75	127.8	109.8		99	-32.09	96.8	103.8		119	-28.65	91.8	124.8		91	-33.23	99.8	96.8
89	-29.79	104.8	97.8		94	-36.67	92.8	95.8		89	-31.51	102.8	95.8		91	-28.65	105.8	99.8		101	-35.52	90.8	102.8		90	-36.1	95.8	92.8		74	-14.32	130.8	91.8		99	-32.09	96.8	103.8		123	-29.79	87.8	126.8		93	-33.23	98.8	97.8
90	-29.79	104.8	98.8		94	-37.24	92.8	94.8		89	-29.79	104.8	97.8		91	-28.65	105.8	99.8		102	-36.1	88.8	102.8		90	-36.1	95.8	92.8		74	-14.32	130.8	91.8		101	-32.66	94.8	105.8		119	-27.5	94.8	125.8		93	-33.23	98.8	97.8
90	-29.22	105.8	98.8		94	-37.24	92.8	94.8		89	-29.79	104.8	97.8		92	-28.07	105.8	101.8		101	-36.1	89.8	101.8		93	-35.52	94.8	95.8		85	-12.03	131.8	103.8		99	-32.66	95.8	103.8		119	-27.5	94.8	125.8		94	-33.23	97.8	98.8
90	-29.22	105.8	98.8		95	-37.24	91.8	95.8		91	-31.51	101.8	97.8		90	-28.07	106.8	99.8		99	-36.1	90.8	99.8		94	-35.52	94.8	96.8		80	-13.75	129.8	97.8		99	-32.66	95.8	103.8		120	-29.79	89.8	124.8		92	-33.23	98.8	96.8
91	-29.79	103.8	98.8		95	-37.24	91.8	95.8		91	-31.51	101.8	97.8		95	-28.07	104.8	103.8		101	-35.52	90.8	102.8		94	-35.52	94.8	96.8		80	-13.75	129.8	97.8		102	-32.66	93.8	105.8		120	-29.79	89.8	124.8		94	-33.23	97.8	98.8
91	-29.79	103.8	98.8		93	-36.1	94.8	95.8		90	-30.94	102.8	97.8		95	-28.07	104.8	103.8		100	-36.1	90.8	100.8		96	-36.1	92.8	97.8		77	-15.47	128.8	94.8		102	-32.66	93.8	105.8		120	-29.79	89.8	124.8		95	-33.8	96.8	98.8
91	-29.79	103.8	98.8		93	-36.1	94.8	95.8		91	-28.65	105.8	99.8		95	-28.07	104.8	103.8		100	-36.1	90.8	100.8		96	-36.1	92.8	97.8		97	-7.45	136.8	116.8		100	-29.79	99.8	106.8		123	-28.65	90.8	127.8		95	-33.8	96.8	98.8
91	-29.22	104.8	99.8		92	-35.52	95.8	94.8		91	-28.65	105.8	99.8		95	-28.07	104.8	103.8		99	-35.52	91.8	100.8		96	-36.1	92.8	97.8		98	-10.31	131.8	116.8		100	-32.66	95.8	104.8		123	-28.07	91.8	128.8		95	-32.09	98.8	100.8
91	-29.22	104.8	99.8		92	-35.52	95.8	94.8		91	-29.79	103.8	98.8		94	-28.65	103.8	102.8		99	-35.52	91.8	100.8		96	-36.1	92.8	97.8		98	-10.31	131.8	116.8		100	-32.66	95.8	104.8		122	-28.07	91.8	127.8		93	-32.09	99.8	98.8
90	-29.79	104.8	98.8		95	-36.1	93.8	96.8		91	-29.79	103.8	98.8		91	-28.65	105.8	99.8		99	-35.52	91.8	100.8		96	-36.1	92.8	97.8		75	-10.31	135.8	93.8		99	-32.09	96.8	103.8		118	-26.93	95.8	125.8		94	-32.09	99.8	99.8
88	-28.07	107.8	97.8		95	-36.1	93.8	96.8		92	-30.94	101.8	98.8		91	-28.65	105.8	99.8		98	-35.52	92.8	99.8		96	-36.1	92.8	97.8		75	-10.31	135.8	93.8		99	-32.09	96.8	103.8		122	-26.93	93.8	128.8		96	-32.66	97.8	100.8
88	-28.07	107.8	97.8		96	-37.24	90.8	96.8		92	-31.51	100.8	98.8		95	-28.65	103.8	103.8		103	-35.52	89.8	103.8		92	-37.24	93.8	93.8		99	-10.89	130.8	117.8		99	-32.66	95.8	103.8		122	-24.64	98.8	130.8		96	-33.23	96.8	100.8
92	-27.5	106.8	101.8		96	-37.24	90.8	96.8		92	-31.51	100.8	98.8		95	-28.65	103.8	103.8		100	-35.52	90.8	101.8		94	-37.24	92.8	94.8		120	-13.75	120.8	136.8		101	-33.8	92.8	103.8		124	-26.36	93.8	131.8		93	-33.23	98.8	97.8
92	-27.5	106.8	101.8		96	-37.24	90.8	96.8		91	-32.09	100.8	97.8		90	-28.65	105.8	98.8		102	-35.52	89.8	103.8		94	-37.24	92.8	94.8		120	-13.75	120.8	136.8		101	-33.8	92.8	103.8		123	-29.22	88.8	127.8		93	-33.23	98.8	97.8
90	-28.65	105.8	98.8		96	-37.24	90.8	96.8		91	-32.09	100.8	97.8		90	-28.65	105.8	98.8		99	-36.1	90.8	99.8		96	-37.24	90.8	96.8		96	-10.31	131.8	114.8		101	-33.23	93.8	104.8		123	-29.22	88.8	127.8		99	-33.23	94.8	102.8
91	-29.22	104.8	99.8		94	-36.67	92.8	95.8		92	-29.22	104.8	100.8		92	-25.78	108.8	102.8		99	-35.52	91.8	100.8		96	-37.24	90.8	96.8		96	-16.62	121.8	111.8		100	-33.23	94.8	103.8		120	-26.36	95.8	127.8		95	-33.8	96.8	98.8
91	-29.22	104.8	99.8		94	-36.67	92.8	95.8		92	-29.22	104.8	100.8		92	-28.07	105.8	101.8		99	-36.1	90.8	99.8		94	-35.52	94.8	96.8		96	-16.62	121.8	111.8		103	-32.09	94.8	107.8		123	-26.93	93.8	129.8		95	-33.8	96.8	98.8
89	-29.79	104.8	97.8		94	-36.67	92.8	95.8		90	-29.79	104.8	98.8		92	-28.07	105.8	101.8		99	-35.52	91.8	100.8		92	-36.67	94.8	93.8		83	-9.74	134.8	101.8		103	-32.09	94.8	107.8		121	-28.65	90.8	126.8		94	-33.8	96.8	98.8
89	-29.79	104.8	97.8		91	-36.67	94.8	92.8		90	-29.79	104.8	98.8		90	-27.5	107.8	99.8		99	-35.52	91.8	100.8		92	-36.67	94.8	93.8		83	-9.74	134.8	101.8		99	-32.66	95.8	103.8		121	-28.65	90.8	126.8		96	-32.66	97.8	100.8
89	-29.22	105.8	97.8		91	-36.67	94.8	92.8		91	-30.94	102.8	98.8		91	-28.07	106.8	100.8		101	-35.52	90.8	102.8		95	-36.1	93.8	96.8		101	-7.45	135.8	120.8		99	-32.66	95.8	103.8		121	-29.22	89.8	125.8		96	-32.66	97.8	100.8
90	-29.22	105.8	98.8		97	-37.24	90.8	97.8		90	-31.51	101.8	96.8		91	-28.65	105.8	99.8		99	-35.52	91.8	100.8		95	-36.1	93.8	96.8		87	-5.73	140.8	106.8		99	-32.66	95.8	103.8		121	-29.22	89.8	125.8		96	-33.8	95.8	99.8
92	-29.79	103.8	99.8		97	-37.24	90.8	97.8		89	-29.79	104.8	97.8		91	-28.65	105.8	99.8		98	-35.52	92.8	99.8		97	-36.67	91.8	97.8		87	-5.73	140.8	106.8		97	-32.66	96.8	101.8		121	-29.22	89.8	125.8		96	-33.8	95.8	99.8
92	-29.79	103.8	99.8		92	-36.67	94.8	93.8		89	-29.79	104.8	97.8		92	-28.07	105.8	101.8		100	-35.52	90.8	101.8		97	-36.67	91.8	97.8		94	-14.32	125.8	111.8		97	-32.66	96.8	101.8		121	-29.22	89.8	125.8		94	-33.23	97.8	98.8
92	-29.79	103.8	99.8		92	-36.67	94.8	93.8		91	-27.5	106.8	100.8		92	-28.65	104.8	100.8		98	-35.52	92.8	99.8		92	-36.67	94.8	93.8		94	-14.32	125.8	111.8		99	-33.23	94.8	102.8		121	-29.22	89.8	125.8		94	-33.23	97.8	98.8
91	-28.65	105.8	99.8		94	-37.82	91.8	94.8		91	-27.5	106.8	100.8		92	-28.65	104.8	100.8		100	-35.52	90.8	101.8		91	-36.67	94.8	92.8		112	-16.62	116.8	127.8		100	-32.66	95.8	104.8		121	-29.22	89.8	125.8		95	-33.23	96.8	99.8
91	-28.65	105.8	99.8		94	-37.82	91.8	94.8		89	-26.36	109.8	99.8		92	-28.65	104.8	100.8		101	-36.1	89.8	101.8		91	-36.67	94.8	92.8		121	-14.9	117.8	136.8		100	-32.66	95.8	104.8		121	-29.22	89.8	125.8		95	-33.8	96.8	98.8
90	-29.79	104.8	98.8		95	-37.24	91.8	95.8		90	-28.65	105.8	98.8		92	-28.65	104.8	100.8		101	-36.1	89.8	101.8		94	-37.24	92.8	94.8		121	-14.9	117.8	136.8		101	-32.66	94.8	105.8		120	-24.64	98.8	129.8		95	-33.8	96.8	98.8
90	-28.65	105.8	98.8		95	-37.24	91.8	95.8		90	-28.65	105.8	98.8		94	-28.65	103.8	102.8		101	-36.1	89.8	101.8		94	-37.24	92.8	94.8		96	-16.62	121.8	111.8		101	-32.66	94.8	105.8		123	-25.21	96.8	131.8		99	-33.8	93.8	102.8
90	-28.65	105.8	98.8		93	-37.24	92.8	94.8		92	-30.94	101.8	98.8		90	-28.07	106.8	99.8		101	-36.1	89.8	101.8		96	-36.67	91.8	97.8		96	-16.62	121.8	111.8		100	-32.09	95.8	104.8		124	-26.36	93.8	131.8		92	-33.8	97.8	96.8
92	-29.22	104.8	100.8		96	-37.24	90.8	96.8		92	-30.94	101.8	98.8		90	-27.5	107.8	99.8		100	-30.94	97.8	105.8		94	-37.24	92.8	94.8		97	-16.62	121.8	112.8		100	-32.09	95.8	104.8		121	-28.65	90.8	126.8		92	-33.8	97.8	96.8
92	-29.22	104.8	100.8		96	-37.24	90.8	96.8		91	-31.51	101.8	97.8		93	-28.07	105.8	102.8		100	-33.23	94.8	103.8		94	-37.24	92.8	94.8		122	-10.31	127.8	140.8		100	-30.94	97.8	105.8		124	-26.93	92.8	130.8		94	-34.95	95.8	97.8
90	-30.37	103.8	97.8		93	-37.82	91.8	93.8		88	-29.79	105.8	96.8		93	-28.07	105.8	102.8		102	-33.23	93.8	105.8		95	-36.1	93.8	96.8		122	-10.31	127.8	140.8		100	-30.94	97.8	105.8		123	-28.65	90.8	127.8		94	-34.38	95.8	97.8
91	-29.79	103.8	98.8		93	-37.82	91.8	93.8		88	-29.79	105.8	96.8		92	-28.65	104.8	100.8		101	-34.95	91.8	102.8		95	-36.1	93.8	96.8		97	-14.9	124.8	113.8		102	-31.51	95.8	106.8		123	-28.65	90.8	127.8		95	-34.38	95.8	98.8
91	-29.79	103.8	98.8		93	-37.82	91.8	93.8		89	-31.51	102.8	95.8		92	-28.65	104.8	100.8		101	-34.38	91.8	103.8		91	-35.52	96.8	94.8		113	-21.2	108.8	125.8		101	-32.09	95.8	105.8		123	-29.22	88.8	127.8		96	-33.8	95.8	99.8
90	-30.37	103.8	97.8		93	-37.82	91.8	93.8		89	-31.51	102.8	95.8		92	-28.07	105.8	101.8		101	-33.23	93.8	104.8		91	-35.52	96.8	94.8		113	-21.2	108.8	125.8		101	-32.09	95.8	105.8		123	-26.36	94.8	130.8		95	-33.8	96.8	98.8
90	-30.37	103.8	97.8		95	-37.24	91.8	95.8		92	-31.51	100.8	98.8		93	-28.65	104.8	101.8		98	-34.38	93.8	100.8		93	-36.67	93.8	94.8		126	-22.35	101.8	136.8		98	-32.66	96.8	102.8		121	-26.36	95.8	128.8		95	-33.8	96.8	98.8
90	-30.37	103.8	97.8		95	-37.24	91.8	95.8		89	-29.22	105.8	97.8		93	-28.65	104.8	101.8		100	-35.52	90.8	101.8		91	-36.1	95.8	93.8		126	-22.35	101.8	136.8		102	-33.23	93.8	105.8		120	-27.5	93.8	126.8		94	-33.23	97.8	98.8
90	-30.37	103.8	97.8		92	-37.24	93.8	93.8		89	-29.22	105.8	97.8		94	-28.65	103.8	102.8		100	-34.38	92.8	102.8		91	-36.1	95.8	93.8		123	-20.05	106.8	135.8		99	-32.66	95.8	103.8		125	-28.65	89.8	129.8		94	-33.23	97.8	98.8
90	-30.37	103.8	97.8		92	-37.24	93.8	93.8		91	-30.94	102.8	98.8		94	-28.65	103.8	102.8		102	-35.52	89.8	103.8		90	-36.67	95.8	92.8		98	-18.91	117.8	112.8		99	-32.66	95.8	103.8		122	-29.22	89.8	126.8		95	-33.23	96.8	99.8
89	-28.07	107.8	98.8		92	-37.24	93.8	93.8		89	-31.51	102.8	95.8		93	-28.65	104.8	101.8		101	-36.1	89.8	101.8		92	-37.24	93.8	93.8		98	-18.91	117.8	112.8		101	-33.23	93.8	104.8		122	-29.22	89.8	126.8		95	-33.23	96.8	99.8
89	-28.07	107.8	98.8		94	-37.24	92.8	94.8		89	-31.51	102.8	95.8		93	-28.65	104.8	101.8		99	-36.1	90.8	99.8		92	-37.24	93.8	93.8		96	-17.19	120.8	111.8		100	-32.66	95.8	104.8		122	-29.22	89.8	126.8		95	-33.23	96.8	99.8
89	-28.07	107.8	98.8		94	-37.24	92.8	94.8		92	-29.22	104.8	100.8		91	-29.22	104.8	99.8		101	-36.1	89.8	101.8		89	-37.24	95.8	90.8		96	-17.19	120.8	111.8		100	-32.66	95.8	104.8		123	-28.65	90.8	127.8		96	-33.8	95.8	99.8
89	-28.65	106.8	98.8		94	-37.24	92.8	94.8		92	-29.22	104.8	100.8		93	-29.22	103.8	101.8		99	-36.1	90.8	99.8		89	-37.24	95.8	90.8		123	-14.32	118.8	139.8		100	-32.66	95.8	104.8		123	-28.65	90.8	127.8		96	-33.8	95.8	99.8
91	-28.65	105.8	99.8		94	-37.24	92.8	94.8		91	-30.94	102.8	98.8		93	-29.22	103.8	101.8		99	-36.1	90.8	99.8		94	-37.24	92.8	94.8		78	-18.33	124.8	94.8		100	-32.66	95.8	104.8		123	-28.65	90.8	127.8		93	-33.23	98.8	97.8
91	-28.65	105.8	99.8		94	-36.67	92.8	95.8		91	-30.94	102.8	98.8		92	-28.65	104.8	100.8		102	-36.67	88.8	101.8		95	-36.67	92.8	96.8		78	-18.33	124.8	94.8		100	-32.66	95.8	104.8		120	-30.37	88.8	123.8		98	-33.23	95.8	101.8
91	-28.65	105.8	99.8		94	-36.67	92.8	95.8		89	-31.51	102.8	95.8		91	-28.65	105.8	99.8		98	-35.52	92.8	99.8		95	-36.67	92.8	96.8		124	-12.03	123.8	141.8		100	-32.66	95.8	104.8		124	-28.65	89.8	128.8		96	-30.94	99.8	102.8
89	-30.37	104.8	96.8		94	-36.67	92.8	95.8		89	-31.51	102.8	95.8		94	-27.5	105.8	103.8		100	-36.1	90.8	100.8		93	-32.09	99.8	98.8		124	-12.03	123.8	141.8		100	-32.66	95.8	104.8		119	-27.5	94.8	125.8		96	-30.94	99.8	102.8
89	-30.37	104.8	96.8		94	-36.67	92.8	95.8		89	-31.51	102.8	95.8		94	-27.5	105.8	103.8		101	-36.1	89.8	101.8		94	-36.1	93.8	95.8		97	-13.18	126.8	114.8		100	-32.66	95.8	104.8		121	-28.07	92.8	126.8		94	-32.09	99.8	99.8
89	-30.37	104.8	96.8		94	-36.67	92.8	95.8		89	-31.51	102.8	95.8		94	-28.07	104.8	102.8		100	-36.1	90.8	100.8		94	-36.1	93.8	95.8		97	-13.18	126.8	114.8		100	-32.66	95.8	104.8		121	-28.07	92.8	126.8		92	-33.23	98.8	96.8
89	-30.37	104.8	96.8		94	-36.67	92.8	95.8		89	-31.51	102.8	95.8		91	-28.65	105.8	99.8		100	-36.1	90.8	100.8		95	-36.67	92.8	96.8		97	-14.9	124.8	113.8		100	-32.66	95.8	104.8		121	-29.22	89.8	125.8		95	-32.66	97.8	99.8
89	-30.37	104.8	96.8		94	-36.67	92.8	95.8		89	-31.51	102.8	95.8		91	-28.65	105.8	99.8		102	-36.1	88.8	102.8		95	-34.95	94.8	97.8		97	-14.9	124.8	113.8		100	-32.66	95.8	104.8		121	-28.65	90.8	126.8		95	-32.66	97.8	99.8
89	-28.65	106.8	98.8		94	-36.67	92.8	95.8		91	-30.37	102.8	98.8		93	-27.5	106.8	102.8		101	-36.1	89.8	101.8		93	-34.95	95.8	96.8		110	-12.61	124.8	127.8		100	-32.66	95.8	104.8		121	-28.65	90.8	126.8		94	-31.51	99.8	100.8
88	-29.22	106.8	96.8		90	-37.24	94.8	91.8		91	-30.37	102.8	98.8		93	-27.5	106.8	102.8		101	-36.1	89.8	101.8		91	-33.23	99.8	96.8		110	-12.61	124.8	127.8		100	-32.66	95.8	104.8		122	-29.22	89.8	126.8		95	-31.51	99.8	100.8
88	-29.22	106.8	96.8		93	-37.82	91.8	93.8		88	-31.51	103.8	95.8		92	-28.07	105.8	101.8		101	-36.1	89.8	101.8		91	-33.23	99.8	96.8		112	-9.74	130.8	130.8		100	-32.66	95.8	104.8		122	-29.22	89.8	126.8		93	-30.37	101.8	100.8
92	-27.5	106.8	101.8		93	-37.82	91.8	93.8		88	-31.51	103.8	95.8		92	-28.07	105.8	101.8		98	-36.1	91.8	99.8		97	-34.38	94.8	100.8		98	-15.47	122.8	114.8		100	-32.66	95.8	104.8		118	-27.5	94.8	124.8		93	-30.37	101.8	100.8
92	-27.5	106.8	101.8		94	-37.24	92.8	94.8		91	-31.51	101.8	97.8		95	-28.65	103.8	103.8		100	-36.1	90.8	100.8		92	-36.1	94.8	94.8		98	-15.47	122.8	114.8		100	-32.66	95.8	104.8		120	-29.22	90.8	124.8		94	-29.79	102.8	101.8
88	-26.36	109.8	98.8		94	-37.24	92.8	94.8		91	-31.51	101.8	97.8		95	-28.65	103.8	103.8		100	-35.52	90.8	101.8		92	-36.1	94.8	94.8		112	-16.62	116.8	127.8		100	-32.66	95.8	104.8		124	-29.22	88.8	128.8		95	-31.51	99.8	100.8
88	-26.36	109.8	98.8		93	-37.82	91.8	93.8		91	-32.09	100.8	97.8		91	-28.65	105.8	99.8		100	-36.1	90.8	100.8		91	-36.1	95.8	93.8		112	-16.62	116.8	127.8		100	-32.66	95.8	104.8		121	-28.65	90.8	126.8		95	-31.51	99.8	100.8
90	-26.93	108.8	100.8		93	-37.82	91.8	93.8		91	-32.09	100.8	97.8		93	-28.65	104.8	101.8		100	-36.1	90.8	100.8		91	-36.1	95.8	93.8		112	-16.62	116.8	127.8		102	-31.51	95.8	106.8		121	-25.21	97.8	129.8		95	-32.09	98.8	100.8
90	-26.93	108.8	100.8		94	-36.67	92.8	95.8		92	-29.79	103.8	99.8		93	-28.65	104.8	101.8		100	-36.1	90.8	100.8		94	-35.52	94.8	96.8		112	-16.62	116.8	127.8		102	-31.51	95.8	106.8		120	-28.07	92.8	125.8		95	-32.09	98.8	100.8
92	-28.65	104.8	100.8		94	-36.1	93.8	95.8		92	-30.37	102.8	99.8		93	-28.65	104.8	101.8		100	-36.1	90.8	100.8		94	-35.52	94.8	96.8		112	-16.62	116.8	127.8		102	-32.09	94.8	106.8		120	-27.5	93.8	126.8		95	-32.09	98.8	100.8
90	-28.65	105.8	98.8		94	-36.1	93.8	95.8		91	-30.37	102.8	98.8		93	-28.65	104.8	101.8		100	-36.1	90.8	100.8		95	-35.52	93.8	97.8		112	-16.62	116.8	127.8		102	-32.09	94.8	106.8		125	-28.65	89.8	129.8		95	-31.51	99.8	100.8
90	-29.22	105.8	98.8		94	-36.67	92.8	95.8		89	-31.51	102.8	95.8		93	-28.65	104.8	101.8		100	-36.1	90.8	100.8		91	-36.1	95.8	93.8		110	-13.18	123.8	127.8		100	-32.66	95.8	104.8		126	-28.65	88.8	130.8		95	-31.51	99.8	100.8
90	-29.22	105.8	98.8		96	-36.67	91.8	97.8		89	-31.51	102.8	95.8		93	-28.65	104.8	101.8		100	-36.1	90.8	100.8		91	-36.1	95.8	93.8		110	-13.18	123.8	127.8		100	-32.66	95.8	104.8		125	-30.94	84.8	127.8		91	-32.66	99.8	96.8
90	-29.22	105.8	98.8		95	-36.67	92.8	96.8		90	-30.94	102.8	97.8		93	-28.65	104.8	101.8		100	-36.1	90.8	100.8		91	-36.67	94.8	92.8		97	-33.8	95.8	100.8		99	-32.66	95.8	103.8		122	-25.78	95.8	129.8		91	-32.66	99.8	96.8
90	-29.22	105.8	98.8		95	-36.67	92.8	96.8		90	-30.94	102.8	97.8		93	-28.65	104.8	101.8		100	-36.1	90.8	100.8		91	-36.67	94.8	92.8		96	-8.59	134.8	114.8		100	-32.66	95.8	104.8		125	-25.21	95.8	133.8		93	-30.37	101.8	100.8
91	-28.65	105.8	99.8		95	-37.24	91.8	95.8		89	-31.51	102.8	95.8		92	-26.36	108.8	102.8		100	-34.38	92.8	102.8		91	-36.67	94.8	92.8		96	-8.59	134.8	114.8		100	-32.66	95.8	104.8		122	-26.93	93.8	128.8		93	-32.09	99.8	98.8
91	-28.65	105.8	99.8		95	-37.24	91.8	95.8		89	-31.51	102.8	95.8		91	-26.36	108.8	101.8		99	-34.95	92.8	101.8		90	-36.67	95.8	92.8		96	-18.33	118.8	111.8		100	-32.66	95.8	104.8		124	-28.65	89.8	128.8		93	-32.09	99.8	98.8
89	-30.37	104.8	96.8		91	-36.67	94.8	92.8		89	-32.09	101.8	95.8		91	-26.93	107.8	101.8		98	-35.52	92.8	99.8		90	-35.52	96.8	93.8		96	-18.33	118.8	111.8		101	-33.23	93.8	104.8		124	-28.65	89.8	128.8		94	-33.23	97.8	98.8
89	-30.37	104.8	96.8		91	-36.67	94.8	92.8		89	-32.09	101.8	95.8		90	-26.93	108.8	100.8		100	-35.52	90.8	101.8		93	-35.52	94.8	95.8		78	-17.76	125.8	94.8		101	-33.23	93.8	104.8		121	-26.93	94.8	127.8		95	-33.23	96.8	99.8
89	-30.37	104.8	96.8		94	-36.67	92.8	95.8		91	-32.09	100.8	97.8		92	-25.78	108.8	102.8		100	-35.52	90.8	101.8		94	-36.67	92.8	95.8		78	-17.76	125.8	94.8		98	-33.23	95.8	101.8		121	-26.93	94.8	127.8		95	-33.23	96.8	99.8
89	-30.94	103.8	96.8		94	-36.67	92.8	95.8		88	-32.09	102.8	94.8		90	-26.93	108.8	100.8		101	-34.38	91.8	103.8		94	-36.67	92.8	95.8		96	-2.29	145.8	115.8		98	-33.23	95.8	101.8		119	-26.36	96.8	126.8		93	-33.23	98.8	97.8
88	-30.94	103.8	95.8		92	-36.1	94.8	94.8		88	-32.09	102.8	94.8		92	-27.5	106.8	101.8		101	-35.52	90.8	102.8		94	-37.82	91.8	94.8		78	-11.46	133.8	96.8		99	-32.66	95.8	103.8		121	-28.65	90.8	126.8		95	-33.8	96.8	98.8
91	-30.94	102.8	98.8		92	-36.1	94.8	94.8		89	-32.09	101.8	95.8		92	-27.5	106.8	101.8		100	-34.38	92.8	102.8		94	-37.24	92.8	94.8		78	-11.46	133.8	96.8		99	-33.23	94.8	102.8		121	-28.65	90.8	126.8		95	-33.8	96.8	98.8
90	-30.37	103.8	97.8		95	-36.67	92.8	96.8		89	-32.09	101.8	95.8		95	-28.07	104.8	103.8		101	-34.95	91.8	102.8		94	-37.24	92.8	94.8		77	-19.48	123.8	92.8		98	-32.09	96.8	103.8		122	-30.37	87.8	125.8		94	-31.51	99.8	100.8
90	-30.37	103.8	97.8		95	-36.67	92.8	96.8		88	-32.09	102.8	94.8		93	-28.07	105.8	102.8		101	-33.8	92.8	103.8		95	-35.52	93.8	97.8		77	-19.48	123.8	92.8		98	-32.09	96.8	103.8		122	-30.37	87.8	125.8		94	-31.51	99.8	100.8
90	-30.94	102.8	97.8		91	-37.24	93.8	92.8		88	-32.09	102.8	94.8		92	-28.07	105.8	101.8		99	-35.52	91.8	100.8		95	-35.52	93.8	97.8		87	-14.32	127.8	104.8		100	-33.23	94.8	103.8		119	-30.37	88.8	122.8		92	-32.09	100.8	97.8
90	-32.66	100.8	95.8		91	-37.24	93.8	92.8		91	-28.07	106.8	100.8		91	-26.36	108.8	101.8		99	-32.09	96.8	103.8		93	-37.24	92.8	94.8		87	-14.32	127.8	104.8		100	-33.23	94.8	103.8		127	-29.22	87.8	130.8		93	-32.66	98.8	98.8
88	-32.66	101.8	94.8		96	-36.1	92.8	97.8		91	-29.22	104.8	99.8		91	-26.36	108.8	101.8		100	-34.95	91.8	101.8		93	-37.24	92.8	94.8		78	-14.32	129.8	95.8		99	-33.23	94.8	102.8		117	-29.22	91.8	122.8		94	-32.66	98.8	99.8
91	-32.09	100.8	97.8		97	-36.1	91.8	98.8		90	-29.22	105.8	98.8		93	-27.5	106.8	102.8		100	-33.23	94.8	103.8		92	-37.24	93.8	93.8		78	-14.32	129.8	95.8		100	-33.23	94.8	103.8		117	-30.37	89.8	120.8		97	-32.66	96.8	101.8
91	-32.09	100.8	97.8		93	-36.1	94.8	95.8		91	-29.22	104.8	99.8		92	-27.5	106.8	101.8		100	-33.23	94.8	103.8		95	-36.1	93.8	96.8		97	-20.05	115.8	111.8		100	-33.23	94.8	103.8		120	-30.37	88.8	123.8		97	-32.66	96.8	101.8
90	-31.51	101.8	96.8		93	-36.1	94.8	95.8		91	-29.22	104.8	99.8		92	-27.5	106.8	101.8		100	-33.23	94.8	103.8		95	-36.1	93.8	96.8		112	-16.04	118.8	127.8		99	-31.51	97.8	104.8		123	-30.37	86.8	126.8		92	-33.23	98.8	96.8
90	-30.94	102.8	97.8		91	-36.1	95.8	93.8		92	-30.94	101.8	98.8		93	-28.07	105.8	102.8		101	-34.38	91.8	103.8		93	-35.52	94.8	95.8		112	-16.04	118.8	127.8		101	-29.79	98.8	107.8		119	-30.94	87.8	122.8		95	-33.23	96.8	99.8
90	-30.94	102.8	97.8		91	-36.1	95.8	93.8		92	-30.94	101.8	98.8		93	-28.07	105.8	102.8		101	-33.8	92.8	103.8		93	-35.52	94.8	95.8		97	-18.33	118.8	112.8		102	-32.09	94.8	106.8		122	-30.94	86.8	124.8		95	-33.23	96.8	99.8
90	-30.94	102.8	97.8		97	-36.1	91.8	98.8		92	-31.51	100.8	98.8		93	-28.07	105.8	102.8		99	-34.38	93.8	101.8		91	-36.1	95.8	93.8		123	-16.62	113.8	137.8		102	-32.09	94.8	106.8		125	-30.94	84.8	127.8		91	-33.8	98.8	95.8
89	-30.37	104.8	96.8		97	-36.1	91.8	98.8		89	-32.09	101.8	95.8		93	-28.07	105.8	102.8		101	-35.52	90.8	102.8		91	-36.1	95.8	93.8		123	-16.62	113.8	137.8		100	-29.79	99.8	106.8		121	-30.37	87.8	124.8		97	-33.23	95.8	101.8
89	-30.37	104.8	96.8		92	-36.67	94.8	93.8		89	-32.09	101.8	95.8		92	-28.07	105.8	101.8		101	-35.52	90.8	102.8		95	-36.67	92.8	96.8		77	-10.89	134.8	95.8		100	-29.79	99.8	106.8		121	-29.79	88.8	125.8		97	-33.23	95.8	101.8
90	-30.37	103.8	97.8		92	-36.67	94.8	93.8		91	-32.09	100.8	97.8		93	-28.07	105.8	102.8		103	-35.52	89.8	103.8		95	-36.67	92.8	96.8		77	-10.31	135.8	95.8		100	-29.79	99.8	106.8		122	-29.79	88.8	125.8		94	-30.94	100.8	100.8
90	-30.37	103.8	97.8		91	-36.67	94.8	92.8		91	-32.09	100.8	97.8		94	-28.07	104.8	102.8		98	-35.52	92.8	99.8		92	-36.67	94.8	93.8		94	-10.31	132.8	112.8		100	-30.94	97.8	105.8		121	-30.94	86.8	123.8		92	-32.09	100.8	97.8
90	-30.37	103.8	97.8		97	-37.24	90.8	97.8		91	-30.37	102.8	98.8		91	-28.07	106.8	100.8		98	-35.52	92.8	99.8		92	-36.67	94.8	93.8		94	-14.32	125.8	111.8		100	-30.94	97.8	105.8		121	-30.94	86.8	123.8		92	-32.09	100.8	97.8
90	-30.37	103.8	97.8		97	-37.24	90.8	97.8		89	-30.94	103.8	96.8		92	-28.65	104.8	100.8		101	-35.52	90.8	102.8		94	-37.24	92.8	94.8		94	-14.32	125.8	111.8		105	-29.79	96.8	111.8		121	-30.94	86.8	123.8		94	-32.66	98.8	99.8
90	-30.37	103.8	97.8		93	-36.1	94.8	95.8		89	-30.94	103.8	96.8		89	-28.65	106.8	98.8		101	-35.52	90.8	102.8		94	-37.24	92.8	94.8		127	-13.18	120.8	143.8		105	-29.79	96.8	111.8		121	-30.94	86.8	123.8		96	-31.51	98.8	101.8
90	-29.79	104.8	98.8		93	-36.1	94.8	95.8		92	-31.51	100.8	98.8		89	-28.65	106.8	98.8		101	-35.52	90.8	102.8		94	-37.24	92.8	94.8		127	-13.18	120.8	143.8		101	-32.09	95.8	105.8		121	-30.94	86.8	123.8		96	-32.66	97.8	100.8
91	-29.79	103.8	98.8		92	-36.67	94.8	93.8		92	-30.37	102.8	99.8		92	-26.93	107.8	102.8		100	-33.8	93.8	103.8		94	-37.24	92.8	94.8		127	-13.18	120.8	143.8		101	-32.09	95.8	105.8		121	-30.94	86.8	123.8		95	-32.66	97.8	99.8
89	-29.79	104.8	97.8		92	-36.67	94.8	93.8		89	-30.37	104.8	96.8		95	-27.5	105.8	104.8		101	-34.95	91.8	102.8		94	-37.24	92.8	94.8		86	-22.92	115.8	99.8		100	-32.66	95.8	104.8		126	-28.65	88.8	130.8		94	-33.23	97.8	98.8
89	-30.37	104.8	96.8		92	-36.67	94.8	93.8		92	-30.94	101.8	98.8		95	-28.07	104.8	103.8		101	-35.52	90.8	102.8		94	-37.24	92.8	94.8		86	-22.92	115.8	99.8		100	-33.23	94.8	103.8		122	-29.22	89.8	126.8		92	-33.23	98.8	96.8
90	-30.37	103.8	97.8		92	-36.67	94.8	93.8		92	-30.94	101.8	98.8		95	-28.07	104.8	103.8		99	-34.95	92.8	101.8		94	-37.24	92.8	94.8		96	-16.62	121.8	111.8		101	-33.23	93.8	104.8		122	-29.22	89.8	126.8		92	-33.23	98.8	96.8
90	-30.94	102.8	97.8		93	-36.1	94.8	95.8		91	-30.37	102.8	98.8		89	-28.07	107.8	98.8		102	-36.1	88.8	102.8		94	-37.82	91.8	94.8		96	-16.62	121.8	111.8		100	-33.8	93.8	103.8		122	-29.22	89.8	126.8		95	-33.23	96.8	99.8
90	-30.94	102.8	97.8		93	-36.1	94.8	95.8		88	-29.22	106.8	96.8		89	-28.07	107.8	98.8		103	-36.1	88.8	103.8		93	-34.95	95.8	96.8		96	-16.62	121.8	111.8		100	-33.8	93.8	103.8		122	-28.65	90.8	127.8		94	-33.23	97.8	98.8
92	-30.37	102.8	99.8		93	-36.67	93.8	94.8		88	-29.22	106.8	96.8		91	-28.07	106.8	100.8		98	-36.1	91.8	99.8		90	-36.67	95.8	92.8		96	-16.62	121.8	111.8		99	-33.8	93.8	102.8		122	-27.5	92.8	128.8		94	-33.23	97.8	98.8
92	-30.37	102.8	99.8		96	-36.67	91.8	97.8		91	-30.37	102.8	98.8		95	-26.36	106.8	105.8		101	-36.1	89.8	101.8		90	-36.67	95.8	92.8		96	-16.62	121.8	111.8		101	-33.8	92.8	103.8		125	-27.5	91.8	130.8		94	-32.09	99.8	99.8
91	-28.65	105.8	99.8		96	-36.67	91.8	97.8		91	-30.37	102.8	98.8		95	-26.36	106.8	105.8		103	-35.52	89.8	103.8		94	-37.24	92.8	94.8		96	-16.62	121.8	111.8		99	-33.8	93.8	102.8		122	-27.5	92.8	128.8		93	-32.66	98.8	98.8
90	-29.22	105.8	98.8		92	-36.67	94.8	93.8		92	-31.51	100.8	98.8		92	-25.21	109.8	103.8		103	-36.1	88.8	103.8		94	-37.24	92.8	94.8		96	-16.62	121.8	111.8		99	-33.8	93.8	102.8		122	-25.21	97.8	130.8		95	-33.23	96.8	99.8
90	-29.22	105.8	98.8		92	-36.67	94.8	93.8		89	-30.37	104.8	96.8		92	-25.21	109.8	103.8		100	-35.52	90.8	101.8		93	-37.24	92.8	94.8		96	-16.62	121.8	111.8		104	-33.8	91.8	106.8		122	-25.21	97.8	130.8		95	-33.23	96.8	99.8
90	-29.79	104.8	98.8		93	-34.38	96.8	96.8		89	-30.37	104.8	96.8		92	-25.78	108.8	102.8		103	-36.67	87.8	102.8		93	-37.24	92.8	94.8		96	-16.62	121.8	111.8		104	-33.8	91.8	106.8		120	-28.07	92.8	125.8		94	-33.23	97.8	98.8
90	-29.79	104.8	98.8		93	-34.38	96.8	96.8		91	-30.94	102.8	98.8		94	-25.78	108.8	104.8		99	-36.1	90.8	99.8		97	-36.67	91.8	97.8		96	-16.62	121.8	111.8		104	-33.8	91.8	106.8		122	-29.79	88.8	125.8		93	-31.51	100.8	99.8
90	-30.37	103.8	97.8		94	-33.8	96.8	98.8		91	-30.94	102.8	98.8		94	-25.78	108.8	104.8		100	-35.52	90.8	101.8		97	-37.24	90.8	97.8		96	-16.62	121.8	111.8		104	-33.8	91.8	106.8		122	-29.79	88.8	125.8		93	-31.51	100.8	99.8
89	-30.37	104.8	96.8		94	-33.8	96.8	98.8		92	-29.79	103.8	99.8		90	-29.22	105.8	98.8		101	-35.52	90.8	102.8		95	-37.24	91.8	95.8		96	-16.62	121.8	111.8		104	-33.8	91.8	106.8		118	-26.36	96.8	125.8		96	-32.66	97.8	100.8
89	-30.37	104.8	96.8		92	-35.52	95.8	94.8		92	-29.79	103.8	99.8		91	-29.79	103.8	98.8		102	-34.38	91.8	104.8		94	-37.24	92.8	94.8		96	-16.62	121.8	111.8		99	-32.66	95.8	103.8		123	-29.22	88.8	127.8		95	-31.51	99.8	100.8
91	-30.37	102.8	98.8		92	-35.52	95.8	94.8		89	-30.94	103.8	96.8		91	-29.79	103.8	98.8		98	-36.1	91.8	99.8		94	-37.24	92.8	94.8		113	-24.06	102.8	123.8		99	-32.66	95.8	103.8		122	-29.22	89.8	126.8		95	-31.51	99.8	100.8
91	-30.37	102.8	98.8		92	-36.1	94.8	94.8		90	-31.51	101.8	96.8		91	-28.65	105.8	99.8		100	-36.1	90.8	100.8		93	-37.24	92.8	94.8		113	-24.06	102.8	123.8		100	-34.38	92.8	102.8		123	-29.22	88.8	127.8		97	-32.09	97.8	102.8
91	-29.79	103.8	98.8		92	-36.1	94.8	94.8		90	-31.51	101.8	96.8		90	-28.65	105.8	98.8		100	-34.95	91.8	101.8		93	-36.67	93.8	94.8		113	-13.75	122.8	129.8		100	-34.38	92.8	102.8		124	-29.79	87.8	127.8		94	-30.37	101.8	101.8
90	-29.79	104.8	98.8		95	-35.52	93.8	97.8		90	-31.51	101.8	96.8		94	-29.22	103.8	102.8		100	-36.1	90.8	100.8		89	-36.67	95.8	91.8		113	-13.75	122.8	129.8		99	-33.8	93.8	102.8		124	-28.65	89.8	128.8		95	-26.93	105.8	104.8
90	-29.79	104.8	98.8		95	-35.52	93.8	97.8		92	-31.51	100.8	98.8		94	-29.22	103.8	102.8		99	-33.8	93.8	102.8		95	-37.24	91.8	95.8		113	-22.35	106.8	124.8		99	-33.8	93.8	102.8		124	-30.37	86.8	126.8		95	-30.37	100.8	101.8
90	-29.79	104.8	98.8		96	-36.67	91.8	97.8		92	-31.51	100.8	98.8		93	-29.79	102.8	100.8		101	-34.95	91.8	102.8		95	-37.24	91.8	95.8		112	-21.77	107.8	124.8		103	-33.8	91.8	105.8		121	-30.37	87.8	124.8		94	-30.37	101.8	101.8
90	-29.22	105.8	98.8		95	-36.1	93.8	96.8		91	-32.09	100.8	97.8		90	-29.79	104.8	98.8		103	-33.23	92.8	106.8		93	-36.67	93.8	94.8		112	-21.77	107.8	124.8		99	-34.38	93.8	101.8		124	-28.07	90.8	129.8		93	-32.09	99.8	98.8
89	-29.79	104.8	97.8		95	-36.1	93.8	96.8		91	-32.09	100.8	97.8		93	-29.79	102.8	100.8		101	-34.95	91.8	102.8		93	-37.24	92.8	94.8		96	-9.17	133.8	114.8		99	-34.38	93.8	101.8		120	-27.5	93.8	126.8		93	-32.66	98.8	98.8
89	-29.79	104.8	97.8		96	-36.67	91.8	97.8		89	-32.09	101.8	95.8		93	-29.79	102.8	100.8		101	-35.52	90.8	102.8		91	-37.24	93.8	92.8		96	-9.17	133.8	114.8		100	-34.38	92.8	102.8		121	-24.64	98.8	129.8		94	-32.66	98.8	99.8
89	-29.79	104.8	97.8		96	-36.67	91.8	97.8		91	-32.09	100.8	97.8		90	-29.22	105.8	98.8		100	-32.09	95.8	104.8		93	-35.52	94.8	95.8		80	-8.59	137.8	99.8		100	-34.38	92.8	102.8		121	-24.64	98.8	129.8		95	-31.51	99.8	100.8
89	-29.79	104.8	97.8		93	-36.67	93.8	94.8		91	-32.09	100.8	97.8		90	-29.22	105.8	98.8		98	-32.09	96.8	103.8		93	-35.52	94.8	95.8		110	-11.46	127.8	127.8		104	-33.8	91.8	106.8		121	-28.65	90.8	126.8		96	-32.09	97.8	101.8
89	-29.22	105.8	97.8		93	-37.24	92.8	94.8		90	-29.79	104.8	98.8		92	-29.79	103.8	99.8		100	-34.95	91.8	101.8		91	-36.1	95.8	93.8		110	-11.46	127.8	127.8		102	-33.23	93.8	105.8		124	-30.37	86.8	126.8		94	-32.66	98.8	99.8
89	-29.22	105.8	97.8		93	-37.24	92.8	94.8		90	-29.79	104.8	98.8		91	-29.22	104.8	99.8		101	-33.23	93.8	104.8		91	-36.1	95.8	93.8		107	-9.17	131.8	125.8		102	-33.23	93.8	105.8		123	-22.92	101.8	133.8		94	-32.66	98.8	99.8
90	-29.79	104.8	98.8		95	-37.82	90.8	95.8		89	-31.51	102.8	95.8		91	-29.22	104.8	99.8		101	-33.23	93.8	104.8		92	-37.24	93.8	93.8		107	-9.17	131.8	125.8		101	-32.66	94.8	105.8		123	-26.36	94.8	130.8		91	-30.94	102.8	98.8
90	-30.37	103.8	97.8		95	-37.82	90.8	95.8		91	-31.51	101.8	97.8		92	-29.22	104.8	100.8		101	-33.23	93.8	104.8		91	-35.52	96.8	94.8		96	-7.45	136.8	115.8		101	-32.66	94.8	105.8		123	-26.36	94.8	130.8		95	-32.09	98.8	100.8
90	-30.37	103.8	97.8		95	-37.82	90.8	95.8		91	-31.51	101.8	97.8		92	-29.22	104.8	100.8		101	-33.23	93.8	104.8		91	-35.52	96.8	94.8		85	-12.61	130.8	102.8		100	-32.66	95.8	104.8		123	-29.22	88.8	127.8		95	-32.66	97.8	99.8
89	-29.22	105.8	97.8		97	-37.82	89.8	96.8		89	-32.09	101.8	95.8		94	-29.79	102.8	101.8		100	-36.1	90.8	100.8		92	-36.67	94.8	93.8		85	-12.61	130.8	102.8		100	-32.66	95.8	104.8		124	-30.37	86.8	126.8		94	-32.66	98.8	99.8
89	-29.79	104.8	97.8		97	-37.82	89.8	96.8		89	-32.09	101.8	95.8		94	-29.22	103.8	102.8		99	-34.95	92.8	101.8		92	-36.67	94.8	93.8		98	-18.33	118.8	113.8		99	-33.23	94.8	102.8		124	-30.37	86.8	126.8		94	-33.23	97.8	98.8
91	-29.79	103.8	98.8		97	-37.82	89.8	96.8		89	-32.09	101.8	95.8		91	-29.22	104.8	99.8		103	-35.52	89.8	103.8		93	-36.67	93.8	94.8		96	-19.48	116.8	110.8		99	-33.23	94.8	102.8		122	-29.79	88.8	125.8		97	-33.23	95.8	101.8
91	-28.65	105.8	99.8		91	-37.82	93.8	91.8		89	-32.09	101.8	95.8		92	-28.65	104.8	100.8		100	-36.1	90.8	100.8		92	-36.67	94.8	93.8		96	-19.48	116.8	110.8		100	-32.66	95.8	104.8		122	-29.79	88.8	125.8		93	-31.51	100.8	99.8
91	-28.65	105.8	99.8		91	-37.82	93.8	91.8		88	-28.65	106.8	97.8		92	-28.65	104.8	100.8		100	-33.8	93.8	103.8		92	-36.67	94.8	93.8		98	-14.32	124.8	114.8		99	-33.23	94.8	102.8		120	-28.07	92.8	125.8		93	-31.51	100.8	99.8
90	-28.65	105.8	98.8		93	-37.82	91.8	93.8		88	-30.94	103.8	95.8		95	-28.65	103.8	103.8		101	-34.38	91.8	103.8		95	-36.1	93.8	96.8		98	-14.32	124.8	114.8		99	-33.23	94.8	102.8		122	-27.5	92.8	128.8		92	-32.09	100.8	97.8
90	-28.65	105.8	98.8		93	-37.82	91.8	93.8		91	-30.94	102.8	98.8		95	-28.65	103.8	103.8		100	-35.52	90.8	101.8		94	-35.52	94.8	96.8		78	-10.89	134.8	96.8		103	-32.66	93.8	106.8		121	-29.79	88.8	125.8		97	-32.66	96.8	101.8
90	-28.65	105.8	98.8		91	-37.82	93.8	91.8		91	-30.94	102.8	98.8		90	-29.22	105.8	98.8		100	-35.52	90.8	101.8		94	-35.52	94.8	96.8		113	-13.18	123.8	130.8		103	-32.66	93.8	106.8		122	-29.22	89.8	126.8		97	-32.66	96.8	101.8
90	-28.07	106.8	99.8		92	-37.24	93.8	93.8		91	-30.94	102.8	98.8		89	-28.65	106.8	98.8		101	-36.1	89.8	101.8		91	-36.67	94.8	92.8		113	-13.18	123.8	130.8		101	-32.66	94.8	105.8		124	-29.79	87.8	127.8		93	-30.94	101.8	99.8
89	-28.65	106.8	98.8		92	-37.24	93.8	93.8		91	-30.94	102.8	98.8		89	-28.65	106.8	98.8		100	-36.1	90.8	100.8		90	-37.24	94.8	91.8		124	-12.61	121.8	141.8		100	-33.23	94.8	103.8		121	-29.79	88.8	125.8		94	-28.65	103.8	102.8
91	-29.22	104.8	99.8		92	-37.82	92.8	92.8		91	-30.94	102.8	98.8		91	-29.22	104.8	99.8		99	-36.1	90.8	99.8		90	-37.24	94.8	91.8		124	-12.61	121.8	141.8		100	-33.8	93.8	103.8		122	-28.65	90.8	127.8		96	-29.79	101.8	103.8
90	-29.22	105.8	98.8		92	-37.82	92.8	92.8		91	-29.79	103.8	98.8		91	-29.22	104.8	99.8		98	-32.66	96.8	102.8		92	-35.52	95.8	94.8		91	-9.17	134.8	109.8		100	-33.8	93.8	103.8		120	-27.5	93.8	126.8		94	-29.79	102.8	101.8
90	-29.22	105.8	98.8		94	-37.24	92.8	94.8		91	-29.79	103.8	98.8		91	-29.22	104.8	99.8		99	-33.8	93.8	102.8		92	-35.52	95.8	94.8		91	-9.17	134.8	109.8		100	-32.66	95.8	104.8		120	-27.5	93.8	126.8		94	-29.79	102.8	101.8
90	-29.79	104.8	98.8		94	-37.24	92.8	94.8		91	-30.94	102.8	98.8		91	-29.22	104.8	99.8		101	-34.38	91.8	103.8		94	-33.8	96.8	98.8		77	-10.89	134.8	95.8		100	-32.66	95.8	104.8		120	-28.07	92.8	125.8		94	-29.79	102.8	101.8
90	-29.79	104.8	98.8		94	-37.24	92.8	94.8		91	-30.94	102.8	98.8		93	-29.22	103.8	101.8		101	-34.38	91.8	103.8		90	-34.95	97.8	93.8		77	-10.89	134.8	95.8		100	-33.23	94.8	103.8		120	-28.65	91.8	125.8		94	-29.79	102.8	101.8
92	-29.79	103.8	99.8		92	-37.82	92.8	92.8		89	-29.22	105.8	97.8		93	-29.22	103.8	101.8		99	-36.67	89.8	99.8		90	-34.95	97.8	93.8		76	-14.9	129.8	93.8		100	-34.38	92.8	102.8		120	-28.65	91.8	125.8		94	-29.79	102.8	101.8
92	-29.79	103.8	99.8		92	-37.82	92.8	92.8		89	-29.79	104.8	97.8		91	-29.22	104.8	99.8		100	-35.52	90.8	101.8		93	-36.1	94.8	95.8		76	-14.9	129.8	93.8		101	-34.38	91.8	103.8		120	-28.65	91.8	125.8		94	-29.79	102.8	101.8
89	-30.37	104.8	96.8		95	-36.1	93.8	96.8		90	-30.94	102.8	97.8		91	-29.22	104.8	99.8		99	-35.52	91.8	100.8		95	-36.67	92.8	96.8		98	-12.03	128.8	115.8		104	-34.38	90.8	105.8		119	-29.22	90.8	123.8		91	-30.94	102.8	98.8
90	-29.79	104.8	98.8		95	-36.1	93.8	96.8		90	-30.94	102.8	97.8		96	-29.22	102.8	103.8		99	-34.95	92.8	101.8		95	-36.67	92.8	96.8		98	-12.03	128.8	115.8		104	-34.38	90.8	105.8		122	-29.79	88.8	125.8		91	-32.09	100.8	97.8
90	-29.79	104.8	98.8		97	-36.1	91.8	98.8		92	-28.65	104.8	100.8		96	-29.22	102.8	103.8		101	-35.52	90.8	102.8		90	-37.24	94.8	91.8		98	-12.03	128.8	115.8		100	-33.8	93.8	103.8		122	-30.37	87.8	125.8		93	-32.09	99.8	98.8
89	-30.37	104.8	96.8		97	-36.1	91.8	98.8		92	-28.65	104.8	100.8		92	-29.22	104.8	100.8		101	-35.52	90.8	102.8		90	-37.24	94.8	91.8		98	-12.03	128.8	115.8		101	-33.8	92.8	103.8		122	-28.65	90.8	127.8		93	-31.51	100.8	99.8
89	-30.94	103.8	96.8		89	-36.1	96.8	91.8		92	-30.94	101.8	98.8		92	-29.22	104.8	100.8		101	-34.38	91.8	103.8		92	-37.24	93.8	93.8		98	-12.03	128.8	115.8		101	-33.8	92.8	103.8		122	-26.93	93.8	128.8		94	-31.51	99.8	100.8
89	-30.37	104.8	96.8		89	-36.1	96.8	91.8		91	-30.94	102.8	98.8		92	-29.22	104.8	100.8		101	-31.51	96.8	106.8		92	-36.1	94.8	94.8		98	-12.03	128.8	115.8		98	-33.23	95.8	101.8		122	-28.65	90.8	127.8		94	-32.09	99.8	99.8
92	-30.37	102.8	99.8		93	-36.1	94.8	95.8		89	-31.51	102.8	95.8		92	-29.22	104.8	100.8		101	-30.37	97.8	107.8		92	-36.1	94.8	94.8		98	-12.03	128.8	115.8		98	-33.23	95.8	101.8		120	-28.07	92.8	125.8		96	-32.09	97.8	101.8
92	-29.79	103.8	99.8		93	-36.1	94.8	95.8		89	-31.51	102.8	95.8		92	-29.22	104.8	100.8		100	-33.8	93.8	103.8		95	-32.66	97.8	99.8		98	-12.03	128.8	115.8		98	-33.23	95.8	101.8		120	-31.51	86.8	122.8		95	-33.23	96.8	99.8
92	-29.79	103.8	99.8		95	-36.67	92.8	96.8		90	-32.09	101.8	96.8		92	-29.22	104.8	100.8		100	-34.95	91.8	101.8		93	-34.95	95.8	96.8		96	-20.63	115.8	109.8		98	-33.8	94.8	101.8		123	-31.51	84.8	124.8		97	-30.94	99.8	103.8
89	-29.79	104.8	97.8		95	-36.67	92.8	96.8		90	-32.09	101.8	96.8		93	-29.22	103.8	101.8		100	-34.95	91.8	101.8		93	-34.95	95.8	96.8		96	-20.63	115.8	109.8		98	-33.8	94.8	101.8		124	-26.36	93.8	131.8		94	-30.94	100.8	100.8
90	-29.22	105.8	98.8		92	-36.67	94.8	93.8		90	-32.09	101.8	96.8		92	-29.22	104.8	100.8		101	-36.1	89.8	101.8		94	-36.1	93.8	95.8		112	-18.33	113.8	126.8		97	-34.38	94.8	100.8		122	-29.79	88.8	125.8		94	-30.94	100.8	100.8
90	-29.22	105.8	98.8		92	-36.67	94.8	93.8		90	-32.09	101.8	96.8		93	-29.22	103.8	101.8		100	-34.38	92.8	102.8		94	-36.1	93.8	95.8		112	-18.33	113.8	126.8		101	-33.8	92.8	103.8		122	-29.79	88.8	125.8		94	-32.66	98.8	99.8
90	-29.22	105.8	98.8		90	-37.24	94.8	91.8		90	-32.09	101.8	96.8		93	-29.22	103.8	101.8		100	-35.52	90.8	101.8		92	-36.67	94.8	93.8		87	-19.48	119.8	102.8		101	-33.23	93.8	104.8		120	-30.37	88.8	123.8		93	-28.65	104.8	101.8
89	-29.22	105.8	97.8		90	-37.24	94.8	91.8		90	-32.09	101.8	96.8		94	-29.22	103.8	102.8		100	-36.1	90.8	100.8		95	-37.24	91.8	95.8		87	-19.48	119.8	102.8		102	-33.23	93.8	105.8		122	-30.37	87.8	125.8		93	-28.65	104.8	101.8
89	-29.22	105.8	97.8		89	-37.24	95.8	90.8		90	-32.09	101.8	96.8		94	-29.22	103.8	102.8		101	-36.1	89.8	101.8		95	-37.24	91.8	95.8		122	-17.19	112.8	136.8		101	-33.8	92.8	103.8		120	-29.22	90.8	124.8		96	-30.37	100.8	102.8
90	-29.79	104.8	98.8		89	-37.24	95.8	90.8		90	-31.51	101.8	96.8		94	-29.22	103.8	102.8		102	-36.1	88.8	102.8		95	-37.82	90.8	95.8		124	-19.48	107.8	136.8		101	-33.8	92.8	103.8		121	-28.65	90.8	126.8		95	-31.51	99.8	100.8
90	-29.79	104.8	98.8		93	-36.1	94.8	95.8		89	-31.51	102.8	95.8		93	-29.22	103.8	101.8		103	-32.66	93.8	106.8		95	-36.1	93.8	96.8		124	-19.48	107.8	136.8		97	-33.23	95.8	101.8		121	-28.65	90.8	126.8		95	-31.51	99.8	100.8
89	-29.22	105.8	97.8		93	-36.1	94.8	95.8		91	-31.51	101.8	97.8		91	-29.22	104.8	99.8		101	-34.95	91.8	102.8		95	-36.1	93.8	96.8		95	-19.48	117.8	109.8		99	-33.23	94.8	102.8		121	-28.07	92.8	126.8		93	-32.66	98.8	98.8
89	-29.22	105.8	97.8		94	-36.67	92.8	95.8		91	-31.51	101.8	97.8		91	-29.22	104.8	99.8		103	-35.52	89.8	103.8		94	-36.1	93.8	95.8		95	-19.48	117.8	109.8		99	-33.23	94.8	102.8		119	-28.65	91.8	124.8		92	-32.66	99.8	97.8
91	-29.22	104.8	99.8		94	-36.67	92.8	95.8		90	-32.09	101.8	96.8		91	-29.22	104.8	99.8		104	-33.23	92.8	106.8		94	-36.1	93.8	95.8		77	-18.91	124.8	92.8		102	-32.66	93.8	105.8		121	-29.22	89.8	125.8		92	-32.66	99.8	97.8
91	-29.79	103.8	98.8		94	-36.67	92.8	95.8		90	-32.09	101.8	96.8		91	-29.22	104.8	99.8		104	-33.23	92.8	106.8		91	-34.38	97.8	95.8		77	-18.91	124.8	92.8		103	-33.23	92.8	106.8		121	-29.79	88.8	125.8		94	-30.94	100.8	100.8
91	-29.79	103.8	98.8		94	-36.67	92.8	95.8		91	-28.65	105.8	99.8		91	-29.22	104.8	99.8		104	-33.23	92.8	106.8		91	-34.38	97.8	95.8		100	-12.61	127.8	117.8		104	-32.66	92.8	107.8		124	-29.79	87.8	127.8		96	-32.09	97.8	101.8
89	-29.22	105.8	97.8		94	-37.82	91.8	94.8		91	-28.65	105.8	99.8		91	-29.22	104.8	99.8		100	-34.95	91.8	101.8		94	-34.95	95.8	97.8		111	-10.89	128.8	129.8		104	-32.66	92.8	107.8		123	-29.22	88.8	127.8		96	-32.09	97.8	101.8
91	-29.79	103.8	98.8		94	-37.82	91.8	94.8		92	-30.37	102.8	99.8		90	-29.22	105.8	98.8		99	-34.38	93.8	101.8		94	-36.1	93.8	95.8		111	-10.89	128.8	129.8		101	-33.23	93.8	104.8		122	-29.22	89.8	126.8		94	-31.51	99.8	100.8
91	-29.22	104.8	99.8		94	-37.24	92.8	94.8		92	-30.37	102.8	99.8		92	-29.22	104.8	100.8		104	-35.52	88.8	104.8		92	-36.1	94.8	94.8		95	-17.76	120.8	110.8		101	-33.23	93.8	104.8		124	-28.65	89.8	128.8		94	-31.51	99.8	100.8
90	-29.22	105.8	98.8		94	-37.24	92.8	94.8		91	-29.22	104.8	99.8		92	-29.22	104.8	100.8		100	-36.1	90.8	100.8		94	-36.67	92.8	95.8		95	-17.76	120.8	110.8		99	-33.23	94.8	102.8		123	-28.07	91.8	128.8		93	-32.66	98.8	98.8
91	-29.79	103.8	98.8		93	-36.1	94.8	95.8		91	-29.22	104.8	99.8		93	-29.22	103.8	101.8		101	-35.52	90.8	102.8		94	-36.67	92.8	95.8		74	-19.48	124.8	89.8		101	-33.8	92.8	103.8		123	-28.07	91.8	128.8		96	-32.66	97.8	100.8
91	-29.79	103.8	98.8		93	-36.1	94.8	95.8		90	-28.07	106.8	99.8		94	-29.22	103.8	102.8		98	-36.1	91.8	99.8		94	-37.24	92.8	94.8		74	-19.48	124.8	89.8		101	-33.8	92.8	103.8		120	-22.92	102.8	130.8		94	-32.66	98.8	99.8
90	-29.79	104.8	98.8		94	-36.67	92.8	95.8		91	-29.79	103.8	98.8		94	-29.22	103.8	102.8		99	-36.1	90.8	99.8		94	-37.24	92.8	94.8		96	-6.3	138.8	115.8		100	-33.8	93.8	103.8		124	-23.49	99.8	133.8		94	-32.66	98.8	99.8
90	-29.79	104.8	98.8		94	-36.67	92.8	95.8		91	-29.79	103.8	98.8		94	-29.22	103.8	102.8		100	-36.1	90.8	100.8		90	-37.82	93.8	91.8		96	-6.3	138.8	115.8		102	-33.23	93.8	105.8		122	-30.37	87.8	125.8		93	-33.23	98.8	97.8
88	-29.79	105.8	96.8		97	-36.1	91.8	98.8		91	-29.79	103.8	98.8		92	-29.22	104.8	100.8		100	-36.1	90.8	100.8		90	-37.82	93.8	91.8		75	-17.76	126.8	91.8		99	-32.66	95.8	103.8		120	-30.37	88.8	123.8		98	-33.23	95.8	101.8
88	-30.37	104.8	95.8		97	-36.1	91.8	98.8		91	-29.79	103.8	98.8		90	-29.22	105.8	98.8		101	-34.38	91.8	103.8		91	-37.24	93.8	92.8		99	-20.63	114.8	112.8		99	-32.66	95.8	103.8		118	-29.79	90.8	122.8		98	-33.23	95.8	101.8
88	-30.37	104.8	95.8		90	-36.1	95.8	92.8		91	-29.79	103.8	98.8		95	-29.22	102.8	102.8		103	-34.95	89.8	104.8		91	-37.24	93.8	92.8		125	-26.36	93.8	132.8		97	-32.66	96.8	101.8		130	-30.37	83.8	132.8		92	-33.23	98.8	96.8
90	-30.37	103.8	97.8		90	-36.1	95.8	92.8		91	-29.79	103.8	98.8		92	-29.22	104.8	100.8		101	-35.52	90.8	102.8		92	-37.24	93.8	93.8		125	-26.36	93.8	132.8		97	-32.66	96.8	101.8		130	-30.37	83.8	132.8		93	-33.8	97.8	97.8
91	-29.79	103.8	98.8		96	-35.52	93.8	98.8		91	-29.79	103.8	98.8		90	-29.79	104.8	98.8		101	-35.52	90.8	102.8		92	-37.24	93.8	93.8		115	-25.78	98.8	123.8		103	-33.23	92.8	106.8		120	-26.93	94.8	126.8		97	-33.8	95.8	100.8
91	-29.79	103.8	98.8		96	-35.52	93.8	98.8		91	-29.79	103.8	98.8		94	-29.22	103.8	102.8		100	-32.66	95.8	104.8		92	-37.24	93.8	93.8		111	-13.18	123.8	128.8		98	-32.66	96.8	102.8		116	-28.65	93.8	121.8		97	-31.51	98.8	102.8
91	-29.22	104.8	99.8		90	-36.67	95.8	92.8		91	-29.79	103.8	98.8		94	-29.22	103.8	102.8		101	-34.38	91.8	103.8		92	-37.24	93.8	93.8		111	-13.18	123.8	128.8		98	-32.66	96.8	102.8		119	-28.07	93.8	125.8		93	-31.51	100.8	99.8
91	-29.22	104.8	99.8		90	-36.67	95.8	92.8		91	-29.79	103.8	98.8		95	-29.22	102.8	102.8		100	-33.23	94.8	103.8		92	-37.24	93.8	93.8		121	-16.04	115.8	136.8		100	-33.23	94.8	103.8		122	-28.65	90.8	127.8		91	-30.94	102.8	98.8
91	-29.79	103.8	98.8		93	-36.67	93.8	94.8		91	-29.79	103.8	98.8		91	-29.22	104.8	99.8		99	-33.23	94.8	102.8		92	-37.24	93.8	93.8		111	-11.46	126.8	128.8		103	-32.66	93.8	106.8		122	-28.65	90.8	127.8		91	-30.94	102.8	98.8
90	-29.79	104.8	98.8		93	-36.67	93.8	94.8		91	-29.79	103.8	98.8		91	-29.22	104.8	99.8		99	-33.23	94.8	102.8		92	-37.24	93.8	93.8		114	-14.32	120.8	130.8		99	-33.8	93.8	102.8		121	-28.07	92.8	126.8		95	-32.09	98.8	100.8
87	-30.37	105.8	95.8		95	-37.24	91.8	95.8		91	-29.79	103.8	98.8		91	-29.22	104.8	99.8		99	-33.23	94.8	102.8		91	-36.67	94.8	92.8		114	-14.32	120.8	130.8		99	-33.8	93.8	102.8		116	-26.93	96.8	123.8		96	-32.66	97.8	100.8
87	-30.37	105.8	95.8		95	-37.24	91.8	95.8		91	-29.79	103.8	98.8		91	-29.22	104.8	99.8		101	-36.67	88.8	101.8		91	-35.52	96.8	94.8		96	-16.04	122.8	112.8		99	-33.8	93.8	102.8		116	-26.93	96.8	123.8		96	-33.23	96.8	100.8
91	-29.22	104.8	99.8		94	-37.24	92.8	94.8		91	-29.79	103.8	98.8		92	-29.22	104.8	100.8		100	-37.24	88.8	99.8		95	-35.52	93.8	97.8		91	-24.06	111.8	103.8		99	-33.8	93.8	102.8		123	-25.78	95.8	130.8		94	-32.66	98.8	99.8
92	-26.36	108.8	102.8		94	-37.24	92.8	94.8		91	-29.79	103.8	98.8		92	-29.22	104.8	100.8		100	-36.67	89.8	100.8		95	-34.95	94.8	97.8		91	-24.06	111.8	103.8		99	-33.8	93.8	102.8		126	-26.93	91.8	132.8		94	-32.66	98.8	99.8
92	-26.36	108.8	102.8		92	-37.24	93.8	93.8		91	-29.79	103.8	98.8		93	-29.22	103.8	101.8		100	-36.67	89.8	100.8		92	-34.95	96.8	95.8		111	-21.2	108.8	123.8		99	-33.23	94.8	102.8		126	-26.93	91.8	132.8		95	-33.23	96.8	99.8
89	-28.65	106.8	98.8		92	-37.24	93.8	93.8		91	-29.79	103.8	98.8		92	-28.65	104.8	100.8		100	-36.1	90.8	100.8		92	-34.38	97.8	95.8		111	-21.2	108.8	123.8		99	-32.66	95.8	103.8		123	-28.07	91.8	128.8		93	-33.23	98.8	97.8
89	-28.65	106.8	98.8		90	-37.24	94.8	91.8		91	-29.79	103.8	98.8		93	-28.65	104.8	101.8		99	-36.1	90.8	99.8		92	-34.38	97.8	95.8		96	-15.47	123.8	112.8		99	-32.66	95.8	103.8		123	-28.07	91.8	128.8		93	-33.23	98.8	97.8
89	-28.65	106.8	98.8		90	-37.24	94.8	91.8		91	-29.79	103.8	98.8		94	-28.65	103.8	102.8		99	-36.1	90.8	99.8		90	-36.1	95.8	92.8		98	-19.48	116.8	112.8		99	-33.23	94.8	102.8		125	-28.07	90.8	130.8		95	-32.09	98.8	100.8
92	-29.79	103.8	99.8		93	-37.82	91.8	93.8		92	-29.22	104.8	100.8		94	-28.65	103.8	102.8		97	-32.66	96.8	101.8		90	-36.1	95.8	92.8		98	-19.48	116.8	112.8		99	-33.23	94.8	102.8		122	-25.21	97.8	130.8		94	-32.66	98.8	99.8
92	-29.79	103.8	99.8		93	-37.82	91.8	93.8		89	-29.79	104.8	97.8		93	-28.65	104.8	101.8		99	-33.8	93.8	102.8		97	-37.24	90.8	97.8		126	-16.62	112.8	140.8		99	-33.23	94.8	102.8		122	-25.21	97.8	130.8		94	-32.66	98.8	99.8
88	-29.22	106.8	96.8		95	-34.95	94.8	97.8		89	-30.37	104.8	96.8		93	-29.22	103.8	101.8		101	-34.95	91.8	102.8		97	-37.24	90.8	97.8		126	-16.62	112.8	140.8		99	-33.23	94.8	102.8		122	-26.93	93.8	128.8		92	-31.51	100.8	98.8
89	-29.79	104.8	97.8		95	-34.95	94.8	97.8		91	-30.94	102.8	98.8		93	-29.22	103.8	101.8		102	-33.8	92.8	104.8		95	-36.67	92.8	96.8		111	-10.31	129.8	129.8		101	-33.8	92.8	103.8		122	-26.93	93.8	128.8		93	-32.66	98.8	98.8
89	-29.79	104.8	97.8		97	-36.1	91.8	98.8		91	-31.51	101.8	97.8		93	-28.65	104.8	101.8		101	-34.95	91.8	102.8		95	-36.67	92.8	96.8		97	-14.32	125.8	113.8		101	-32.66	94.8	105.8		122	-26.93	93.8	128.8		94	-33.23	97.8	98.8
88	-29.22	106.8	96.8		97	-36.1	91.8	98.8		91	-31.51	101.8	97.8		91	-28.65	105.8	99.8		101	-34.38	91.8	103.8		93	-37.24	92.8	94.8		97	-14.32	125.8	113.8		101	-32.66	94.8	105.8		122	-26.93	93.8	128.8		94	-33.8	96.8	98.8
88	-29.22	106.8	96.8		92	-34.95	96.8	95.8		90	-30.37	103.8	97.8		95	-28.65	103.8	103.8		101	-35.52	90.8	102.8		94	-37.24	92.8	94.8		109	-18.91	113.8	123.8		100	-32.09	95.8	104.8		122	-26.93	93.8	128.8		94	-33.8	96.8	98.8
89	-29.22	105.8	97.8		92	-34.95	96.8	95.8		90	-30.37	103.8	97.8		95	-28.65	103.8	103.8		99	-35.52	91.8	100.8		94	-37.24	92.8	94.8		131	-17.19	110.8	145.8		101	-31.51	96.8	106.8		115	-28.07	94.8	121.8		92	-33.23	98.8	96.8
91	-28.65	105.8	99.8		93	-36.67	93.8	94.8		89	-30.37	104.8	96.8		91	-28.65	105.8	99.8		99	-35.52	91.8	100.8		92	-36.1	94.8	94.8		131	-17.19	110.8	145.8		101	-31.51	96.8	106.8		127	-24.64	96.8	135.8		94	-33.23	97.8	98.8
91	-28.65	105.8	99.8		93	-36.67	93.8	94.8		89	-30.37	104.8	96.8		91	-28.65	105.8	99.8		100	-34.38	92.8	102.8		92	-36.1	94.8	94.8		100	-18.33	117.8	114.8		100	-32.66	95.8	104.8		127	-24.64	96.8	135.8		94	-33.23	97.8	98.8
90	-29.79	104.8	98.8		90	-36.67	95.8	92.8		89	-30.94	103.8	96.8		94	-28.65	103.8	102.8		102	-32.66	93.8	105.8		94	-34.95	95.8	97.8		100	-18.33	117.8	114.8		100	-32.66	95.8	104.8		121	-29.22	89.8	125.8		96	-33.23	96.8	100.8
90	-29.79	104.8	98.8		90	-36.67	95.8	92.8		89	-30.94	103.8	96.8		92	-28.65	104.8	100.8		98	-34.38	93.8	100.8		89	-33.8	99.8	93.8		79	-18.91	123.8	94.8		100	-32.66	95.8	104.8		126	-30.37	85.8	128.8		93	-33.8	97.8	97.8
89	-29.22	105.8	97.8		92	-36.67	94.8	93.8		91	-31.51	101.8	97.8		92	-28.65	104.8	100.8		99	-35.52	91.8	100.8		89	-33.8	99.8	93.8		112	-13.75	122.8	128.8		100	-32.66	95.8	104.8		125	-32.09	82.8	125.8		94	-33.8	96.8	98.8
89	-29.22	105.8	97.8		92	-36.1	94.8	94.8		91	-31.51	101.8	97.8		93	-28.65	104.8	101.8		102	-32.66	93.8	105.8		92	-35.52	95.8	94.8		112	-13.75	122.8	128.8		97	-32.66	96.8	101.8		125	-32.09	82.8	125.8		94	-33.8	96.8	98.8
91	-28.07	106.8	100.8		94	-36.1	93.8	95.8		89	-31.51	102.8	95.8		93	-28.65	104.8	101.8		100	-34.38	92.8	102.8		92	-35.52	95.8	94.8		125	-19.48	107.8	137.8		101	-32.66	94.8	105.8		123	-29.79	87.8	126.8		95	-33.23	96.8	99.8
92	-28.07	105.8	101.8		98	-36.1	91.8	99.8		89	-30.94	103.8	96.8		92	-28.65	104.8	100.8		100	-33.8	93.8	103.8		90	-36.67	95.8	92.8		77	-14.9	129.8	94.8		101	-32.66	94.8	105.8		119	-30.37	88.8	122.8		95	-33.23	96.8	99.8
90	-28.07	106.8	99.8		98	-36.1	91.8	99.8		89	-30.94	103.8	96.8		91	-28.65	105.8	99.8		102	-33.8	92.8	104.8		90	-36.67	95.8	92.8		77	-14.9	129.8	94.8		99	-32.66	95.8	103.8		133	-32.09	78.8	132.8		95	-33.23	96.8	99.8
89	-28.65	106.8	98.8		93	-36.1	94.8	95.8		89	-31.51	102.8	95.8		91	-28.65	105.8	99.8		102	-33.23	93.8	105.8		90	-35.52	96.8	93.8		112	-13.75	122.8	128.8		99	-32.66	95.8	103.8		133	-32.09	78.8	132.8		92	-33.23	98.8	96.8
89	-28.07	107.8	98.8		93	-36.1	94.8	95.8		89	-31.51	102.8	95.8		95	-29.22	102.8	102.8		102	-34.38	91.8	104.8		90	-35.52	96.8	93.8		112	-14.9	120.8	128.8		103	-32.09	94.8	107.8		131	-35.52	72.8	126.8		93	-33.23	98.8	97.8
89	-28.07	107.8	98.8		94	-36.1	93.8	95.8		88	-33.23	100.8	93.8		93	-29.22	103.8	101.8		99	-34.95	92.8	101.8		93	-36.67	93.8	94.8		77	-14.9	129.8	94.8		103	-32.09	94.8	107.8		126	-30.37	85.8	128.8		92	-33.23	98.8	96.8
90	-29.22	105.8	98.8		90	-36.67	95.8	92.8		89	-32.66	100.8	94.8		95	-29.22	102.8	102.8		99	-33.8	93.8	102.8		98	-36.67	90.8	98.8		96	-18.33	118.8	111.8		99	-32.66	95.8	103.8		120	-25.78	96.8	128.8		92	-33.23	98.8	96.8
89	-29.79	104.8	97.8		90	-36.67	95.8	92.8		89	-32.66	100.8	94.8		95	-29.22	102.8	102.8		98	-34.95	92.8	100.8		98	-36.67	90.8	98.8		96	-18.33	118.8	111.8		99	-33.23	94.8	102.8		120	-25.78	96.8	128.8		96	-33.8	95.8	99.8
88	-29.22	106.8	96.8		90	-36.67	95.8	92.8		90	-32.66	100.8	95.8		94	-28.65	103.8	102.8		101	-35.52	90.8	102.8		91	-34.38	97.8	95.8		122	-21.2	104.8	133.8		99	-33.23	94.8	102.8		118	-17.76	113.8	132.8		95	-33.23	96.8	99.8
88	-29.22	106.8	96.8		93	-36.67	93.8	94.8		90	-32.66	100.8	95.8		94	-28.65	103.8	102.8		98	-35.52	92.8	99.8		95	-36.1	93.8	96.8		114	-26.93	97.8	121.8		101	-33.23	93.8	104.8		121	0	149.8	140.8		95	-32.09	98.8	100.8
91	-28.65	105.8	99.8		93	-36.67	93.8	94.8		90	-30.37	103.8	97.8		92	-29.22	104.8	100.8		101	-35.52	90.8	102.8		95	-36.1	93.8	96.8		114	-26.93	97.8	121.8		97	-33.8	95.8	100.8		109	-13.18	124.8	126.8		94	-32.09	99.8	99.8
91	-29.79	103.8	98.8		95	-36.67	92.8	96.8		90	-30.37	103.8	97.8		92	-29.22	104.8	100.8		101	-34.95	91.8	102.8		94	-36.67	92.8	95.8		123	-20.05	106.8	135.8		100	-33.23	94.8	103.8		109	-12.61	125.8	126.8		92	-32.66	99.8	97.8
91	-29.79	103.8	98.8		95	-36.67	92.8	96.8		90	-31.51	101.8	96.8		93	-29.22	103.8	101.8		101	-36.1	89.8	101.8		94	-33.8	96.8	98.8		123	-20.05	106.8	135.8		100	-33.23	94.8	103.8		118	-18.91	110.8	131.8		92	-32.66	99.8	97.8
89	-29.79	104.8	97.8		92	-36.67	94.8	93.8		91	-31.51	101.8	97.8		93	-29.22	103.8	101.8		101	-36.1	89.8	101.8		92	-34.95	96.8	95.8		106	-21.77	109.8	118.8		99	-32.66	95.8	103.8		133	-10.89	123.8	150.8		92	-32.66	99.8	97.8
90	-29.79	104.8	98.8		92	-36.67	94.8	93.8		91	-31.51	101.8	97.8		92	-28.65	104.8	100.8		101	-34.38	91.8	103.8		90	-35.52	96.8	93.8		106	-18.33	115.8	120.8		99	-33.23	94.8	102.8		120	-1.15	146.8	139.8		92	-32.66	99.8	97.8
90	-29.79	104.8	98.8		95	-37.24	91.8	95.8		91	-31.51	101.8	97.8		92	-28.65	104.8	100.8		102	-35.52	89.8	103.8		90	-35.52	96.8	93.8		123	-18.33	110.8	136.8		101	-33.23	93.8	104.8		149	-1.72	144.8	168.8		92	-32.09	100.8	97.8
89	-29.22	105.8	97.8		95	-37.24	91.8	95.8		91	-31.51	101.8	97.8		89	-28.07	107.8	98.8		100	-33.23	94.8	103.8		94	-36.1	93.8	95.8		75	-17.76	126.8	91.8		100	-33.23	94.8	103.8		149	-1.72	144.8	168.8		92	-32.09	100.8	97.8
89	-29.22	105.8	97.8		93	-37.24	92.8	94.8		91	-31.51	101.8	97.8		89	-28.07	107.8	98.8		100	-30.94	97.8	105.8		91	-36.67	94.8	92.8		75	-17.76	126.8	91.8		100	-33.23	94.8	103.8		119	-20.05	108.8	131.8		95	-31.51	99.8	100.8
90	-29.79	104.8	98.8		93	-37.24	92.8	94.8		91	-31.51	101.8	97.8		92	-28.65	104.8	100.8		100	-34.38	92.8	102.8		91	-36.67	94.8	92.8		111	-15.47	119.8	126.8		100	-33.23	94.8	103.8		119	-20.05	108.8	131.8		95	-31.51	99.8	100.8
90	-29.79	104.8	98.8		93	-37.24	92.8	94.8		91	-31.51	101.8	97.8		91	-28.07	106.8	100.8		100	-35.52	90.8	101.8		91	-33.8	98.8	95.8		111	-15.47	119.8	126.8		102	-33.23	93.8	105.8		107	-25.21	103.8	116.8		95	-31.51	99.8	100.8
91	-29.79	103.8	98.8		94	-36.67	92.8	95.8		91	-31.51	101.8	97.8		91	-28.07	106.8	100.8		99	-36.1	90.8	99.8		95	-33.8	96.8	98.8		90	-20.05	118.8	104.8		101	-32.09	95.8	105.8		106	-27.5	100.8	114.8		95	-32.66	97.8	99.8
91	-29.79	103.8	98.8		94	-36.67	92.8	95.8		91	-31.51	101.8	97.8		92	-28.65	104.8	100.8		100	-36.1	90.8	100.8		95	-33.8	96.8	98.8		90	-20.05	118.8	104.8		101	-32.09	95.8	105.8		104	-26.93	101.8	112.8		95	-33.23	96.8	99.8
88	-29.79	105.8	96.8		94	-35.52	94.8	96.8		91	-31.51	101.8	97.8		93	-28.65	104.8	101.8		100	-34.38	92.8	102.8		93	-35.52	94.8	95.8		79	-21.77	119.8	93.8		101	-32.09	95.8	105.8		105	-25.78	103.8	114.8		94	-33.23	97.8	98.8
89	-29.79	104.8	97.8		94	-36.1	93.8	95.8		91	-31.51	101.8	97.8		93	-28.65	104.8	101.8		100	-34.95	91.8	101.8		93	-35.52	94.8	95.8		79	-21.77	119.8	93.8		101	-32.09	95.8	105.8		105	-25.78	103.8	114.8		94	-33.23	97.8	98.8
89	-29.79	104.8	97.8		94	-36.1	93.8	95.8		91	-31.51	101.8	97.8		93	-28.07	105.8	102.8		99	-34.38	93.8	101.8		94	-36.1	93.8	95.8		79	-21.77	119.8	93.8		101	-32.66	94.8	105.8		107	-26.36	101.8	115.8		96	-33.23	96.8	100.8
91	-28.07	106.8	100.8		94	-36.67	92.8	95.8		91	-31.51	101.8	97.8		92	-28.65	104.8	100.8		97	-34.38	94.8	100.8		92	-36.67	94.8	93.8		79	-21.77	119.8	93.8		102	-32.66	93.8	105.8		104	-25.21	104.8	114.8		96	-33.23	96.8	100.8
91	-28.07	106.8	100.8		94	-36.67	92.8	95.8		91	-31.51	101.8	97.8		90	-29.22	105.8	98.8		100	-34.95	91.8	101.8		92	-36.67	94.8	93.8		79	-21.77	119.8	93.8		102	-32.66	93.8	105.8		107	-26.36	101.8	115.8		95	-33.8	96.8	98.8
89	-29.22	105.8	97.8		96	-36.67	91.8	97.8		91	-31.51	101.8	97.8		90	-29.22	105.8	98.8		100	-36.1	90.8	100.8		96	-34.95	94.8	98.8		79	-21.77	119.8	93.8		103	-32.09	94.8	107.8		105	-24.06	106.8	115.8		95	-33.8	96.8	98.8
88	-28.65	106.8	97.8		96	-36.67	91.8	97.8		91	-31.51	101.8	97.8		90	-29.22	105.8	98.8		97	-35.52	92.8	98.8		96	-34.38	94.8	99.8		79	-21.77	119.8	93.8		103	-32.09	94.8	107.8		106	-22.35	108.8	118.8		92	-32.66	99.8	97.8
88	-28.65	106.8	97.8		93	-36.67	93.8	94.8		91	-31.51	101.8	97.8		90	-29.22	105.8	98.8		103	-36.1	88.8	103.8		92	-34.38	97.8	95.8		77	-20.05	122.8	92.8		99	-32.66	95.8	103.8		112	-24.64	102.8	121.8		92	-32.66	99.8	97.8
91	-28.65	105.8	99.8		93	-36.67	93.8	94.8		91	-31.51	101.8	97.8		90	-29.22	105.8	98.8		103	-36.1	88.8	103.8		92	-34.95	96.8	95.8		77	-20.05	122.8	92.8		100	-32.66	95.8	104.8		112	-26.93	98.8	119.8		96	-32.66	97.8	100.8
89	-29.22	105.8	97.8		93	-36.67	93.8	94.8		91	-31.51	101.8	97.8		90	-29.22	105.8	98.8		101	-36.1	89.8	101.8		92	-34.95	96.8	95.8		101	-13.18	125.8	118.8		100	-32.66	95.8	104.8		107	-26.93	100.8	115.8		93	-33.23	98.8	97.8
89	-29.22	105.8	97.8		93	-36.67	93.8	94.8		89	-30.37	104.8	96.8		90	-28.07	106.8	99.8		101	-36.1	89.8	101.8		93	-36.1	94.8	95.8		101	-13.18	125.8	118.8		98	-32.66	96.8	102.8		106	-25.21	103.8	115.8		93	-33.23	98.8	97.8
90	-29.79	104.8	98.8		95	-37.24	91.8	95.8		89	-30.37	104.8	96.8		92	-28.07	105.8	101.8		101	-36.1	89.8	101.8		94	-34.38	95.8	97.8		96	-12.03	128.8	113.8		98	-32.66	96.8	102.8		107	-26.36	101.8	115.8		92	-33.23	98.8	96.8
90	-29.79	104.8	98.8		95	-37.24	91.8	95.8		89	-30.37	104.8	96.8		96	-28.07	103.8	104.8		100	-34.95	91.8	101.8		94	-34.38	95.8	97.8		96	-12.03	128.8	113.8		100	-32.66	95.8	104.8		108	-28.65	97.8	114.8		93	-32.66	98.8	98.8
89	-29.79	104.8	97.8		94	-36.67	92.8	95.8		89	-30.37	104.8	96.8		96	-28.07	103.8	104.8		102	-34.95	90.8	103.8		96	-35.52	93.8	98.8		99	-12.61	127.8	116.8		101	-32.66	94.8	105.8		108	-28.65	97.8	114.8		93	-32.66	98.8	98.8
87	-28.07	108.8	96.8		94	-36.67	92.8	95.8		90	-30.94	102.8	97.8		90	-28.65	105.8	98.8		100	-35.52	90.8	101.8		96	-33.8	95.8	99.8		99	-12.61	127.8	116.8		101	-32.66	94.8	105.8		107	-23.49	106.8	118.8		94	-33.23	97.8	98.8
87	-26.36	110.8	97.8		96	-36.67	91.8	97.8		91	-30.94	102.8	98.8		90	-28.65	105.8	98.8		100	-35.52	90.8	101.8		97	-33.8	95.8	100.8		98	-18.33	118.8	113.8		104	-32.09	93.8	108.8		109	-25.21	102.8	118.8		94	-33.23	97.8	98.8
90	-27.5	107.8	99.8		96	-36.67	91.8	97.8		91	-30.94	102.8	98.8		93	-28.65	104.8	101.8		102	-35.52	89.8	103.8		96	-35.52	93.8	98.8		98	-18.33	118.8	113.8		104	-32.66	92.8	107.8		105	-26.36	102.8	114.8		95	-32.66	97.8	99.8
90	-29.22	105.8	98.8		93	-35.52	94.8	95.8		91	-30.94	102.8	98.8		93	-28.65	104.8	101.8		100	-36.1	90.8	100.8		96	-35.52	93.8	98.8		98	-12.03	128.8	115.8		104	-32.66	92.8	107.8		107	-26.36	101.8	115.8		96	-32.66	97.8	100.8
90	-29.22	105.8	98.8		93	-35.52	94.8	95.8		91	-31.51	101.8	97.8		93	-28.07	105.8	102.8		100	-36.1	90.8	100.8		92	-34.95	96.8	95.8		85	-12.03	131.8	103.8		99	-33.23	94.8	102.8		104	-26.93	101.8	112.8		94	-33.23	97.8	98.8
88	-27.5	108.8	98.8		94	-36.67	92.8	95.8		91	-31.51	101.8	97.8		92	-28.65	104.8	100.8		103	-35.52	89.8	103.8		92	-34.95	96.8	95.8		126	-12.61	121.8	142.8		99	-33.23	94.8	102.8		107	-25.78	102.8	116.8		94	-33.23	97.8	98.8
88	-27.5	108.8	98.8		94	-36.67	92.8	95.8		92	-30.94	101.8	98.8		92	-28.65	104.8	100.8		103	-35.52	89.8	103.8		93	-36.67	93.8	94.8		126	-12.61	121.8	142.8		99	-33.23	94.8	102.8		110	-24.64	103.8	119.8		94	-32.09	99.8	99.8
88	-27.5	108.8	98.8		95	-36.1	93.8	96.8		92	-30.37	102.8	99.8		92	-27.5	106.8	101.8		103	-35.52	89.8	103.8		93	-37.24	92.8	94.8		110	-14.9	120.8	126.8		102	-33.8	92.8	104.8		107	-26.93	100.8	115.8		94	-32.09	99.8	99.8
91	-28.07	106.8	100.8		96	-36.67	91.8	97.8		88	-31.51	103.8	95.8		90	-27.5	107.8	99.8		102	-36.1	88.8	102.8		93	-37.24	92.8	94.8		110	-14.9	120.8	126.8		99	-33.8	93.8	102.8		109	-26.36	100.8	117.8		94	-32.09	99.8	99.8
91	-28.07	106.8	100.8		96	-36.67	91.8	97.8		88	-31.51	103.8	95.8		90	-27.5	107.8	99.8		99	-34.95	92.8	101.8		93	-36.67	93.8	94.8		112	-19.48	111.8	125.8		99	-33.8	93.8	102.8		104	-26.93	101.8	112.8		94	-32.66	98.8	99.8
89	-29.22	105.8	97.8		93	-35.52	94.8	95.8		90	-31.51	101.8	96.8		89	-28.65	106.8	98.8		100	-35.52	90.8	101.8		93	-36.67	93.8	94.8		112	-19.48	111.8	125.8		98	-32.66	96.8	102.8		110	-25.78	101.8	119.8		95	-33.23	96.8	99.8
89	-29.22	105.8	97.8		93	-35.52	94.8	95.8		90	-31.51	101.8	96.8		89	-28.65	106.8	98.8		100	-34.38	92.8	102.8		94	-34.95	95.8	97.8		77	-16.62	126.8	93.8		99	-33.8	93.8	102.8		107	-25.21	103.8	116.8		95	-33.23	96.8	99.8
92	-29.79	103.8	99.8		92	-36.1	94.8	94.8		92	-32.09	100.8	97.8		96	-28.07	103.8	104.8		100	-34.38	92.8	102.8		94	-34.95	95.8	97.8		80	-16.62	126.8	96.8		101	-32.66	94.8	105.8		107	-24.06	105.8	117.8		94	-33.8	96.8	98.8
92	-29.79	103.8	99.8		92	-36.1	94.8	94.8		90	-32.09	101.8	96.8		91	-28.07	106.8	100.8		101	-34.38	91.8	103.8		93	-36.67	93.8	94.8		80	-16.62	126.8	96.8		101	-32.66	94.8	105.8		109	-24.06	104.8	119.8		95	-33.8	96.8	98.8
92	-29.79	103.8	99.8		94	-34.38	95.8	97.8		90	-32.09	101.8	96.8		91	-28.65	105.8	99.8		103	-34.95	89.8	104.8		93	-36.67	93.8	94.8		96	-10.89	130.8	114.8		98	-33.23	95.8	101.8		108	-23.49	105.8	119.8		95	-33.8	96.8	98.8
92	-29.79	103.8	99.8		94	-34.38	95.8	97.8		89	-32.09	101.8	95.8		97	-28.65	102.8	105.8		100	-35.52	90.8	101.8		97	-36.67	91.8	97.8		96	-10.89	130.8	114.8		98	-33.23	95.8	101.8		106	-24.64	104.8	116.8		94	-33.8	96.8	98.8
92	-29.79	103.8	99.8		97	-36.1	91.8	98.8		89	-32.09	101.8	95.8		97	-28.65	102.8	105.8		100	-35.52	90.8	101.8		97	-36.67	91.8	97.8		95	-13.18	127.8	112.8		98	-34.38	93.8	100.8		104	-24.64	105.8	114.8		95	-33.8	96.8	98.8
92	-29.79	103.8	99.8		97	-36.1	91.8	98.8		91	-32.09	100.8	97.8		92	-27.5	106.8	101.8		99	-35.52	91.8	100.8		94	-36.67	92.8	95.8		95	-13.18	127.8	112.8		98	-34.38	93.8	100.8		106	-25.21	103.8	115.8		95	-33.8	96.8	98.8
92	-29.79	103.8	99.8		99	-37.82	88.8	98.8		91	-32.66	99.8	96.8		90	-27.5	107.8	99.8		102	-35.52	89.8	103.8		94	-36.67	92.8	95.8		80	-14.32	129.8	97.8		104	-33.23	92.8	106.8		106	-25.21	103.8	115.8		95	-33.8	96.8	98.8
92	-29.79	103.8	99.8		93	-36.67	93.8	94.8		91	-32.66	99.8	96.8		92	-28.07	105.8	101.8		100	-34.38	92.8	102.8		97	-37.24	90.8	97.8		126	-9.74	127.8	144.8		104	-34.38	90.8	105.8		114	-24.06	102.8	124.8		95	-33.8	96.8	98.8
92	-29.79	103.8	99.8		93	-36.67	93.8	94.8		92	-32.09	100.8	97.8		94	-28.65	103.8	102.8		100	-35.52	90.8	101.8		97	-37.24	90.8	97.8		126	-9.74	127.8	144.8		104	-34.38	90.8	105.8		108	-25.21	102.8	117.8		93	-32.09	99.8	98.8
92	-29.79	103.8	99.8		93	-36.1	94.8	95.8		92	-32.09	100.8	97.8		94	-28.65	103.8	102.8		100	-35.52	90.8	101.8		97	-37.24	90.8	97.8		122	-14.32	118.8	138.8		103	-33.23	92.8	106.8		107	-23.49	106.8	118.8		93	-33.23	98.8	97.8
89	-26.93	108.8	99.8		100	-36.1	90.8	100.8		90	-32.09	101.8	96.8		94	-28.07	104.8	102.8		100	-36.1	90.8	100.8		97	-37.24	90.8	97.8		99	-17.19	119.8	114.8		99	-32.66	95.8	103.8		106	-25.78	102.8	115.8		92	-33.23	98.8	96.8
91	-26.93	107.8	101.8		100	-36.1	90.8	100.8		90	-32.66	100.8	95.8		91	-28.07	106.8	100.8		99	-34.95	92.8	101.8		97	-37.24	90.8	97.8		99	-17.19	119.8	114.8		99	-32.66	95.8	103.8		107	-25.78	102.8	116.8		96	-33.8	95.8	99.8
89	-27.5	107.8	98.8		96	-37.24	90.8	96.8		90	-32.66	100.8	95.8		91	-28.07	106.8	100.8		99	-34.38	93.8	101.8		97	-37.24	90.8	97.8		112	-16.62	116.8	127.8		98	-34.38	93.8	100.8		105	-25.78	103.8	114.8		92	-32.66	99.8	97.8
89	-27.5	107.8	98.8		96	-37.24	90.8	96.8		90	-32.09	101.8	96.8		93	-27.5	106.8	102.8		101	-33.8	92.8	103.8		93	-36.1	94.8	95.8		110	-14.9	120.8	126.8		98	-34.38	93.8	100.8		105	-25.78	103.8	114.8		93	-33.23	98.8	97.8
90	-27.5	107.8	99.8		93	-36.67	93.8	94.8		90	-32.09	101.8	96.8		93	-27.5	106.8	102.8		101	-35.52	90.8	102.8		93	-36.1	94.8	95.8		110	-14.9	120.8	126.8		102	-32.66	93.8	105.8		105	-24.06	106.8	115.8		93	-33.23	98.8	97.8
90	-27.5	107.8	99.8		93	-36.67	93.8	94.8		89	-32.09	101.8	95.8		93	-27.5	106.8	102.8		99	-36.1	90.8	99.8		92	-36.67	94.8	93.8		99	-14.9	123.8	115.8		102	-32.66	93.8	105.8		110	-25.21	102.8	119.8		95	-33.23	96.8	99.8
90	-28.65	105.8	98.8		94	-37.24	92.8	94.8		90	-32.09	101.8	96.8		93	-27.5	106.8	102.8		98	-36.1	91.8	99.8		92	-36.67	94.8	93.8		99	-14.9	123.8	115.8		99	-33.8	93.8	102.8		110	-25.21	102.8	119.8		93	-31.51	100.8	99.8
90	-27.5	107.8	99.8		94	-37.24	92.8	94.8		90	-32.09	101.8	96.8		93	-27.5	106.8	102.8		100	-35.52	90.8	101.8		94	-37.24	92.8	94.8		90	-13.75	127.8	107.8		99	-33.8	93.8	102.8		108	-23.49	105.8	119.8		93	-31.51	100.8	99.8
88	-27.5	108.8	98.8		94	-37.82	91.8	94.8		90	-30.94	102.8	97.8		93	-27.5	106.8	102.8		101	-34.95	91.8	102.8		89	-37.24	95.8	90.8		77	-14.32	129.8	94.8		98	-33.8	94.8	101.8		104	-21.2	111.8	116.8		92	-32.09	100.8	97.8
91	-28.65	105.8	99.8		94	-37.82	91.8	94.8		89	-32.09	101.8	95.8		93	-27.5	106.8	102.8		101	-34.95	91.8	102.8		89	-37.24	95.8	90.8		77	-14.32	129.8	94.8		101	-33.8	92.8	103.8		104	-21.2	111.8	116.8		94	-32.66	98.8	99.8
91	-28.65	105.8	99.8		94	-36.67	92.8	95.8		89	-32.09	101.8	95.8		93	-27.5	106.8	102.8		100	-34.38	92.8	102.8		92	-37.24	93.8	93.8		97	-10.31	131.8	115.8		101	-33.8	92.8	103.8		104	-21.2	111.8	116.8		94	-32.66	98.8	99.8
91	-28.07	106.8	100.8		94	-36.67	92.8	95.8		88	-32.66	101.8	94.8		93	-27.5	106.8	102.8		104	-35.52	88.8	104.8		92	-37.24	93.8	93.8		97	-10.31	131.8	115.8		99	-32.66	95.8	103.8		106	-25.78	102.8	115.8		94	-32.66	98.8	99.8
89	-28.65	106.8	98.8		94	-34.95	95.8	97.8		88	-32.66	101.8	94.8		93	-27.5	106.8	102.8		99	-33.23	94.8	102.8		95	-37.24	91.8	95.8		97	-12.61	127.8	114.8		99	-32.66	95.8	103.8		106	-24.64	104.8	116.8		95	-32.66	97.8	99.8
89	-28.65	106.8	98.8		94	-34.95	95.8	97.8		91	-33.23	99.8	96.8		93	-27.5	106.8	102.8		101	-34.38	91.8	103.8		95	-37.24	91.8	95.8		82	-10.31	134.8	100.8		99	-32.66	95.8	103.8		106	-24.64	104.8	116.8		95	-32.66	97.8	99.8
89	-29.22	105.8	97.8		95	-36.1	93.8	96.8		91	-32.66	99.8	96.8		93	-27.5	106.8	102.8		102	-34.38	91.8	104.8		92	-35.52	95.8	94.8		82	-10.31	134.8	100.8		99	-32.66	95.8	103.8		107	-26.36	101.8	115.8		96	-33.23	96.8	100.8
89	-29.22	105.8	97.8		95	-36.1	93.8	96.8		91	-32.66	99.8	96.8		93	-27.5	106.8	102.8		100	-34.38	92.8	102.8		92	-34.38	97.8	95.8		78	-14.9	128.8	95.8		102	-32.09	94.8	106.8		104	-25.78	103.8	113.8		96	-33.8	95.8	99.8
91	-28.07	106.8	100.8		94	-37.82	91.8	94.8		91	-32.66	99.8	96.8		93	-27.5	106.8	102.8		100	-34.95	91.8	101.8		92	-34.38	97.8	95.8		96	-9.74	132.8	114.8		102	-33.23	93.8	105.8		104	-25.78	103.8	113.8		92	-33.8	97.8	96.8
90	-29.79	104.8	98.8		94	-37.82	91.8	94.8		91	-32.66	99.8	96.8		93	-27.5	106.8	102.8		101	-35.52	90.8	102.8		91	-36.1	95.8	93.8		96	-9.74	132.8	114.8		100	-33.23	94.8	103.8		108	-26.36	101.8	116.8		94	-33.23	97.8	98.8
86	-29.79	106.8	94.8		91	-37.82	93.8	91.8		91	-32.66	99.8	96.8		93	-27.5	106.8	102.8		101	-35.52	90.8	102.8		91	-36.1	95.8	93.8		95	-8.59	134.8	113.8		101	-32.09	95.8	105.8		106	-26.36	101.8	114.8		93	-33.23	98.8	97.8
90	-29.79	104.8	98.8		95	-37.24	91.8	95.8		91	-32.66	99.8	96.8		93	-27.5	106.8	102.8		102	-35.52	89.8	103.8		92	-36.67	94.8	93.8		123	-6.88	134.8	142.8		101	-32.09	95.8	105.8		107	-25.78	102.8	116.8		93	-33.23	98.8	97.8
89	-30.37	104.8	96.8		95	-37.24	91.8	95.8		91	-32.66	99.8	96.8		93	-27.5	106.8	102.8		100	-36.1	90.8	100.8		92	-35.52	95.8	94.8		123	-6.88	134.8	142.8		99	-32.66	95.8	103.8		107	-26.36	101.8	115.8		96	-33.23	96.8	100.8
90	-30.37	103.8	97.8		93	-37.24	92.8	94.8		91	-32.66	99.8	96.8		93	-27.5	106.8	102.8		100	-36.1	90.8	100.8		91	-35.52	96.8	94.8		89	-6.88	138.8	108.8		101	-32.66	94.8	105.8		108	-24.64	103.8	118.8		96	-31.51	98.8	101.8
90	-30.37	103.8	97.8		93	-37.24	92.8	94.8		89	-31.51	102.8	95.8		93	-27.5	106.8	102.8		100	-36.1	90.8	100.8		94	-35.52	94.8	96.8		89	-6.88	138.8	108.8		101	-32.66	94.8	105.8		108	-24.64	103.8	118.8		96	-31.51	98.8	101.8
92	-28.65	104.8	100.8		95	-37.82	90.8	95.8		89	-31.51	102.8	95.8		93	-27.5	106.8	102.8		100	-36.1	90.8	100.8		94	-35.52	94.8	96.8		96	-13.18	127.8	113.8		97	-33.23	95.8	101.8		127	-24.64	96.8	135.8		92	-32.66	99.8	97.8
92	-28.65	104.8	100.8		95	-37.82	90.8	95.8		90	-32.09	101.8	96.8		93	-27.5	106.8	102.8		100	-34.95	91.8	101.8		93	-36.67	93.8	94.8		111	-17.76	115.8	125.8		99	-33.8	93.8	102.8		126	-23.49	98.8	135.8		93	-32.66	98.8	98.8
91	-29.22	104.8	99.8		95	-37.82	90.8	95.8		90	-32.09	101.8	96.8		93	-27.5	106.8	102.8		101	-34.95	91.8	102.8		93	-36.67	93.8	94.8		102	-14.9	122.8	118.8		103	-32.09	94.8	107.8		82	-17.76	123.8	98.8		93	-32.66	98.8	98.8
89	-29.22	105.8	97.8		95	-37.82	90.8	95.8		89	-32.09	101.8	95.8		93	-27.5	106.8	102.8		103	-34.95	89.8	104.8		93	-36.67	93.8	94.8		102	-14.9	122.8	118.8		103	-33.23	92.8	106.8		127	-28.07	89.8	132.8		90	-32.66	100.8	95.8
89	-29.22	105.8	97.8		95	-37.82	90.8	95.8		89	-32.09	101.8	95.8		93	-26.36	107.8	103.8		100	-35.52	90.8	101.8		93	-36.67	93.8	94.8		122	-8.59	130.8	140.8		100	-33.23	94.8	103.8		147	-25.21	86.8	152.8		95	-32.09	98.8	100.8
90	-29.79	104.8	98.8		95	-37.82	90.8	95.8		89	-32.09	101.8	95.8		93	-26.93	106.8	102.8		100	-36.1	90.8	100.8		93	-36.67	93.8	94.8		122	-12.03	123.8	139.8		97	-33.23	95.8	101.8		147	-25.21	86.8	152.8		93	-32.66	98.8	98.8
90	-29.79	104.8	98.8		95	-37.82	90.8	95.8		92	-32.09	100.8	97.8		93	-26.93	106.8	102.8		101	-35.52	90.8	102.8		92	-36.1	94.8	94.8		91	-12.03	130.8	109.8		97	-33.23	95.8	101.8		118	-28.07	93.8	124.8		92	-30.94	101.8	98.8
89	-29.79	104.8	97.8		95	-37.82	90.8	95.8		92	-32.09	100.8	97.8		90	-27.5	107.8	99.8		101	-36.1	89.8	101.8		92	-34.95	96.8	95.8		96	-18.33	118.8	111.8		102	-33.23	93.8	105.8		119	-29.79	89.8	123.8		92	-30.94	101.8	98.8
89	-29.79	104.8	97.8		95	-37.82	90.8	95.8		91	-32.66	99.8	96.8		90	-27.5	107.8	99.8		101	-35.52	90.8	102.8		97	-35.52	92.8	98.8		96	-18.33	118.8	111.8		102	-33.23	93.8	105.8		116	-30.94	89.8	119.8		94	-31.51	99.8	100.8
91	-29.79	103.8	98.8		95	-37.82	90.8	95.8		89	-32.09	101.8	95.8		92	-28.65	104.8	100.8		99	-34.95	92.8	101.8		97	-35.52	92.8	98.8		98	-9.74	132.8	116.8		98	-33.8	94.8	101.8		118	-30.37	89.8	121.8		94	-31.51	99.8	100.8
88	-27.5	108.8	98.8		95	-37.82	90.8	95.8		89	-32.09	101.8	95.8		92	-28.65	104.8	100.8		100	-34.95	91.8	101.8		91	-36.67	94.8	92.8		74	-15.47	129.8	91.8		98	-33.8	94.8	101.8		120	-30.37	88.8	123.8		94	-31.51	99.8	100.8
88	-27.5	108.8	98.8		95	-37.82	90.8	95.8		92	-30.37	102.8	99.8		92	-28.65	104.8	100.8		100	-35.52	90.8	101.8		91	-36.67	94.8	92.8		74	-15.47	129.8	91.8		102	-33.8	92.8	104.8		116	-29.22	92.8	121.8		94	-31.51	99.8	100.8
91	-29.22	104.8	99.8		95	-37.82	90.8	95.8		92	-30.37	102.8	99.8		95	-28.65	103.8	103.8		100	-34.95	91.8	101.8		94	-35.52	94.8	96.8		79	-20.05	121.8	94.8		102	-33.8	92.8	104.8		116	-28.07	94.8	122.8		94	-31.51	99.8	100.8
91	-29.22	104.8	99.8		95	-37.82	90.8	95.8		89	-31.51	102.8	95.8		95	-28.65	103.8	103.8		102	-34.95	90.8	103.8		94	-36.67	92.8	95.8		124	-20.05	106.8	136.8		99	-33.23	94.8	102.8		116	-28.07	94.8	122.8		94	-32.66	98.8	99.8
88	-26.93	109.8	98.8		95	-37.82	90.8	95.8		89	-31.51	102.8	95.8		93	-28.65	104.8	101.8		104	-35.52	88.8	104.8		94	-36.67	92.8	95.8		124	-20.05	106.8	136.8		105	-33.8	90.8	107.8		118	-30.94	88.8	121.8		94	-33.23	97.8	98.8
88	-26.93	109.8	98.8		95	-37.82	90.8	95.8		90	-32.09	101.8	96.8		93	-28.65	104.8	101.8		100	-36.1	90.8	100.8		95	-34.95	94.8	97.8		113	-16.04	117.8	128.8		105	-33.8	90.8	107.8		115	-28.07	94.8	121.8		96	-33.23	96.8	100.8
89	-27.5	107.8	98.8		95	-37.82	90.8	95.8		90	-32.09	101.8	96.8		96	-28.65	102.8	104.8		100	-35.52	90.8	101.8		94	-34.38	95.8	97.8		113	-16.04	117.8	128.8		100	-33.23	94.8	103.8		120	-30.94	87.8	122.8		97	-33.23	95.8	101.8
92	-26.36	108.8	102.8		96	-36.1	92.8	97.8		92	-32.09	100.8	97.8		91	-28.65	105.8	99.8		100	-34.95	91.8	101.8		94	-34.38	95.8	97.8		78	-22.35	119.8	92.8		100	-33.23	94.8	103.8		120	-30.94	87.8	122.8		97	-33.23	95.8	101.8
92	-26.36	108.8	102.8		96	-36.1	92.8	97.8		92	-32.09	100.8	97.8		92	-29.22	104.8	100.8		102	-34.38	91.8	104.8		93	-35.52	94.8	95.8		78	-22.35	119.8	92.8		99	-32.66	95.8	103.8		115	-26.36	97.8	123.8		91	-33.23	99.8	96.8
89	-28.07	107.8	98.8		101	-35.52	90.8	102.8		92	-32.09	100.8	97.8		92	-29.22	104.8	100.8		99	-34.95	92.8	101.8		91	-36.1	95.8	93.8		96	-11.46	129.8	114.8		99	-32.66	95.8	103.8		119	-27.5	94.8	125.8		96	-33.8	95.8	99.8
89	-28.07	107.8	98.8		101	-35.52	90.8	102.8		92	-32.09	100.8	97.8		90	-28.65	105.8	98.8		101	-35.52	90.8	102.8		91	-36.1	95.8	93.8		96	-11.46	129.8	114.8		100	-33.8	93.8	103.8		119	-27.5	94.8	125.8		96	-33.23	96.8	100.8
89	-27.5	107.8	98.8		96	-36.1	92.8	97.8		92	-32.09	100.8	97.8		93	-28.65	104.8	101.8		99	-35.52	91.8	100.8		92	-36.67	94.8	93.8		98	-14.32	124.8	114.8		101	-33.8	92.8	103.8		119	-28.65	91.8	124.8		96	-33.23	96.8	100.8
89	-28.65	106.8	98.8		96	-36.1	92.8	97.8		92	-32.09	100.8	97.8		94	-28.65	103.8	102.8		101	-35.52	90.8	102.8		91	-34.95	96.8	94.8		79	-8.59	137.8	98.8		101	-33.8	92.8	103.8		116	-30.94	89.8	119.8		94	-33.23	97.8	98.8
89	-29.79	104.8	97.8		92	-36.1	94.8	94.8		92	-32.09	100.8	97.8		94	-28.65	103.8	102.8		99	-35.52	91.8	100.8		91	-34.95	96.8	94.8		79	-8.59	137.8	98.8		102	-32.66	93.8	105.8		121	-29.22	89.8	125.8		94	-32.09	99.8	99.8
89	-29.79	104.8	97.8		92	-36.1	94.8	94.8		88	-31.51	103.8	95.8		93	-26.93	106.8	102.8		100	-35.52	90.8	101.8		94	-36.1	93.8	95.8		100	0	149.8	119.8		102	-32.66	93.8	105.8		117	-29.22	91.8	122.8		94	-33.23	97.8	98.8
90	-28.07	106.8	99.8		93	-36.67	93.8	94.8		88	-31.51	103.8	95.8		93	-26.93	106.8	102.8		100	-34.95	91.8	101.8		94	-36.1	93.8	95.8		100	0	149.8	119.8		98	-32.66	96.8	102.8		117	-29.22	91.8	122.8		95	-33.23	96.8	99.8
89	-29.79	104.8	97.8		92	-36.1	94.8	94.8		91	-32.09	100.8	97.8		93	-27.5	106.8	102.8		101	-35.52	90.8	102.8		93	-34.95	95.8	96.8		101	-2.29	144.8	120.8		100	-32.66	95.8	104.8		119	-28.65	91.8	124.8		92	-32.66	99.8	97.8
91	-27.5	106.8	100.8		92	-34.95	96.8	95.8		91	-32.09	100.8	97.8		93	-27.5	106.8	102.8		101	-35.52	90.8	102.8		95	-36.1	93.8	96.8		101	-2.29	144.8	120.8		101	-33.23	93.8	104.8		120	-28.65	91.8	125.8		94	-33.23	97.8	98.8
92	-28.65	104.8	100.8		92	-34.95	96.8	95.8		91	-32.09	100.8	97.8		93	-28.07	105.8	102.8		98	-35.52	92.8	99.8		95	-36.1	93.8	96.8		101	-2.29	144.8	120.8		101	-33.23	93.8	104.8		121	-26.36	95.8	128.8		94	-33.23	97.8	98.8
88	-29.22	106.8	96.8		93	-36.67	93.8	94.8		91	-32.09	100.8	97.8		94	-28.65	103.8	102.8		101	-35.52	90.8	102.8		94	-36.67	92.8	95.8		101	-2.29	144.8	120.8		100	-33.23	94.8	103.8		121	-29.22	89.8	125.8		94	-33.23	97.8	98.8
88	-29.22	106.8	96.8		93	-36.67	93.8	94.8		88	-32.09	102.8	94.8		94	-28.65	103.8	102.8		101	-35.52	90.8	102.8		92	-32.66	99.8	97.8		101	-2.29	144.8	120.8		99	-33.8	93.8	102.8		124	-30.37	86.8	126.8		94	-33.23	97.8	98.8
88	-29.22	106.8	96.8		91	-36.67	94.8	92.8		89	-31.51	102.8	95.8		91	-29.22	104.8	99.8		101	-36.1	89.8	101.8		92	-32.66	99.8	97.8		101	-2.29	144.8	120.8		99	-33.8	93.8	102.8		120	-29.79	89.8	124.8		95	-32.66	97.8	99.8
88	-29.22	106.8	96.8		91	-36.67	94.8	92.8		89	-31.51	102.8	95.8		91	-29.22	104.8	99.8		102	-35.52	89.8	103.8		92	-32.09	100.8	97.8		95	-4.58	141.8	114.8		102	-33.8	92.8	104.8		122	-29.79	88.8	125.8		95	-32.66	97.8	99.8
89	-29.22	105.8	97.8		92	-34.95	96.8	95.8		91	-32.09	100.8	97.8		92	-28.65	104.8	100.8		101	-35.52	90.8	102.8		92	-34.38	97.8	95.8		95	-4.58	141.8	114.8		101	-33.23	93.8	104.8		120	-28.65	91.8	125.8		93	-32.09	99.8	98.8
89	-28.07	107.8	98.8		92	-34.95	96.8	95.8		91	-32.09	100.8	97.8		92	-28.65	104.8	100.8		98	-35.52	92.8	99.8		90	-34.38	98.8	94.8		125	-17.76	110.8	139.8		101	-33.23	93.8	104.8		117	-30.37	89.8	120.8		92	-32.66	99.8	97.8
89	-28.65	106.8	98.8		94	-34.95	95.8	97.8		90	-32.09	101.8	96.8		92	-28.65	104.8	100.8		98	-35.52	92.8	99.8		93	-34.38	96.8	96.8		125	-17.76	110.8	139.8		98	-33.23	95.8	101.8		117	-30.37	89.8	120.8		92	-32.66	99.8	97.8
91	-29.22	104.8	99.8		94	-36.1	93.8	95.8		90	-32.09	101.8	96.8		92	-28.65	104.8	100.8		98	-35.52	92.8	99.8		93	-34.38	96.8	96.8		75	-25.78	116.8	87.8		96	-33.23	96.8	100.8		120	-29.22	90.8	124.8		95	-30.94	100.8	101.8
91	-29.22	104.8	99.8		92	-36.1	94.8	94.8		89	-32.09	101.8	95.8		92	-28.65	104.8	100.8		99	-36.1	90.8	99.8		91	-35.52	96.8	94.8		75	-25.78	116.8	87.8		101	-33.23	93.8	104.8		119	-28.07	93.8	125.8		95	-30.94	100.8	101.8
89	-28.65	106.8	98.8		92	-37.24	93.8	93.8		92	-32.09	100.8	97.8		92	-28.65	104.8	100.8		100	-36.1	90.8	100.8		95	-36.67	92.8	96.8		99	-20.63	114.8	112.8		101	-33.23	93.8	104.8		119	-27.5	94.8	125.8		95	-31.51	99.8	100.8
89	-28.65	106.8	98.8		94	-37.24	92.8	94.8		92	-32.09	100.8	97.8		92	-28.65	104.8	100.8		100	-36.1	90.8	100.8		95	-36.67	92.8	96.8		99	-20.63	114.8	112.8		100	-33.23	94.8	103.8		119	-27.5	94.8	125.8		95	-32.09	98.8	100.8
91	-29.22	104.8	99.8		95	-37.24	91.8	95.8		92	-32.09	100.8	97.8		93	-28.65	104.8	101.8		100	-36.1	90.8	100.8		91	-36.67	94.8	92.8		112	-12.03	125.8	129.8		99	-33.23	94.8	102.8		119	-29.22	90.8	123.8		93	-32.09	99.8	98.8
90	-29.79	104.8	98.8		95	-37.24	91.8	95.8		92	-32.09	100.8	97.8		92	-28.65	104.8	100.8		102	-34.95	90.8	103.8		91	-36.67	94.8	92.8		112	-12.03	125.8	129.8		99	-33.23	94.8	102.8		119	-29.22	90.8	123.8		93	-32.09	99.8	98.8
90	-29.79	104.8	98.8		97	-34.38	94.8	100.8		92	-32.09	100.8	97.8		92	-28.65	104.8	100.8		102	-35.52	89.8	103.8		91	-36.67	94.8	92.8		125	-17.76	110.8	139.8		101	-33.23	93.8	104.8		120	-26.36	95.8	127.8		93	-32.09	99.8	98.8
89	-29.79	104.8	97.8		97	-34.38	94.8	100.8		92	-32.09	100.8	97.8		93	-29.22	103.8	101.8		100	-36.1	90.8	100.8		91	-36.67	94.8	92.8		125	-17.76	110.8	139.8		101	-33.23	93.8	104.8		121	-29.22	89.8	125.8		92	-33.23	98.8	96.8
89	-29.79	104.8	97.8		94	-36.1	93.8	95.8		90	-31.51	101.8	96.8		93	-29.22	103.8	101.8		100	-36.1	90.8	100.8		93	-33.8	97.8	97.8		126	-12.03	122.8	143.8		98	-32.66	96.8	102.8		113	-29.79	92.8	118.8		93	-32.09	99.8	98.8
89	-29.79	104.8	97.8		94	-36.1	93.8	95.8		90	-31.51	101.8	96.8		92	-28.65	104.8	100.8		98	-35.52	92.8	99.8		93	-33.23	98.8	97.8		126	-12.03	122.8	143.8		98	-32.66	96.8	102.8		119	-29.79	89.8	123.8		93	-32.09	99.8	98.8
91	-28.65	105.8	99.8		92	-36.67	94.8	93.8		89	-32.09	101.8	95.8		92	-28.07	105.8	101.8		98	-35.52	92.8	99.8		94	-33.23	97.8	98.8		97	-8.59	134.8	115.8		100	-33.23	94.8	103.8		124	-30.37	86.8	126.8		96	-32.66	97.8	100.8
91	-28.65	105.8	99.8		92	-36.67	94.8	93.8		89	-32.09	101.8	95.8		95	-27.5	105.8	104.8		102	-35.52	89.8	103.8		92	-34.38	97.8	95.8		97	-8.59	134.8	115.8		100	-33.23	94.8	103.8		119	-27.5	94.8	125.8		96	-33.23	96.8	100.8
90	-29.22	105.8	98.8		94	-37.24	92.8	94.8		91	-31.51	101.8	97.8		90	-28.07	106.8	99.8		101	-35.52	90.8	102.8		92	-34.38	97.8	95.8		97	-8.59	134.8	115.8		97	-32.66	96.8	101.8		119	-27.5	94.8	125.8		92	-33.23	98.8	96.8
91	-29.22	104.8	99.8		94	-37.24	92.8	94.8		91	-31.51	101.8	97.8		90	-28.07	106.8	99.8		101	-35.52	90.8	102.8		93	-32.66	98.8	98.8		97	-12.03	128.8	114.8		100	-32.66	95.8	104.8		121	-28.65	90.8	126.8		96	-32.09	97.8	101.8
91	-29.22	104.8	99.8		94	-36.1	93.8	95.8		89	-31.51	102.8	95.8		90	-26.36	109.8	100.8		98	-36.1	91.8	99.8		93	-32.66	98.8	98.8		97	-12.03	128.8	114.8		100	-32.66	95.8	104.8		117	-29.22	91.8	122.8		96	-32.09	97.8	101.8
91	-29.79	103.8	98.8		94	-36.1	93.8	95.8		91	-31.51	101.8	97.8		90	-26.36	109.8	100.8		100	-36.1	90.8	100.8		94	-34.95	95.8	97.8		82	-20.63	120.8	96.8		101	-33.23	93.8	104.8		116	-29.22	92.8	121.8		96	-32.09	97.8	101.8
89	-27.5	107.8	98.8		94	-34.95	95.8	97.8		91	-31.51	101.8	97.8		95	-28.07	104.8	103.8		100	-36.1	90.8	100.8		94	-34.95	95.8	97.8		82	-20.63	120.8	96.8		102	-33.23	93.8	105.8		122	-29.22	89.8	126.8		93	-32.66	98.8	98.8
89	-27.5	107.8	98.8		94	-34.95	95.8	97.8		90	-30.94	102.8	97.8		92	-28.07	105.8	101.8		100	-35.52	90.8	101.8		92	-34.38	97.8	95.8		120	-21.77	104.8	131.8		99	-33.23	94.8	102.8		122	-29.22	89.8	126.8		93	-31.51	100.8	99.8
90	-27.5	107.8	99.8		96	-36.67	91.8	97.8		90	-30.94	102.8	97.8		92	-28.07	105.8	101.8		100	-35.52	90.8	101.8		92	-34.38	97.8	95.8		120	-17.19	113.8	134.8		99	-33.23	94.8	102.8		121	-29.22	89.8	125.8		96	-32.09	97.8	101.8
91	-28.07	106.8	100.8		96	-36.67	91.8	97.8		89	-31.51	102.8	95.8		92	-28.07	105.8	101.8		102	-36.1	88.8	102.8		95	-32.66	97.8	99.8		98	-17.19	120.8	113.8		101	-33.8	92.8	103.8		120	-30.37	88.8	123.8		96	-32.09	97.8	101.8
92	-29.22	104.8	100.8		92	-36.67	94.8	93.8		89	-31.51	102.8	95.8		94	-28.07	104.8	102.8		104	-36.1	87.8	104.8		95	-32.66	97.8	99.8		80	-19.48	122.8	95.8		101	-33.8	92.8	103.8		120	-30.37	88.8	123.8		93	-32.66	98.8	98.8
89	-29.79	104.8	97.8		92	-36.67	94.8	93.8		90	-31.51	101.8	96.8		94	-28.07	104.8	102.8		101	-36.1	89.8	101.8		94	-35.52	94.8	96.8		80	-19.48	122.8	95.8		101	-34.38	91.8	103.8		118	-29.22	91.8	122.8		94	-33.8	96.8	98.8
91	-29.79	103.8	98.8		90	-35.52	96.8	93.8		89	-32.09	101.8	95.8		93	-28.65	104.8	101.8		100	-36.1	90.8	100.8		94	-35.52	94.8	96.8		79	-16.04	127.8	95.8		101	-33.8	92.8	103.8		121	-29.22	89.8	125.8		94	-33.8	96.8	98.8
91	-29.79	103.8	98.8		94	-36.1	93.8	95.8		89	-32.09	101.8	95.8		92	-28.65	104.8	100.8		100	-36.1	90.8	100.8		94	-35.52	94.8	96.8		87	-17.76	122.8	102.8		101	-33.8	92.8	103.8		117	-29.22	91.8	122.8		92	-33.8	97.8	96.8
92	-28.65	104.8	100.8		94	-36.1	93.8	95.8		88	-32.09	102.8	94.8		96	-27.5	104.8	105.8		99	-36.1	90.8	99.8		94	-35.52	94.8	96.8		87	-17.76	122.8	102.8		101	-33.8	92.8	103.8		120	-29.22	90.8	124.8		93	-33.23	98.8	97.8
92	-28.65	104.8	100.8		91	-36.67	94.8	92.8		88	-32.09	102.8	94.8		93	-28.65	104.8	101.8		99	-36.1	90.8	99.8		94	-35.52	94.8	96.8		77	-18.91	124.8	92.8		101	-33.8	92.8	103.8		120	-29.22	90.8	124.8		93	-33.23	98.8	97.8
91	-29.22	104.8	99.8		91	-36.67	94.8	92.8		91	-32.09	100.8	97.8		93	-28.65	104.8	101.8		97	-36.1	91.8	98.8		94	-35.52	94.8	96.8		77	-18.91	124.8	92.8		99	-33.23	94.8	102.8		116	-30.37	90.8	120.8		93	-33.23	98.8	97.8
91	-29.79	103.8	98.8		94	-36.67	92.8	95.8		89	-32.09	101.8	95.8		94	-28.65	103.8	102.8		100	-36.1	90.8	100.8		95	-36.1	93.8	96.8		86	-16.04	125.8	102.8		99	-33.23	94.8	102.8		117	-30.94	88.8	120.8		95	-33.23	96.8	99.8
91	-29.79	103.8	98.8		94	-36.67	92.8	95.8		89	-32.09	101.8	95.8		92	-28.65	104.8	100.8		100	-35.52	90.8	101.8		96	-33.8	95.8	99.8		117	-14.9	118.8	133.8		102	-33.8	92.8	104.8		117	-30.94	88.8	120.8		94	-33.8	96.8	98.8
89	-29.22	105.8	97.8		93	-36.67	93.8	94.8		89	-32.09	101.8	95.8		91	-29.22	104.8	99.8		102	-36.1	88.8	102.8		91	-34.95	96.8	94.8		117	-14.9	118.8	133.8		98	-33.23	95.8	101.8		118	-28.65	92.8	123.8		94	-33.8	96.8	98.8
89	-29.22	105.8	97.8		93	-36.67	93.8	94.8		89	-32.09	101.8	95.8		91	-29.22	104.8	99.8		100	-35.52	90.8	101.8		91	-34.95	96.8	94.8		99	-15.47	122.8	115.8		98	-33.23	95.8	101.8		119	-28.65	91.8	124.8		94	-33.23	97.8	98.8
91	-30.37	102.8	98.8		94	-33.23	97.8	98.8		90	-32.09	101.8	96.8		91	-29.22	104.8	99.8		103	-36.1	88.8	103.8		95	-36.67	92.8	96.8		111	-10.89	128.8	129.8		100	-32.66	95.8	104.8		119	-30.37	88.8	122.8		94	-33.23	97.8	98.8
90	-29.79	104.8	98.8		94	-33.23	97.8	98.8		90	-32.09	101.8	96.8		93	-29.22	103.8	101.8		102	-36.1	88.8	102.8		95	-36.67	92.8	96.8		111	-10.89	128.8	129.8		100	-32.66	95.8	104.8		118	-29.22	91.8	122.8		94	-33.23	97.8	98.8
90	-29.79	104.8	98.8		94	-34.38	95.8	97.8		90	-32.09	101.8	96.8		93	-29.22	103.8	101.8		103	-36.1	88.8	103.8		95	-36.1	93.8	96.8		77	-17.19	126.8	93.8		102	-32.09	94.8	106.8		118	-29.79	90.8	122.8		97	-32.66	96.8	101.8
90	-29.79	104.8	98.8		94	-34.38	95.8	97.8		90	-32.09	101.8	96.8		95	-29.22	102.8	102.8		100	-35.52	90.8	101.8		95	-36.1	93.8	96.8		77	-15.47	128.8	94.8		100	-32.66	95.8	104.8		119	-30.94	87.8	122.8		94	-32.66	98.8	99.8
91	-29.79	103.8	98.8		94	-35.52	94.8	96.8		90	-32.09	101.8	96.8		92	-28.65	104.8	100.8		100	-36.1	90.8	100.8		97	-36.67	91.8	97.8		124	-15.47	115.8	139.8		102	-32.66	93.8	105.8		119	-29.22	90.8	123.8		94	-32.66	98.8	99.8
92	-26.93	107.8	102.8		94	-35.52	94.8	96.8		91	-32.09	100.8	97.8		93	-28.65	104.8	101.8		101	-35.52	90.8	102.8		94	-36.67	92.8	95.8		110	-14.32	121.8	126.8		99	-33.23	94.8	102.8		119	-29.22	90.8	123.8		94	-32.66	98.8	99.8
89	-26.36	109.8	99.8		92	-36.67	94.8	93.8		92	-32.09	100.8	97.8		93	-28.65	104.8	101.8		98	-35.52	92.8	99.8		94	-36.67	92.8	95.8		110	-14.32	121.8	126.8		99	-33.23	94.8	102.8		118	-29.79	90.8	122.8		93	-32.66	98.8	98.8
89	-27.5	107.8	98.8		92	-36.67	94.8	93.8		92	-32.09	100.8	97.8		93	-28.65	104.8	101.8		98	-35.52	92.8	99.8		93	-36.67	93.8	94.8		112	-16.62	116.8	127.8		99	-33.23	94.8	102.8		118	-30.94	88.8	121.8		93	-32.66	98.8	98.8
89	-27.5	107.8	98.8		94	-36.67	92.8	95.8		92	-32.09	100.8	97.8		94	-29.22	103.8	102.8		98	-35.52	92.8	99.8		93	-36.67	93.8	94.8		106	-14.32	122.8	122.8		99	-33.23	94.8	102.8		120	-30.94	87.8	122.8		94	-33.8	96.8	98.8
90	-28.65	105.8	98.8		94	-36.67	92.8	95.8		89	-32.09	101.8	95.8		94	-29.22	103.8	102.8		102	-36.1	88.8	102.8		94	-35.52	94.8	96.8		106	-14.32	122.8	122.8		99	-33.23	94.8	102.8		120	-30.94	87.8	122.8		91	-32.66	99.8	96.8
89	-26.93	108.8	99.8		96	-37.24	90.8	96.8		91	-32.09	100.8	97.8		91	-28.07	106.8	100.8		97	-36.1	91.8	98.8		94	-35.52	94.8	96.8		123	-15.47	116.8	138.8		99	-33.23	94.8	102.8		120	-30.94	87.8	122.8		91	-32.66	99.8	96.8
89	-26.36	109.8	99.8		96	-37.24	90.8	96.8		91	-32.09	100.8	97.8		91	-28.07	106.8	100.8		99	-35.52	91.8	100.8		94	-35.52	94.8	96.8		123	-15.47	116.8	138.8		99	-33.23	94.8	102.8		118	-23.49	101.8	128.8		94	-32.09	99.8	99.8
89	-27.5	107.8	98.8		93	-36.67	93.8	94.8		90	-32.09	101.8	96.8		92	-28.65	104.8	100.8		102	-35.52	89.8	103.8		94	-34.38	95.8	97.8		78	-17.19	125.8	94.8		101	-32.66	94.8	105.8		118	-23.49	101.8	128.8		97	-32.09	97.8	102.8
89	-27.5	107.8	98.8		93	-36.67	93.8	94.8		91	-32.09	100.8	97.8		92	-28.65	104.8	100.8		102	-35.52	89.8	103.8		94	-34.38	95.8	97.8		109	-17.19	116.8	124.8		103	-33.23	92.8	106.8		119	-26.93	95.8	126.8		92	-32.66	99.8	97.8
87	-28.07	108.8	96.8		92	-36.67	94.8	93.8		91	-32.09	100.8	97.8		92	-28.65	104.8	100.8		102	-35.52	89.8	103.8		95	-36.1	93.8	96.8		109	-17.19	116.8	124.8		103	-33.23	92.8	106.8		117	-28.65	92.8	122.8		92	-32.66	99.8	97.8
91	-28.07	106.8	100.8		92	-36.67	94.8	93.8		92	-32.09	100.8	97.8		94	-28.65	103.8	102.8		103	-36.1	88.8	103.8		95	-36.1	93.8	96.8		79	-13.18	130.8	96.8		99	-33.8	93.8	102.8		117	-28.65	92.8	122.8		95	-30.94	100.8	101.8
91	-28.07	106.8	100.8		94	-34.38	95.8	97.8		92	-32.09	100.8	97.8		94	-28.65	103.8	102.8		99	-36.1	90.8	99.8		92	-37.24	93.8	93.8		113	-19.48	111.8	126.8		100	-33.23	94.8	103.8		119	-28.65	91.8	124.8		94	-32.09	99.8	99.8
91	-26.93	107.8	101.8		94	-34.38	95.8	97.8		89	-32.66	100.8	94.8		94	-28.65	103.8	102.8		100	-36.1	90.8	100.8		91	-37.24	93.8	92.8		113	-19.48	111.8	126.8		100	-33.23	94.8	103.8		124	-27.5	91.8	129.8		94	-32.09	99.8	99.8
91	-26.93	107.8	101.8		94	-34.38	95.8	97.8		89	-32.09	101.8	95.8		95	-28.07	104.8	103.8		101	-36.1	89.8	101.8		91	-37.24	93.8	92.8		87	-13.75	128.8	104.8		99	-32.09	96.8	103.8		119	-27.5	94.8	125.8		93	-32.09	99.8	98.8
91	-26.36	108.8	101.8		97	-35.52	92.8	98.8		91	-32.09	100.8	97.8		95	-28.07	104.8	103.8		101	-36.1	89.8	101.8		90	-33.8	98.8	94.8		87	-13.75	128.8	104.8		99	-32.09	96.8	103.8		116	-28.65	93.8	121.8		93	-32.66	98.8	98.8
90	-28.65	105.8	98.8		97	-36.1	91.8	98.8		88	-32.09	102.8	94.8		92	-28.65	104.8	100.8		102	-36.1	88.8	102.8		90	-33.8	98.8	94.8		77	-9.17	136.8	96.8		98	-31.51	97.8	103.8		121	-26.36	95.8	128.8		93	-32.66	98.8	98.8
90	-28.65	105.8	98.8		92	-36.1	94.8	94.8		88	-32.09	102.8	94.8		92	-28.65	104.8	100.8		99	-36.1	90.8	99.8		90	-35.52	96.8	93.8		95	-13.18	127.8	112.8		101	-32.66	94.8	105.8		120	-28.07	92.8	125.8		93	-32.66	98.8	98.8
92	-29.22	104.8	100.8		93	-36.67	93.8	94.8		91	-31.51	101.8	97.8		95	-28.65	103.8	103.8		99	-36.1	90.8	99.8		90	-36.67	95.8	92.8		95	-13.18	127.8	112.8		101	-32.66	94.8	105.8		120	-29.79	89.8	124.8		93	-32.66	98.8	98.8
92	-29.22	104.8	100.8		94	-37.24	92.8	94.8		91	-32.09	100.8	97.8		94	-28.65	103.8	102.8		101	-36.1	89.8	101.8		90	-36.67	95.8	92.8		97	-9.74	132.8	115.8		100	-32.09	95.8	104.8		118	-30.37	89.8	121.8		96	-32.66	97.8	100.8
91	-30.37	102.8	98.8		94	-37.24	92.8	94.8		91	-32.09	100.8	97.8		94	-28.65	103.8	102.8		102	-36.1	88.8	102.8		93	-37.24	92.8	94.8		123	-13.18	120.8	139.8		100	-32.09	95.8	104.8		121	-30.94	86.8	123.8		96	-32.66	97.8	100.8
91	-29.22	104.8	99.8		91	-37.24	93.8	92.8		91	-32.09	100.8	97.8		91	-28.65	105.8	99.8		99	-36.1	90.8	99.8		93	-37.24	92.8	94.8		123	-13.18	120.8	139.8		99	-32.66	95.8	103.8		121	-30.94	86.8	123.8		91	-32.66	99.8	96.8
89	-29.22	105.8	97.8		91	-37.24	93.8	92.8		91	-32.09	100.8	97.8		91	-27.5	106.8	100.8		99	-36.1	90.8	99.8		93	-37.24	92.8	94.8		96	-13.75	126.8	113.8		99	-32.66	95.8	103.8		121	-30.94	86.8	123.8		95	-33.23	96.8	99.8
90	-28.07	106.8	99.8		91	-37.24	93.8	92.8		91	-32.09	100.8	97.8		93	-27.5	106.8	102.8		99	-36.1	90.8	99.8		94	-37.82	91.8	94.8		96	-13.75	126.8	113.8		99	-31.51	97.8	104.8		121	-30.94	86.8	123.8		95	-33.23	96.8	99.8
90	-28.07	106.8	99.8		91	-37.24	93.8	92.8		91	-32.09	100.8	97.8		97	-26.36	105.8	106.8		100	-36.1	90.8	100.8		94	-37.82	91.8	94.8		112	-15.47	119.8	127.8		99	-32.09	96.8	103.8		121	-30.94	86.8	123.8		94	-33.23	97.8	98.8
90	-28.07	106.8	99.8		91	-37.24	93.8	92.8		91	-32.09	100.8	97.8		97	-26.36	105.8	106.8		100	-36.1	90.8	100.8		97	-37.82	89.8	96.8		110	-19.48	112.8	123.8		99	-32.09	96.8	103.8		121	-30.94	86.8	123.8		95	-30.37	100.8	101.8
90	-28.07	106.8	99.8		91	-37.24	93.8	92.8		89	-32.09	101.8	95.8		90	-28.07	106.8	99.8		99	-36.67	89.8	99.8		94	-37.82	91.8	94.8		110	-19.48	112.8	123.8		102	-33.23	93.8	105.8		121	-30.94	86.8	123.8		92	-31.51	100.8	98.8
86	-27.5	109.8	96.8		94	-38.39	90.8	93.8		89	-32.09	101.8	95.8		90	-28.65	105.8	98.8		98	-36.67	90.8	98.8		94	-37.82	91.8	94.8		99	-17.76	118.8	114.8		102	-33.23	93.8	105.8		121	-30.94	86.8	123.8		92	-31.51	100.8	98.8
86	-27.5	109.8	96.8		94	-38.39	90.8	93.8		91	-32.09	100.8	97.8		94	-28.65	103.8	102.8		101	-36.1	89.8	101.8		94	-38.39	90.8	93.8		99	-17.76	118.8	114.8		100	-33.23	94.8	103.8		121	-26.93	94.8	127.8		93	-32.66	98.8	98.8
91	-28.65	105.8	99.8		90	-38.39	93.8	90.8		91	-32.09	100.8	97.8		94	-28.65	103.8	102.8		100	-34.95	91.8	101.8		94	-34.38	95.8	97.8		99	-13.18	126.8	116.8		97	-33.23	95.8	101.8		121	-26.93	94.8	127.8		91	-33.23	99.8	96.8
91	-28.65	105.8	99.8		90	-37.82	93.8	91.8		90	-32.09	101.8	96.8		90	-28.65	105.8	98.8		100	-34.95	91.8	101.8		94	-34.38	95.8	97.8		103	-10.89	129.8	121.8		97	-33.23	95.8	101.8		116	-30.37	90.8	120.8		91	-33.23	99.8	96.8
89	-29.79	104.8	97.8		91	-37.82	93.8	91.8		90	-32.09	101.8	96.8		90	-28.65	105.8	98.8		98	-35.52	92.8	99.8		93	-35.52	94.8	95.8		103	-10.89	129.8	121.8		99	-33.8	93.8	102.8		120	-30.37	88.8	123.8		93	-33.23	98.8	97.8
89	-29.79	104.8	97.8		91	-37.82	93.8	91.8		90	-32.09	101.8	96.8		93	-28.65	104.8	101.8		98	-36.1	91.8	99.8		92	-36.1	94.8	94.8		95	-11.46	130.8	113.8		99	-33.8	93.8	102.8		120	-30.94	87.8	122.8		92	-33.23	98.8	96.8
90	-28.07	106.8	99.8		93	-37.82	91.8	93.8		90	-32.09	101.8	96.8		92	-28.65	104.8	100.8		100	-36.1	90.8	100.8		92	-36.1	94.8	94.8		95	-11.46	130.8	113.8		99	-33.23	94.8	102.8		120	-31.51	86.8	122.8		93	-33.23	98.8	97.8
90	-28.07	106.8	99.8		93	-36.67	93.8	94.8		90	-32.09	101.8	96.8		92	-28.65	104.8	100.8		100	-35.52	90.8	101.8		96	-34.95	94.8	98.8		112	-16.04	118.8	127.8		100	-33.23	94.8	103.8		116	-30.94	89.8	119.8		92	-33.23	98.8	96.8
91	-27.5	106.8	100.8		96	-36.67	91.8	97.8		90	-32.09	101.8	96.8		93	-26.93	106.8	102.8		99	-36.1	90.8	99.8		96	-34.95	94.8	98.8		112	-16.04	118.8	127.8		98	-32.09	96.8	103.8		127	-30.94	83.8	128.8		92	-33.23	98.8	96.8
91	-27.5	106.8	100.8		95	-37.24	91.8	95.8		90	-32.09	101.8	96.8		93	-26.93	106.8	102.8		100	-36.1	90.8	100.8		93	-36.1	94.8	95.8		111	-16.04	118.8	126.8		98	-32.09	96.8	103.8		116	-30.37	90.8	120.8		93	-32.66	98.8	98.8
89	-26.36	109.8	99.8		95	-37.24	91.8	95.8		90	-32.09	101.8	96.8		96	-26.93	105.8	105.8		100	-35.52	90.8	101.8		92	-36.67	94.8	93.8		111	-16.04	118.8	126.8		99	-31.51	97.8	104.8		119	-30.94	87.8	122.8		95	-33.23	96.8	99.8
89	-29.79	104.8	97.8		92	-36.67	94.8	93.8		92	-30.94	101.8	98.8		94	-28.07	104.8	102.8		102	-36.1	88.8	102.8		92	-36.67	94.8	93.8		112	-21.2	108.8	124.8		99	-31.51	97.8	104.8		119	-28.65	91.8	124.8		95	-33.23	96.8	99.8
92	-28.65	104.8	100.8		92	-36.67	94.8	93.8		89	-31.51	102.8	95.8		94	-28.07	104.8	102.8		100	-36.1	90.8	100.8		93	-36.67	93.8	94.8		112	-21.2	108.8	124.8		99	-31.51	97.8	104.8		118	-28.65	92.8	123.8		94	-33.23	97.8	98.8
90	-28.65	105.8	98.8		96	-37.24	90.8	96.8		89	-31.51	102.8	95.8		90	-27.5	107.8	99.8		100	-36.1	90.8	100.8		97	-34.95	93.8	99.8		123	-16.62	113.8	137.8		100	-32.66	95.8	104.8		116	-30.37	90.8	120.8		94	-32.66	98.8	99.8
90	-28.65	105.8	98.8		96	-37.24	90.8	96.8		91	-30.37	102.8	98.8		90	-27.5	107.8	99.8		99	-35.52	91.8	100.8		97	-34.95	93.8	99.8		123	-16.62	113.8	137.8		100	-32.66	95.8	104.8		117	-28.07	93.8	123.8		95	-33.23	96.8	99.8
88	-29.79	105.8	96.8		95	-36.67	92.8	96.8		91	-30.37	102.8	98.8		94	-27.5	105.8	103.8		100	-36.1	90.8	100.8		94	-34.95	95.8	97.8		123	-16.62	113.8	137.8		99	-33.23	94.8	102.8		117	-28.07	93.8	123.8		95	-33.23	96.8	99.8
90	-29.79	104.8	98.8		95	-36.67	92.8	96.8		91	-31.51	101.8	97.8		94	-27.5	105.8	103.8		100	-36.1	90.8	100.8		94	-34.95	95.8	97.8		123	-16.62	113.8	137.8		101	-33.23	93.8	104.8		120	-30.37	88.8	123.8		94	-33.23	97.8	98.8
90	-29.79	104.8	98.8		93	-37.24	92.8	94.8		92	-31.51	100.8	98.8		92	-26.93	107.8	102.8		100	-35.52	90.8	101.8		95	-33.8	96.8	98.8		123	-16.62	113.8	137.8		101	-33.8	92.8	103.8		115	-29.22	92.8	120.8		97	-33.23	95.8	101.8
90	-29.79	104.8	98.8		93	-37.24	92.8	94.8		92	-31.51	100.8	98.8		92	-26.93	107.8	102.8		103	-36.1	88.8	103.8		93	-34.95	95.8	96.8		123	-16.62	113.8	137.8		101	-33.8	92.8	103.8		117	-29.79	90.8	121.8		94	-33.23	97.8	98.8
91	-29.22	104.8	99.8		94	-36.67	92.8	95.8		91	-30.37	102.8	98.8		91	-27.5	106.8	100.8		101	-36.1	89.8	101.8		93	-34.95	95.8	96.8		77	-15.47	128.8	94.8		96	-33.23	96.8	100.8		118	-28.07	93.8	124.8		96	-33.23	96.8	100.8
91	-29.79	103.8	98.8		94	-36.67	92.8	95.8		91	-30.37	102.8	98.8		92	-28.07	105.8	101.8		99	-36.1	90.8	99.8		96	-36.67	91.8	97.8		77	-17.19	126.8	93.8		100	-31.51	96.8	105.8		116	-29.22	92.8	121.8		96	-33.23	96.8	100.8
87	-29.79	105.8	95.8		91	-37.24	93.8	92.8		89	-30.94	103.8	96.8		92	-28.07	105.8	101.8		99	-36.1	90.8	99.8		94	-36.67	92.8	95.8		98	-17.19	120.8	113.8		100	-31.51	96.8	105.8		119	-29.79	89.8	123.8		94	-33.23	97.8	98.8
87	-29.79	105.8	95.8		91	-37.24	93.8	92.8		89	-30.94	103.8	96.8		92	-28.07	105.8	101.8		100	-36.1	90.8	100.8		94	-36.67	92.8	95.8		97	-14.32	125.8	113.8		98	-30.94	98.8	104.8		119	-29.79	89.8	123.8		92	-31.51	100.8	98.8
91	-30.37	102.8	98.8		96	-36.67	91.8	97.8		89	-29.79	104.8	97.8		92	-28.07	105.8	101.8		100	-36.1	90.8	100.8		96	-36.67	91.8	97.8		97	-14.32	125.8	113.8		98	-30.94	98.8	104.8		115	-27.5	95.8	122.8		92	-31.51	100.8	98.8
92	-30.94	101.8	98.8		96	-36.67	91.8	97.8		89	-29.79	104.8	97.8		92	-28.07	105.8	101.8		100	-36.1	90.8	100.8		95	-37.24	91.8	95.8		97	-20.05	115.8	111.8		100	-32.66	95.8	104.8		115	-27.5	95.8	122.8		94	-32.66	98.8	99.8
92	-30.94	101.8	98.8		92	-37.24	93.8	93.8		88	-29.79	105.8	96.8		92	-28.07	105.8	101.8		100	-34.95	91.8	101.8		95	-37.24	91.8	95.8		97	-20.05	115.8	111.8		101	-32.09	95.8	105.8		121	-30.94	86.8	123.8		93	-33.23	98.8	97.8
90	-29.22	105.8	98.8		92	-37.24	93.8	93.8		88	-29.79	105.8	96.8		90	-28.65	105.8	98.8		101	-35.52	90.8	102.8		91	-37.24	93.8	92.8		100	-16.62	120.8	115.8		98	-32.66	96.8	102.8		121	-31.51	85.8	123.8		93	-33.23	98.8	97.8
90	-29.22	105.8	98.8		92	-36.67	94.8	93.8		89	-30.94	103.8	96.8		90	-28.65	105.8	98.8		101	-35.52	90.8	102.8		91	-37.24	93.8	92.8		100	-16.62	120.8	115.8		98	-32.66	96.8	102.8		120	-26.36	95.8	127.8		92	-33.23	98.8	96.8
89	-30.37	104.8	96.8		92	-36.67	94.8	93.8		89	-29.79	104.8	97.8		90	-28.65	105.8	98.8		99	-36.1	90.8	99.8		92	-33.8	97.8	96.8		94	-11.46	130.8	112.8		98	-33.8	94.8	101.8		117	-29.22	91.8	122.8		95	-33.23	96.8	99.8
89	-30.37	104.8	96.8		96	-37.24	90.8	96.8		89	-29.79	104.8	97.8		90	-26.36	109.8	100.8		101	-35.52	90.8	102.8		89	-36.1	96.8	91.8		94	-11.46	130.8	112.8		98	-33.8	94.8	101.8		117	-26.36	97.8	124.8		95	-33.23	96.8	99.8
90	-30.94	102.8	97.8		96	-37.24	90.8	96.8		91	-30.94	102.8	98.8		90	-26.36	109.8	100.8		101	-36.1	89.8	101.8		89	-36.1	96.8	91.8		124	-12.03	123.8	141.8		99	-31.51	97.8	104.8		120	-28.65	91.8	125.8		93	-33.23	98.8	97.8
91	-31.51	101.8	97.8		97	-37.24	90.8	97.8		91	-30.94	102.8	98.8		91	-28.07	106.8	100.8		100	-36.1	90.8	100.8		95	-36.67	92.8	96.8		124	-12.03	123.8	141.8		100	-32.09	95.8	104.8		120	-28.65	91.8	125.8		95	-32.66	97.8	99.8
91	-31.51	101.8	97.8		92	-36.67	94.8	93.8		89	-31.51	102.8	95.8		91	-28.07	106.8	100.8		97	-36.1	91.8	98.8		95	-38.39	90.8	94.8		123	-13.18	120.8	139.8		100	-32.09	95.8	104.8		121	-28.65	90.8	126.8		95	-32.66	97.8	99.8
90	-30.94	102.8	97.8		94	-36.67	92.8	95.8		89	-31.51	102.8	95.8		93	-28.65	104.8	101.8		97	-36.1	91.8	98.8		93	-38.39	91.8	92.8		123	-13.18	120.8	139.8		101	-33.23	93.8	104.8		118	-29.22	91.8	122.8		95	-33.23	96.8	99.8
91	-30.37	102.8	98.8		94	-36.67	92.8	95.8		90	-31.51	101.8	96.8		93	-28.65	104.8	101.8		99	-36.1	90.8	99.8		95	-35.52	93.8	97.8		77	-13.75	130.8	94.8		97	-33.8	95.8	100.8		118	-29.79	90.8	122.8		93	-33.23	98.8	97.8
91	-30.37	102.8	98.8		93	-36.1	94.8	95.8		90	-31.51	101.8	96.8		93	-28.65	104.8	101.8		99	-36.1	90.8	99.8		95	-35.52	93.8	97.8		98	-9.74	132.8	116.8		99	-33.8	93.8	102.8		120	-29.22	90.8	124.8		94	-33.23	97.8	98.8
90	-29.79	104.8	98.8		93	-36.1	94.8	95.8		89	-31.51	102.8	95.8		92	-29.79	103.8	99.8		99	-36.1	90.8	99.8		91	-36.67	94.8	92.8		98	-9.74	132.8	116.8		99	-33.8	93.8	102.8		120	-27.5	93.8	126.8		94	-33.23	97.8	98.8
90	-29.79	104.8	98.8		96	-36.67	91.8	97.8		89	-32.09	101.8	95.8		92	-29.79	103.8	99.8		99	-36.1	90.8	99.8		91	-36.67	94.8	92.8		98	-9.74	132.8	116.8		103	-32.09	94.8	107.8		120	-29.79	89.8	124.8		97	-33.8	95.8	100.8
89	-26.93	108.8	99.8		96	-36.67	91.8	97.8		89	-32.09	101.8	95.8		93	-29.79	102.8	100.8		99	-36.1	90.8	99.8		96	-36.67	91.8	97.8		98	-9.74	132.8	116.8		102	-30.37	97.8	108.8		118	-29.79	90.8	122.8		92	-33.23	98.8	96.8
89	-28.65	106.8	98.8		95	-37.24	91.8	95.8		92	-32.09	100.8	97.8		94	-29.22	103.8	102.8		99	-36.1	90.8	99.8		96	-36.67	91.8	97.8		98	-9.74	132.8	116.8		102	-30.37	97.8	108.8		119	-27.5	94.8	125.8		93	-33.23	98.8	97.8
92	-28.65	104.8	100.8		95	-37.24	91.8	95.8		92	-32.09	100.8	97.8		94	-29.22	103.8	102.8		100	-34.95	91.8	101.8		93	-35.52	94.8	95.8		98	-9.74	132.8	116.8		101	-32.09	95.8	105.8		118	-28.07	93.8	124.8		93	-33.23	98.8	97.8
93	-29.22	103.8	101.8		96	-37.82	90.8	95.8		89	-32.66	100.8	94.8		95	-29.22	102.8	102.8		98	-33.8	94.8	101.8		93	-35.52	94.8	95.8		98	-9.74	132.8	116.8		101	-32.09	95.8	105.8		120	-30.37	88.8	123.8		95	-33.23	96.8	99.8
93	-29.22	103.8	101.8		96	-36.1	92.8	97.8		89	-32.66	100.8	94.8		94	-29.22	103.8	102.8		99	-34.95	92.8	101.8		90	-37.82	93.8	91.8		89	-4.01	142.8	108.8		99	-32.09	96.8	103.8		119	-25.78	97.8	127.8		93	-33.23	98.8	97.8
90	-29.22	105.8	98.8		95	-36.1	93.8	96.8		90	-32.09	101.8	96.8		94	-29.22	103.8	102.8		99	-34.95	92.8	101.8		90	-37.82	93.8	91.8		87	-8.59	136.8	106.8		100	-32.66	95.8	104.8		125	-29.79	86.8	128.8		93	-33.23	98.8	97.8
90	-29.22	105.8	98.8		91	-36.1	95.8	93.8		92	-32.09	100.8	97.8		93	-27.5	106.8	102.8		99	-34.95	92.8	101.8		92	-37.24	93.8	93.8		87	-8.59	136.8	106.8		100	-31.51	96.8	105.8		120	-30.94	87.8	122.8		92	-33.23	98.8	96.8
90	-30.37	103.8	97.8		91	-36.1	95.8	93.8		92	-32.09	100.8	97.8		93	-27.5	106.8	102.8		99	-35.52	91.8	100.8		92	-37.24	93.8	93.8		87	-5.16	141.8	106.8		103	-31.51	95.8	107.8		120	-30.94	87.8	122.8		95	-33.23	96.8	99.8
91	-30.37	102.8	98.8		92	-36.1	94.8	94.8		90	-31.51	101.8	96.8		92	-27.5	106.8	101.8		102	-36.1	88.8	102.8		92	-37.24	93.8	93.8		98	-10.89	130.8	116.8		100	-32.66	95.8	104.8		118	-28.07	93.8	124.8		96	-33.8	95.8	99.8
89	-29.79	104.8	97.8		92	-36.1	94.8	94.8		90	-31.51	101.8	96.8		93	-28.07	105.8	102.8		100	-36.1	90.8	100.8		92	-37.24	93.8	93.8		98	-10.89	130.8	116.8		100	-32.66	95.8	104.8		118	-28.07	93.8	124.8		92	-33.8	97.8	96.8
89	-30.37	104.8	96.8		95	-35.52	93.8	97.8		90	-31.51	101.8	96.8		93	-28.07	105.8	102.8		99	-36.1	90.8	99.8		92	-37.24	93.8	93.8		88	-4.01	142.8	107.8		101	-32.09	95.8	105.8		118	-28.07	93.8	124.8		92	-33.8	97.8	96.8
90	-30.37	103.8	97.8		95	-35.52	93.8	97.8		90	-31.51	101.8	96.8		94	-28.07	104.8	102.8		99	-35.52	91.8	100.8		92	-37.24	93.8	93.8		88	-4.01	142.8	107.8		101	-32.09	95.8	105.8		116	-29.79	91.8	120.8		97	-33.8	95.8	100.8
91	-31.51	101.8	97.8		95	-36.1	93.8	96.8		90	-31.51	101.8	96.8		92	-28.07	105.8	101.8		102	-35.52	89.8	103.8		92	-37.24	93.8	93.8		122	-9.17	129.8	140.8		101	-32.09	95.8	105.8		116	-29.79	91.8	120.8		97	-33.8	95.8	100.8
91	-31.51	101.8	97.8		95	-36.1	93.8	96.8		90	-31.51	101.8	96.8		92	-28.07	105.8	101.8		103	-35.52	89.8	103.8		94	-37.82	91.8	94.8		98	-22.35	111.8	110.8		100	-33.23	94.8	103.8		118	-20.63	107.8	130.8		92	-33.23	98.8	96.8
89	-30.94	103.8	96.8		96	-36.1	92.8	97.8		90	-31.51	101.8	96.8		96	-28.07	103.8	104.8		102	-34.38	91.8	104.8		94	-37.82	91.8	94.8		98	-22.35	111.8	110.8		100	-33.23	94.8	103.8		118	-20.63	107.8	130.8		92	-33.23	98.8	96.8
89	-30.94	103.8	96.8		96	-36.1	92.8	97.8		90	-31.51	101.8	96.8		96	-28.07	103.8	104.8		102	-34.95	90.8	103.8		91	-37.82	93.8	91.8		85	-8.59	136.8	104.8		99	-32.66	95.8	103.8		118	-29.22	91.8	122.8		96	-33.23	96.8	100.8
89	-30.94	103.8	96.8		95	-36.1	93.8	96.8		90	-31.51	101.8	96.8		94	-28.65	103.8	102.8		101	-36.1	89.8	101.8		91	-37.82	93.8	91.8		85	-2.29	145.8	104.8		100	-32.66	95.8	104.8		119	-28.07	93.8	125.8		92	-33.8	97.8	96.8
89	-30.94	103.8	96.8		92	-36.67	94.8	93.8		90	-31.51	101.8	96.8		94	-28.65	103.8	102.8		101	-36.1	89.8	101.8		91	-37.24	93.8	92.8		85	-2.29	145.8	104.8		100	-32.66	95.8	104.8		119	-28.07	93.8	125.8		94	-33.8	96.8	98.8
89	-30.94	103.8	96.8		92	-36.67	94.8	93.8		90	-31.51	101.8	96.8		89	-28.65	106.8	98.8		103	-36.1	88.8	103.8		91	-37.24	93.8	92.8		121	-8.02	132.8	139.8		101	-31.51	96.8	106.8		120	-28.65	91.8	125.8		94	-33.8	96.8	98.8
89	-30.94	103.8	96.8		93	-36.67	93.8	94.8		90	-32.09	101.8	96.8		91	-28.65	105.8	99.8		102	-36.1	88.8	102.8		93	-37.24	92.8	94.8		120	-7.45	133.8	138.8		101	-32.09	95.8	105.8		119	-29.22	90.8	123.8		95	-33.23	96.8	99.8
89	-30.94	103.8	96.8		93	-36.67	93.8	94.8		89	-32.09	101.8	95.8		91	-28.65	105.8	99.8		102	-36.1	88.8	102.8		93	-37.24	92.8	94.8		120	-7.45	133.8	138.8		98	-32.09	96.8	103.8		117	-29.79	90.8	121.8		95	-33.23	96.8	99.8
89	-30.94	103.8	96.8		96	-36.67	91.8	97.8		91	-31.51	101.8	97.8		93	-28.65	104.8	101.8		102	-36.1	88.8	102.8		95	-37.24	91.8	95.8		77	-5.73	141.8	96.8		100	-32.09	95.8	104.8		117	-29.79	90.8	121.8		95	-33.8	96.8	98.8
89	-30.94	103.8	96.8		96	-36.67	91.8	97.8		91	-31.51	101.8	97.8		93	-28.65	104.8	101.8		99	-36.1	90.8	99.8		90	-37.82	93.8	91.8		77	-5.73	141.8	96.8		100	-32.09	95.8	104.8		117	-26.36	97.8	124.8		94	-33.8	96.8	98.8
89	-30.94	103.8	96.8		97	-37.24	90.8	97.8		91	-31.51	101.8	97.8		92	-28.07	105.8	101.8		102	-36.1	88.8	102.8		90	-37.82	93.8	91.8		93	-5.16	140.8	112.8		100	-32.09	95.8	104.8		118	-29.22	91.8	122.8		95	-33.8	96.8	98.8
89	-30.94	103.8	96.8		93	-37.24	92.8	94.8		91	-31.51	101.8	97.8		90	-28.07	106.8	99.8		101	-36.1	89.8	101.8		95	-37.82	90.8	95.8		93	-5.16	140.8	112.8		103	-33.23	92.8	106.8		117	-30.94	88.8	120.8		95	-33.8	96.8	98.8
88	-29.22	106.8	96.8		93	-37.24	92.8	94.8		91	-31.51	101.8	97.8		90	-28.07	106.8	99.8		99	-36.1	90.8	99.8		95	-37.82	90.8	95.8		93	-5.16	140.8	112.8		103	-33.23	92.8	106.8		119	-29.22	90.8	123.8		95	-33.23	96.8	99.8
88	-29.22	106.8	96.8		91	-37.24	93.8	92.8		91	-31.51	101.8	97.8		95	-28.07	104.8	103.8		99	-36.1	90.8	99.8		95	-37.82	90.8	95.8		93	-5.16	140.8	112.8		99	-32.66	95.8	103.8		119	-29.22	90.8	123.8		95	-33.23	96.8	99.8
88	-29.79	105.8	96.8		96	-37.24	90.8	96.8		91	-31.51	101.8	97.8		95	-28.07	104.8	103.8		99	-36.1	90.8	99.8		95	-37.82	90.8	95.8		93	-5.16	140.8	112.8		99	-32.66	95.8	103.8		120	-29.22	90.8	124.8		93	-33.23	98.8	97.8
88	-30.37	104.8	95.8		96	-37.24	90.8	96.8		91	-31.51	101.8	97.8		93	-28.65	104.8	101.8		99	-36.1	90.8	99.8		96	-36.1	92.8	97.8		93	-5.16	140.8	112.8		101	-32.66	94.8	105.8		126	-29.22	87.8	129.8		94	-33.23	97.8	98.8
88	-29.79	105.8	96.8		93	-36.67	93.8	94.8		91	-31.51	101.8	97.8		93	-28.07	105.8	102.8		101	-35.52	90.8	102.8		93	-36.1	94.8	95.8		93	-5.16	140.8	112.8		101	-32.66	94.8	105.8		126	-29.22	87.8	129.8		94	-33.23	97.8	98.8
88	-29.79	105.8	96.8		93	-36.67	93.8	94.8		89	-29.79	104.8	97.8		93	-28.07	105.8	102.8		100	-35.52	90.8	101.8		93	-36.1	94.8	95.8		93	-5.16	140.8	112.8		105	-32.66	92.8	108.8		118	-28.65	92.8	123.8		94	-33.23	97.8	98.8
88	-29.79	105.8	96.8		92	-37.24	93.8	93.8		89	-29.79	104.8	97.8		93	-28.65	104.8	101.8		99	-35.52	91.8	100.8		93	-36.67	93.8	94.8		93	-5.16	140.8	112.8		99	-31.51	97.8	104.8		122	-29.22	89.8	126.8		94	-33.23	97.8	98.8
88	-29.79	105.8	96.8		92	-34.95	96.8	95.8		91	-32.09	100.8	97.8		93	-28.65	104.8	101.8		99	-35.52	91.8	100.8		93	-36.67	93.8	94.8		93	-5.16	140.8	112.8		100	-31.51	96.8	105.8		120	-28.65	91.8	125.8		94	-33.23	97.8	98.8
88	-29.79	105.8	96.8		94	-34.95	95.8	97.8		91	-30.94	102.8	98.8		95	-28.65	103.8	103.8		99	-35.52	91.8	100.8		92	-36.67	94.8	93.8		93	-5.16	140.8	112.8		100	-31.51	96.8	105.8		118	-26.36	96.8	125.8		94	-33.23	97.8	98.8
88	-29.79	105.8	96.8		92	-35.52	95.8	94.8		91	-30.94	102.8	98.8		92	-28.65	104.8	100.8		102	-36.1	88.8	102.8		92	-36.67	94.8	93.8		93	-5.16	140.8	112.8		98	-32.66	96.8	102.8		118	-26.93	95.8	125.8		94	-33.23	97.8	98.8
88	-29.79	105.8	96.8		92	-35.52	95.8	94.8		89	-32.09	101.8	95.8		92	-28.65	104.8	100.8		101	-35.52	90.8	102.8		92	-36.67	94.8	93.8		124	-15.47	115.8	139.8		100	-33.23	94.8	103.8		118	-28.65	92.8	123.8		94	-33.23	97.8	98.8
89	-30.37	104.8	96.8		95	-36.67	92.8	96.8		89	-32.09	101.8	95.8		95	-28.65	103.8	103.8		102	-35.52	89.8	103.8		91	-36.1	95.8	93.8		124	-15.47	115.8	139.8		100	-33.23	94.8	103.8		120	-28.65	91.8	125.8		94	-33.23	97.8	98.8
89	-30.37	104.8	96.8		95	-36.67	92.8	96.8		89	-31.51	102.8	95.8		95	-28.65	103.8	103.8		102	-36.1	88.8	102.8		91	-36.67	94.8	92.8		100	-8.02	135.8	119.8		101	-33.23	93.8	104.8		120	-28.65	91.8	125.8		94	-33.23	97.8	98.8
91	-30.37	102.8	98.8		95	-36.67	92.8	96.8		91	-30.94	102.8	98.8		91	-28.07	106.8	100.8		99	-35.52	91.8	100.8		91	-36.67	94.8	92.8		114	-16.04	117.8	129.8		101	-33.23	93.8	104.8		116	-27.5	95.8	122.8		94	-33.23	97.8	98.8
91	-30.37	102.8	98.8		94	-36.1	93.8	95.8		91	-30.94	102.8	98.8		91	-28.07	106.8	100.8		100	-35.52	90.8	101.8		90	-37.24	94.8	91.8		114	-16.04	117.8	129.8		102	-32.66	93.8	105.8		119	-29.79	89.8	123.8		92	-33.23	98.8	96.8
90	-30.37	103.8	97.8		90	-36.1	95.8	92.8		90	-30.94	102.8	97.8		91	-28.65	105.8	99.8		100	-35.52	90.8	101.8		90	-37.24	94.8	91.8		77	-21.2	121.8	91.8		97	-33.23	95.8	101.8		121	-30.94	86.8	123.8		95	-33.23	96.8	99.8
90	-30.37	103.8	97.8		90	-36.1	95.8	92.8		90	-30.94	102.8	97.8		91	-28.65	105.8	99.8		100	-36.1	90.8	100.8		97	-36.1	91.8	98.8		77	-21.2	121.8	91.8		99	-32.09	96.8	103.8		119	-30.37	88.8	122.8		95	-33.23	96.8	99.8
89	-29.79	104.8	97.8		90	-36.1	95.8	92.8		90	-31.51	101.8	96.8		90	-28.65	105.8	98.8		100	-36.1	90.8	100.8		95	-36.67	92.8	96.8		112	-13.18	123.8	129.8		99	-32.09	96.8	103.8		117	-30.37	89.8	120.8		96	-33.23	96.8	100.8
89	-29.79	104.8	97.8		90	-36.1	95.8	92.8		90	-30.94	102.8	97.8		92	-28.65	104.8	100.8		100	-36.1	90.8	100.8		95	-36.67	92.8	96.8		121	-18.91	109.8	134.8		100	-32.09	95.8	104.8		120	-31.51	86.8	122.8		93	-32.66	98.8	98.8
88	-30.37	104.8	95.8		90	-36.1	95.8	92.8		90	-30.94	102.8	97.8		92	-28.65	104.8	100.8		100	-36.67	89.8	100.8		93	-36.67	93.8	94.8		121	-18.91	109.8	134.8		103	-32.09	94.8	107.8		125	-30.37	85.8	127.8		93	-32.66	98.8	98.8
91	-29.22	104.8	99.8		95	-36.67	92.8	96.8		91	-32.09	100.8	97.8		91	-28.65	105.8	99.8		101	-36.67	88.8	101.8		93	-36.67	93.8	94.8		124	-13.18	120.8	140.8		103	-32.09	94.8	107.8		117	-30.37	89.8	120.8		96	-33.23	96.8	100.8
91	-29.22	104.8	99.8		95	-36.67	92.8	96.8		91	-32.09	100.8	97.8		91	-28.65	105.8	99.8		100	-36.1	90.8	100.8		92	-36.67	94.8	93.8		110	-11.46	127.8	127.8		100	-30.94	97.8	105.8		120	-31.51	86.8	122.8		93	-32.66	98.8	98.8
90	-29.79	104.8	98.8		91	-36.1	95.8	93.8		93	-32.09	99.8	98.8		94	-28.65	103.8	102.8		103	-36.1	88.8	103.8		91	-36.67	94.8	92.8		110	-11.46	127.8	127.8		98	-29.79	100.8	105.8		119	-31.51	86.8	121.8		93	-32.66	98.8	98.8
90	-29.79	104.8	98.8		91	-36.1	95.8	93.8		93	-32.09	99.8	98.8		92	-26.93	107.8	102.8		99	-36.1	90.8	99.8		91	-36.67	94.8	92.8		76	-21.2	121.8	90.8		98	-29.79	100.8	105.8		121	-31.51	85.8	123.8		92	-33.23	98.8	96.8
91	-30.37	102.8	98.8		97	-36.1	91.8	98.8		91	-32.66	99.8	96.8		92	-26.93	107.8	102.8		102	-34.95	90.8	103.8		93	-37.24	92.8	94.8		76	-21.2	121.8	90.8		99	-31.51	97.8	104.8		120	-29.22	90.8	124.8		95	-33.23	96.8	99.8
91	-30.37	102.8	98.8		97	-36.1	91.8	98.8		91	-32.66	99.8	96.8		91	-28.07	106.8	100.8		101	-35.52	90.8	102.8		95	-37.24	91.8	95.8		78	-16.04	127.8	94.8		99	-32.66	95.8	103.8		121	-30.37	87.8	124.8		93	-33.23	98.8	97.8
92	-30.37	102.8	99.8		92	-36.67	94.8	93.8		89	-32.09	101.8	95.8		91	-28.07	106.8	100.8		101	-34.95	91.8	102.8		95	-37.24	91.8	95.8		78	-16.04	127.8	94.8		99	-32.66	95.8	103.8		120	-30.94	87.8	122.8		95	-33.23	96.8	99.8
91	-29.79	103.8	98.8		92	-36.67	94.8	93.8		89	-32.09	101.8	95.8		92	-28.65	104.8	100.8		99	-35.52	91.8	100.8		92	-37.82	92.8	92.8		97	-23.49	110.8	108.8		98	-32.66	96.8	102.8		120	-28.07	92.8	125.8		95	-33.23	96.8	99.8
90	-29.22	105.8	98.8		93	-36.67	93.8	94.8		92	-32.09	100.8	97.8		92	-28.65	104.8	100.8		101	-35.52	90.8	102.8		92	-37.82	92.8	92.8		97	-23.49	110.8	108.8		98	-33.23	95.8	101.8		120	-29.79	89.8	124.8		93	-33.23	98.8	97.8
90	-29.22	105.8	98.8		90	-36.67	95.8	92.8		89	-32.09	101.8	95.8		91	-28.65	105.8	99.8		100	-35.52	90.8	101.8		93	-37.82	91.8	93.8		82	-17.19	124.8	98.8		103	-33.23	92.8	106.8		115	-29.79	91.8	119.8		93	-33.23	98.8	97.8
91	-29.79	103.8	98.8		90	-36.67	95.8	92.8		89	-32.09	101.8	95.8		91	-28.65	105.8	99.8		101	-35.52	90.8	102.8		93	-37.82	91.8	93.8		124	-18.33	110.8	137.8		99	-34.38	93.8	101.8		120	-29.22	90.8	124.8		93	-33.23	98.8	97.8
91	-30.37	102.8	98.8		95	-36.1	93.8	96.8		89	-32.09	101.8	95.8		93	-29.22	103.8	101.8		100	-34.95	91.8	101.8		92	-37.82	92.8	92.8		124	-18.33	110.8	137.8		99	-34.38	93.8	101.8		120	-29.22	90.8	124.8		94	-33.8	96.8	98.8
91	-30.37	102.8	98.8		95	-36.1	93.8	96.8		89	-32.09	101.8	95.8		93	-29.22	103.8	101.8		101	-35.52	90.8	102.8		96	-37.24	90.8	96.8		95	-20.05	116.8	109.8		99	-33.8	93.8	102.8		120	-29.22	90.8	124.8		94	-33.23	97.8	98.8
91	-30.37	102.8	98.8		92	-36.67	94.8	93.8		89	-32.09	101.8	95.8		95	-28.65	103.8	103.8		100	-36.1	90.8	100.8		96	-37.24	90.8	96.8		95	-20.05	116.8	109.8		100	-32.66	95.8	104.8		121	-25.78	96.8	128.8		94	-33.23	97.8	98.8
91	-29.79	103.8	98.8		92	-36.67	94.8	93.8		89	-32.09	101.8	95.8		94	-27.5	105.8	103.8		101	-36.1	89.8	101.8		96	-37.24	90.8	96.8		85	-14.9	127.8	102.8		100	-32.66	95.8	104.8		118	-26.93	95.8	125.8		93	-33.23	98.8	97.8
91	-29.79	103.8	98.8		94	-34.38	95.8	97.8		89	-32.09	101.8	95.8		91	-28.07	106.8	100.8		102	-36.1	88.8	102.8		95	-36.67	92.8	96.8		85	-14.9	127.8	102.8		104	-32.66	92.8	107.8		119	-28.07	93.8	125.8		94	-32.66	98.8	99.8
90	-29.79	104.8	98.8		96	-35.52	93.8	98.8		90	-30.37	103.8	97.8		91	-28.07	106.8	100.8		102	-36.1	88.8	102.8		95	-36.67	92.8	96.8		85	-14.9	127.8	102.8		104	-32.66	92.8	107.8		117	-28.07	93.8	123.8		94	-33.23	97.8	98.8
92	-29.79	103.8	99.8		96	-35.52	93.8	98.8		90	-30.37	103.8	97.8		94	-28.65	103.8	102.8		98	-36.1	91.8	99.8		91	-36.67	94.8	92.8		85	-14.9	127.8	102.8		99	-33.23	94.8	102.8		119	-28.65	91.8	124.8		94	-33.23	97.8	98.8
92	-29.79	103.8	99.8		94	-35.52	94.8	96.8		90	-30.37	103.8	97.8		94	-28.65	103.8	102.8		102	-36.1	88.8	102.8		93	-36.67	93.8	94.8		85	-14.9	127.8	102.8		98	-33.23	95.8	101.8		116	-29.22	92.8	121.8		93	-33.8	97.8	97.8
90	-29.79	104.8	98.8		94	-35.52	94.8	96.8		90	-30.37	103.8	97.8		92	-28.65	104.8	100.8		97	-36.1	91.8	98.8		94	-36.67	92.8	95.8		85	-14.9	127.8	102.8		98	-33.23	95.8	101.8		116	-29.22	92.8	121.8		95	-33.8	96.8	98.8
90	-29.79	104.8	98.8		96	-35.52	93.8	98.8		90	-31.51	101.8	96.8		92	-28.65	104.8	100.8		100	-36.1	90.8	100.8		94	-36.67	92.8	95.8		89	-20.63	117.8	103.8		101	-32.09	95.8	105.8		120	-29.22	90.8	124.8		95	-33.8	96.8	98.8
90	-30.37	103.8	97.8		96	-35.52	93.8	98.8		89	-30.94	103.8	96.8		92	-28.65	104.8	100.8		98	-36.1	91.8	99.8		93	-37.82	91.8	93.8		89	-20.63	117.8	103.8		101	-33.23	93.8	104.8		120	-29.22	90.8	124.8		92	-33.8	97.8	96.8
90	-30.37	103.8	97.8		92	-36.67	94.8	93.8		89	-30.94	103.8	96.8		93	-28.65	104.8	101.8		98	-36.1	91.8	99.8		93	-37.82	91.8	93.8		96	-21.2	114.8	109.8		98	-32.66	96.8	102.8		120	-31.51	86.8	122.8		95	-33.8	96.8	98.8
92	-29.79	103.8	99.8		92	-36.67	94.8	93.8		89	-31.51	102.8	95.8		93	-28.65	104.8	101.8		102	-36.1	88.8	102.8		90	-37.24	94.8	91.8		96	-21.2	114.8	109.8		98	-32.66	96.8	102.8		120	-31.51	86.8	122.8		96	-33.23	96.8	100.8
92	-29.79	103.8	99.8		94	-36.1	93.8	95.8		89	-31.51	102.8	95.8		94	-28.65	103.8	102.8		99	-36.1	90.8	99.8		92	-37.24	93.8	93.8		123	-22.35	102.8	133.8		98	-32.09	96.8	103.8		120	-31.51	86.8	122.8		94	-33.23	97.8	98.8
91	-29.79	103.8	98.8		96	-36.1	92.8	97.8		91	-32.09	100.8	97.8		94	-28.65	103.8	102.8		98	-36.1	91.8	99.8		92	-37.24	93.8	93.8		123	-22.35	102.8	133.8		98	-32.09	96.8	103.8		120	-29.79	89.8	124.8		94	-33.23	97.8	98.8
91	-29.79	103.8	98.8		96	-36.1	92.8	97.8		91	-32.09	100.8	97.8		94	-28.65	103.8	102.8		100	-36.1	90.8	100.8		91	-37.24	93.8	92.8		111	-19.48	111.8	124.8		100	-32.66	95.8	104.8		119	-29.22	90.8	123.8		97	-33.23	95.8	101.8
88	-29.79	105.8	96.8		95	-34.95	94.8	97.8		92	-32.09	100.8	97.8		94	-28.65	103.8	102.8		100	-36.1	90.8	100.8		91	-37.24	93.8	92.8		111	-19.48	111.8	124.8		101	-32.66	94.8	105.8		117	-28.65	92.8	122.8		95	-33.23	96.8	99.8
91	-29.79	103.8	98.8		95	-34.95	94.8	97.8		92	-32.09	100.8	97.8		94	-28.65	103.8	102.8		100	-36.1	90.8	100.8		94	-37.82	91.8	94.8		98	-15.47	122.8	114.8		101	-32.66	94.8	105.8		118	-28.65	92.8	123.8		95	-33.23	96.8	99.8
91	-29.79	103.8	98.8		94	-36.1	93.8	95.8		91	-32.09	100.8	97.8		94	-28.65	103.8	102.8		100	-36.1	90.8	100.8		94	-37.24	92.8	94.8		98	-15.47	122.8	114.8		100	-31.51	96.8	105.8		118	-30.37	89.8	121.8		94	-33.8	96.8	98.8
90	-29.79	104.8	98.8		94	-36.1	93.8	95.8		91	-32.09	100.8	97.8		95	-29.22	102.8	102.8		100	-35.52	90.8	101.8		94	-37.24	92.8	94.8		94	-19.48	117.8	108.8		99	-32.66	95.8	103.8		121	-28.65	90.8	126.8		95	-33.8	96.8	98.8
90	-29.79	104.8	98.8		96	-36.1	92.8	97.8		91	-32.66	99.8	96.8		95	-29.22	102.8	102.8		102	-35.52	89.8	103.8		92	-37.24	93.8	93.8		94	-19.48	117.8	108.8		102	-33.23	93.8	105.8		121	-28.65	90.8	126.8		94	-34.95	95.8	97.8
92	-29.79	103.8	99.8		96	-36.1	92.8	97.8		91	-32.66	99.8	96.8		95	-29.22	102.8	102.8		100	-35.52	90.8	101.8		92	-37.24	93.8	93.8		95	-17.19	120.8	110.8		102	-33.23	93.8	105.8		120	-30.37	88.8	123.8		95	-34.38	95.8	98.8
89	-30.37	104.8	96.8		95	-36.67	92.8	96.8		91	-32.09	100.8	97.8		93	-28.65	104.8	101.8		104	-35.52	88.8	104.8		99	-37.24	89.8	98.8		95	-17.19	120.8	110.8		101	-31.51	96.8	106.8		123	-30.94	85.8	125.8		95	-34.38	95.8	98.8
89	-30.37	104.8	96.8		95	-36.67	92.8	96.8		91	-32.09	100.8	97.8		93	-28.65	104.8	101.8		104	-35.52	88.8	104.8		99	-37.24	89.8	98.8		93	-18.33	119.8	108.8		101	-31.51	96.8	106.8		118	-29.79	90.8	122.8		93	-33.8	97.8	97.8
90	-30.94	102.8	97.8		92	-36.67	94.8	93.8		91	-30.94	102.8	98.8		91	-28.07	106.8	100.8		102	-36.1	88.8	102.8		92	-36.67	94.8	93.8		93	-18.33	119.8	108.8		97	-33.8	95.8	100.8		120	-30.37	88.8	123.8		93	-33.8	97.8	97.8
92	-29.79	103.8	99.8		92	-36.67	94.8	93.8		91	-30.94	102.8	98.8		90	-28.65	105.8	98.8		101	-36.1	89.8	101.8		92	-36.67	94.8	93.8		90	-8.59	135.8	108.8		99	-33.23	94.8	102.8		115	-30.94	89.8	118.8		93	-33.8	97.8	97.8
92	-29.79	103.8	99.8		97	-36.67	91.8	97.8		90	-30.37	103.8	97.8		90	-28.65	105.8	98.8		100	-36.67	89.8	100.8		96	-37.24	90.8	96.8		90	-8.59	135.8	108.8		99	-33.23	94.8	102.8		119	-31.51	86.8	121.8		95	-34.38	95.8	98.8
89	-30.94	103.8	96.8		97	-36.67	91.8	97.8		90	-30.37	103.8	97.8		90	-28.07	106.8	99.8		100	-36.67	89.8	100.8		96	-37.24	90.8	96.8		109	-8.59	132.8	127.8		99	-33.8	93.8	102.8		115	-30.37	90.8	119.8		92	-34.38	97.8	95.8
89	-30.94	103.8	96.8		92	-36.1	94.8	94.8		92	-31.51	100.8	98.8		90	-28.07	106.8	99.8		99	-36.1	90.8	99.8		94	-37.24	92.8	94.8		111	-16.04	118.8	126.8		99	-33.8	93.8	102.8		116	-31.51	88.8	118.8		96	-34.95	94.8	98.8
90	-30.37	103.8	97.8		92	-36.1	94.8	94.8		91	-32.09	100.8	97.8		92	-28.65	104.8	100.8		101	-36.1	89.8	101.8		92	-37.24	93.8	93.8		111	-16.04	118.8	126.8		104	-31.51	94.8	108.8		118	-32.66	85.8	119.8		96	-34.95	94.8	98.8
91	-29.79	103.8	98.8		96	-36.67	91.8	97.8		91	-32.09	100.8	97.8		92	-28.65	104.8	100.8		100	-36.1	90.8	100.8		92	-37.24	93.8	93.8		80	-5.16	141.8	99.8		104	-31.51	94.8	108.8		118	-32.66	85.8	119.8		97	-34.38	94.8	100.8
91	-29.79	103.8	98.8		96	-36.67	91.8	97.8		91	-32.66	99.8	96.8		92	-28.65	104.8	100.8		98	-36.1	91.8	99.8		95	-37.24	91.8	95.8		80	-5.16	141.8	99.8		101	-32.66	94.8	105.8		115	-32.09	87.8	117.8		96	-34.38	94.8	99.8
91	-28.07	106.8	100.8		93	-36.67	93.8	94.8		91	-32.66	99.8	96.8		92	-28.65	104.8	100.8		100	-34.95	91.8	101.8		95	-37.24	91.8	95.8		122	-11.46	124.8	139.8		101	-32.66	94.8	105.8		117	-30.94	88.8	120.8		96	-34.38	94.8	99.8
91	-28.07	106.8	100.8		93	-36.67	93.8	94.8		90	-32.66	100.8	95.8		92	-28.65	104.8	100.8		103	-35.52	89.8	103.8		92	-36.67	94.8	93.8		122	-11.46	124.8	139.8		104	-30.37	96.8	109.8		122	-31.51	85.8	124.8		95	-33.8	96.8	98.8
90	-29.79	104.8	98.8		90	-36.1	95.8	92.8		90	-32.66	100.8	95.8		93	-26.93	106.8	102.8		103	-35.52	89.8	103.8		92	-36.67	94.8	93.8		120	-11.46	125.8	137.8		104	-31.51	94.8	108.8		118	-29.79	90.8	122.8		94	-33.8	96.8	98.8
92	-30.37	102.8	99.8		90	-36.1	95.8	92.8		90	-32.09	101.8	96.8		93	-26.93	106.8	102.8		100	-35.52	90.8	101.8		91	-38.39	92.8	91.8		94	-10.89	131.8	112.8		101	-31.51	96.8	106.8		118	-29.79	90.8	122.8		92	-33.8	97.8	96.8
92	-29.79	103.8	99.8		96	-37.24	90.8	96.8		90	-31.51	101.8	96.8		92	-28.07	105.8	101.8		100	-35.52	90.8	101.8		91	-38.39	92.8	91.8		94	-10.89	131.8	112.8		100	-32.66	95.8	104.8		117	-30.37	89.8	120.8		92	-33.8	97.8	96.8
90	-30.37	103.8	97.8		95	-37.24	91.8	95.8		92	-31.51	100.8	98.8		92	-28.07	105.8	101.8		100	-36.1	90.8	100.8		91	-38.39	92.8	91.8		110	-11.46	127.8	127.8		100	-32.66	95.8	104.8		119	-27.5	94.8	125.8		94	-33.23	97.8	98.8
89	-30.37	104.8	96.8		95	-37.24	91.8	95.8		91	-32.09	100.8	97.8		94	-26.36	107.8	104.8		100	-36.1	90.8	100.8		91	-38.39	92.8	91.8		110	-17.19	116.8	125.8		100	-33.23	94.8	103.8		119	-27.5	94.8	125.8		92	-34.38	97.8	95.8
91	-30.37	102.8	98.8		93	-36.67	93.8	94.8		91	-32.09	100.8	97.8		92	-27.5	106.8	101.8		102	-35.52	89.8	103.8		91	-38.39	92.8	91.8		101	-17.19	119.8	116.8		103	-33.23	92.8	106.8		125	-28.07	90.8	130.8		92	-34.38	97.8	95.8
91	-30.37	102.8	98.8		93	-36.67	93.8	94.8		91	-32.09	100.8	97.8		90	-28.07	106.8	99.8		100	-35.52	90.8	101.8		91	-38.39	92.8	91.8		77	-22.35	119.8	91.8		99	-32.66	95.8	103.8		120	-29.79	89.8	124.8		93	-34.38	96.8	96.8
86	-29.79	106.8	94.8		94	-36.67	92.8	95.8		91	-32.09	100.8	97.8		95	-28.07	104.8	103.8		101	-35.52	90.8	102.8		95	-36.67	92.8	96.8		77	-22.35	119.8	91.8		99	-32.66	95.8	103.8		119	-28.65	91.8	124.8		94	-35.52	94.8	96.8
89	-29.79	104.8	97.8		94	-36.67	92.8	95.8		90	-31.51	101.8	96.8		95	-28.07	104.8	103.8		100	-36.1	90.8	100.8		93	-36.67	93.8	94.8		129	-16.62	112.8	143.8		100	-32.09	95.8	104.8		119	-27.5	94.8	125.8		94	-35.52	94.8	96.8
89	-29.79	104.8	97.8		93	-36.67	93.8	94.8		91	-30.94	102.8	98.8		92	-28.65	104.8	100.8		101	-36.1	89.8	101.8		96	-34.95	94.8	98.8		111	-17.19	116.8	126.8		100	-32.09	95.8	104.8		118	-29.79	90.8	122.8		93	-34.38	96.8	96.8
91	-29.22	104.8	99.8		93	-36.67	93.8	94.8		91	-30.94	102.8	98.8		89	-29.22	105.8	97.8		101	-36.1	89.8	101.8		96	-34.95	94.8	98.8		111	-17.19	116.8	126.8		99	-31.51	97.8	104.8		122	-29.79	88.8	125.8		95	-33.8	96.8	98.8
91	-29.22	104.8	99.8		92	-36.67	94.8	93.8		92	-31.51	100.8	98.8		89	-29.22	105.8	97.8		102	-36.1	88.8	102.8		91	-36.1	95.8	93.8		124	-13.18	120.8	140.8		99	-32.66	95.8	103.8		120	-29.79	89.8	124.8		95	-33.8	96.8	98.8
89	-29.22	105.8	97.8		92	-36.67	94.8	93.8		91	-30.37	102.8	98.8		92	-28.07	105.8	101.8		99	-35.52	91.8	100.8		91	-36.1	95.8	93.8		95	-14.9	124.8	111.8		99	-32.66	95.8	103.8		117	-30.37	89.8	120.8		95	-33.8	96.8	98.8
89	-29.22	105.8	97.8		94	-36.67	92.8	95.8		92	-30.94	101.8	98.8		92	-28.07	105.8	101.8		103	-36.1	88.8	103.8		93	-36.67	93.8	94.8		95	-14.9	124.8	111.8		99	-32.09	96.8	103.8		117	-29.79	90.8	121.8		95	-33.8	96.8	98.8
91	-29.79	103.8	98.8		94	-35.52	94.8	96.8		90	-30.94	102.8	97.8		93	-28.65	104.8	101.8		99	-36.1	90.8	99.8		93	-37.24	92.8	94.8		84	-13.75	129.8	101.8		101	-33.23	93.8	104.8		121	-29.22	89.8	125.8		92	-33.8	97.8	96.8
91	-29.79	103.8	98.8		92	-35.52	95.8	94.8		90	-30.94	102.8	97.8		91	-27.5	106.8	100.8		100	-36.1	90.8	100.8		93	-37.24	92.8	94.8		98	-16.04	121.8	114.8		101	-33.23	93.8	104.8		121	-29.22	89.8	125.8		95	-33.23	96.8	99.8
91	-29.79	103.8	98.8		92	-36.67	94.8	93.8		90	-31.51	101.8	96.8		91	-27.5	106.8	100.8		104	-36.1	87.8	104.8		92	-37.82	92.8	92.8		98	-16.04	121.8	114.8		100	-32.66	95.8	104.8		120	-30.37	88.8	123.8		95	-33.23	96.8	99.8
91	-29.79	103.8	98.8		92	-36.67	94.8	93.8		90	-31.51	101.8	96.8		93	-27.5	106.8	102.8		104	-36.67	86.8	103.8		92	-37.82	92.8	92.8		102	-22.35	110.8	114.8		100	-32.66	95.8	104.8		114	-24.06	102.8	124.8		95	-33.23	96.8	99.8
90	-30.37	103.8	97.8		93	-36.67	93.8	94.8		91	-31.51	101.8	97.8		93	-27.5	106.8	102.8		100	-36.67	89.8	100.8		97	-37.24	90.8	97.8		112	-15.47	119.8	127.8		100	-32.66	95.8	104.8		121	-29.22	89.8	125.8		95	-33.23	96.8	99.8
90	-30.37	103.8	97.8		93	-36.67	93.8	94.8		90	-32.09	101.8	96.8		91	-28.07	106.8	100.8		102	-36.67	88.8	101.8		97	-37.24	90.8	97.8		112	-15.47	119.8	127.8		100	-32.66	95.8	104.8		117	-29.22	91.8	122.8		95	-33.23	96.8	99.8
90	-30.37	103.8	97.8		93	-36.67	93.8	94.8		90	-32.09	101.8	96.8		91	-28.65	105.8	99.8		99	-36.1	90.8	99.8		90	-37.24	94.8	91.8		112	-15.47	119.8	127.8		101	-32.66	94.8	105.8		117	-26.93	96.8	124.8		95	-33.23	96.8	99.8
90	-30.37	103.8	97.8		93	-36.67	93.8	94.8		90	-32.09	101.8	96.8		93	-28.65	104.8	101.8		102	-36.67	88.8	101.8		95	-36.1	93.8	96.8		112	-15.47	119.8	127.8		100	-31.51	96.8	105.8		122	-26.93	93.8	128.8		93	-32.66	98.8	98.8
90	-30.37	103.8	97.8		97	-36.1	91.8	98.8		90	-32.09	101.8	96.8		93	-28.65	104.8	101.8		101	-36.67	88.8	101.8		95	-36.1	93.8	96.8		112	-15.47	119.8	127.8		100	-31.51	96.8	105.8		119	-28.65	91.8	124.8		93	-32.66	98.8	98.8
91	-30.37	102.8	98.8		97	-36.67	91.8	97.8		90	-32.09	101.8	96.8		95	-28.65	103.8	103.8		98	-36.67	90.8	98.8		97	-37.24	90.8	97.8		112	-15.47	119.8	127.8		100	-30.37	98.8	106.8		122	-28.07	91.8	127.8		93	-33.23	98.8	97.8
91	-30.37	102.8	98.8		97	-36.67	91.8	97.8		90	-32.09	101.8	96.8		95	-28.65	103.8	103.8		99	-36.1	90.8	99.8		97	-37.24	90.8	97.8		112	-15.47	119.8	127.8		98	-30.94	98.8	104.8		116	-28.65	93.8	121.8		93	-32.66	98.8	98.8
91	-30.37	102.8	98.8		94	-37.24	92.8	94.8		90	-32.09	101.8	96.8		92	-29.22	104.8	100.8		100	-36.1	90.8	100.8		94	-37.24	92.8	94.8		112	-15.47	119.8	127.8		98	-30.94	98.8	104.8		119	-28.65	91.8	124.8		95	-33.23	96.8	99.8
91	-30.37	102.8	98.8		94	-37.24	92.8	94.8		90	-32.09	101.8	96.8		94	-29.22	103.8	102.8		100	-35.52	90.8	101.8		94	-37.24	92.8	94.8		112	-15.47	119.8	127.8		99	-32.09	96.8	103.8		117	-25.78	98.8	125.8		95	-33.23	96.8	99.8
88	-29.79	105.8	96.8		95	-37.24	91.8	95.8		89	-31.51	102.8	95.8		94	-29.22	103.8	102.8		99	-36.1	90.8	99.8		90	-37.82	93.8	91.8		112	-15.47	119.8	127.8		99	-32.09	96.8	103.8		118	-29.79	90.8	122.8		94	-33.23	97.8	98.8
88	-29.79	105.8	96.8		95	-37.24	91.8	95.8		89	-31.51	102.8	95.8		93	-28.65	104.8	101.8		99	-36.1	90.8	99.8		92	-37.82	92.8	92.8		112	-15.47	119.8	127.8		97	-32.66	96.8	101.8		120	-29.79	89.8	124.8		94	-33.23	97.8	98.8
91	-29.79	103.8	98.8		94	-37.24	92.8	94.8		90	-30.94	102.8	97.8		93	-28.65	104.8	101.8		102	-36.1	88.8	102.8		92	-37.82	92.8	92.8		112	-15.47	119.8	127.8		100	-32.66	95.8	104.8		118	-30.37	89.8	121.8		94	-33.23	97.8	98.8
91	-29.79	103.8	98.8		94	-36.67	92.8	95.8		92	-31.51	100.8	98.8		91	-28.07	106.8	100.8		102	-36.1	88.8	102.8		93	-37.24	92.8	94.8		112	-15.47	119.8	127.8		97	-32.09	97.8	102.8		118	-30.37	89.8	121.8		94	-33.23	97.8	98.8
90	-30.94	102.8	97.8		95	-36.67	92.8	96.8		92	-31.51	100.8	98.8		91	-28.07	106.8	100.8		102	-36.1	88.8	102.8		93	-37.24	92.8	94.8		111	-9.17	131.8	129.8		98	-30.94	98.8	104.8		118	-29.79	90.8	122.8		94	-33.23	97.8	98.8
90	-30.37	103.8	97.8		92	-37.24	93.8	93.8		92	-31.51	100.8	98.8		91	-28.07	106.8	100.8		102	-36.1	88.8	102.8		92	-37.82	92.8	92.8		112	-7.45	134.8	131.8		100	-30.94	97.8	105.8		122	-27.5	92.8	128.8		94	-33.23	97.8	98.8
90	-30.37	103.8	97.8		92	-37.24	93.8	93.8		90	-32.09	101.8	96.8		90	-26.93	108.8	100.8		102	-36.1	88.8	102.8		93	-38.39	91.8	92.8		112	-7.45	134.8	131.8		100	-30.94	97.8	105.8		120	-28.65	91.8	125.8		94	-33.23	97.8	98.8
89	-29.79	104.8	97.8		94	-34.38	95.8	97.8		90	-30.37	103.8	97.8		90	-26.93	108.8	100.8		102	-36.1	88.8	102.8		93	-38.39	91.8	92.8		79	-10.89	134.8	97.8		97	-30.37	99.8	103.8		120	-26.93	94.8	126.8		94	-33.23	97.8	98.8
89	-29.79	104.8	97.8		93	-35.52	94.8	95.8		90	-30.37	103.8	97.8		90	-26.93	108.8	100.8		102	-36.1	88.8	102.8		95	-37.82	90.8	95.8		79	-10.89	134.8	97.8		97	-31.51	98.8	102.8		120	-26.93	94.8	126.8		94	-33.23	97.8	98.8
91	-29.79	103.8	98.8		93	-35.52	94.8	95.8		90	-30.37	103.8	97.8		90	-26.93	108.8	100.8		102	-36.1	88.8	102.8		92	-37.82	92.8	92.8		90	-9.17	134.8	108.8		103	-31.51	95.8	107.8		122	-28.07	91.8	127.8		94	-32.66	98.8	99.8
91	-30.37	102.8	98.8		93	-35.52	94.8	95.8		90	-30.37	103.8	97.8		91	-28.07	106.8	100.8		102	-36.1	88.8	102.8		92	-37.82	92.8	92.8		80	-22.35	118.8	93.8		100	-31.51	96.8	105.8		120	-29.79	89.8	124.8		97	-32.66	96.8	101.8
92	-30.37	102.8	99.8		93	-35.52	94.8	95.8		90	-31.51	101.8	96.8		91	-25.78	109.8	101.8		99	-36.1	90.8	99.8		92	-36.1	94.8	94.8		80	-22.35	118.8	93.8		100	-31.51	96.8	105.8		118	-30.37	89.8	121.8		97	-33.23	95.8	101.8
92	-30.37	102.8	99.8		93	-35.52	94.8	95.8		90	-30.94	102.8	97.8		91	-25.78	109.8	101.8		101	-35.52	90.8	102.8		92	-36.1	94.8	94.8		97	-20.05	115.8	111.8		100	-31.51	96.8	105.8		120	-30.94	87.8	122.8		97	-33.23	95.8	101.8
92	-30.37	102.8	99.8		93	-35.52	94.8	95.8		90	-30.94	102.8	97.8		94	-25.78	108.8	104.8		100	-33.23	94.8	103.8		92	-37.24	93.8	93.8		97	-20.05	115.8	111.8		101	-32.66	94.8	105.8		119	-31.51	86.8	121.8		97	-33.23	95.8	101.8
93	-28.07	105.8	102.8		94	-36.1	93.8	95.8		90	-32.09	101.8	96.8		94	-25.78	108.8	104.8		100	-33.23	94.8	103.8		91	-34.95	96.8	94.8		97	-20.05	115.8	111.8		101	-32.66	94.8	105.8		118	-31.51	87.8	120.8		97	-33.23	95.8	101.8
93	-29.22	103.8	101.8		94	-36.1	93.8	95.8		90	-32.09	101.8	96.8		92	-27.5	106.8	101.8		102	-35.52	89.8	103.8		91	-34.95	96.8	94.8		97	-20.05	115.8	111.8		101	-32.09	95.8	105.8		119	-30.94	87.8	122.8		97	-33.23	95.8	101.8
90	-29.79	104.8	98.8		93	-35.52	94.8	95.8		92	-32.66	99.8	97.8		96	-28.07	103.8	104.8		101	-36.1	89.8	101.8		93	-35.52	94.8	95.8		97	-20.05	115.8	111.8		101	-32.09	95.8	105.8		116	-30.37	90.8	120.8		97	-33.23	95.8	101.8
88	-29.79	105.8	96.8		93	-35.52	94.8	95.8		92	-32.66	99.8	97.8		96	-28.07	103.8	104.8		100	-35.52	90.8	101.8		93	-36.67	93.8	94.8		97	-20.05	115.8	111.8		101	-31.51	96.8	106.8		116	-31.51	88.8	118.8		97	-33.23	95.8	101.8
89	-29.79	104.8	97.8		92	-36.1	94.8	94.8		91	-32.09	100.8	97.8		93	-26.93	106.8	102.8		100	-35.52	90.8	101.8		92	-36.67	94.8	93.8		97	-20.05	115.8	111.8		100	-30.37	98.8	106.8		116	-31.51	88.8	118.8		97	-33.23	95.8	101.8
90	-30.37	103.8	97.8		92	-36.1	94.8	94.8		91	-32.09	100.8	97.8		91	-28.07	106.8	100.8		99	-35.52	91.8	100.8		96	-37.82	90.8	95.8		113	-12.03	125.8	130.8		100	-30.37	98.8	106.8		122	-31.51	85.8	124.8		97	-33.23	95.8	101.8
90	-30.37	103.8	97.8		96	-36.67	91.8	97.8		92	-32.09	100.8	97.8		91	-28.07	106.8	100.8		100	-36.67	89.8	100.8		96	-37.82	90.8	95.8		113	-16.04	117.8	128.8		100	-32.09	95.8	104.8		116	-31.51	88.8	118.8		93	-33.23	98.8	97.8
91	-30.37	102.8	98.8		96	-36.67	91.8	97.8		92	-32.09	100.8	97.8		92	-28.65	104.8	100.8		100	-36.67	89.8	100.8		93	-37.24	92.8	94.8		77	-16.04	127.8	94.8		102	-32.09	94.8	106.8		117	-30.37	89.8	120.8		97	-34.95	93.8	99.8
90	-29.22	105.8	98.8		91	-36.1	95.8	93.8		92	-32.09	100.8	97.8		92	-28.65	104.8	100.8		102	-36.1	88.8	102.8		93	-37.24	92.8	94.8		98	-14.32	124.8	114.8		102	-32.09	94.8	106.8		117	-29.79	90.8	121.8		97	-34.95	93.8	99.8
89	-29.79	104.8	97.8		91	-36.1	95.8	93.8		92	-32.09	100.8	97.8		94	-28.07	104.8	102.8		99	-36.67	89.8	99.8		92	-37.24	93.8	93.8		98	-14.32	124.8	114.8		102	-32.09	94.8	106.8		119	-29.79	89.8	123.8		96	-34.95	94.8	98.8
89	-29.79	104.8	97.8		91	-36.1	95.8	93.8		92	-32.09	100.8	97.8		94	-28.07	104.8	102.8		100	-36.67	89.8	100.8		97	-34.95	93.8	99.8		97	-17.19	120.8	112.8		102	-31.51	95.8	106.8		120	-28.65	91.8	125.8		94	-34.38	95.8	97.8
92	-29.79	103.8	99.8		97	-36.67	91.8	97.8		92	-32.09	100.8	97.8		89	-28.65	106.8	98.8		100	-35.52	90.8	101.8		97	-34.95	93.8	99.8		97	-17.19	120.8	112.8		102	-31.51	95.8	106.8		118	-29.22	91.8	122.8		94	-34.38	95.8	97.8
92	-30.37	102.8	99.8		97	-36.67	91.8	97.8		92	-32.09	100.8	97.8		89	-28.65	106.8	98.8		99	-35.52	91.8	100.8		92	-37.24	93.8	93.8		99	-14.32	124.8	115.8		99	-32.09	96.8	103.8		119	-30.94	87.8	122.8		97	-33.8	95.8	100.8
92	-30.37	102.8	99.8		96	-36.67	91.8	97.8		91	-31.51	101.8	97.8		91	-28.65	105.8	99.8		99	-36.1	90.8	99.8		92	-37.24	93.8	93.8		99	-14.32	124.8	115.8		102	-32.66	93.8	105.8		119	-30.94	87.8	122.8		97	-33.8	95.8	100.8
90	-30.37	103.8	97.8		96	-36.67	91.8	97.8		91	-31.51	101.8	97.8		96	-28.65	102.8	104.8		102	-36.1	88.8	102.8		96	-37.24	90.8	96.8		97	-18.91	117.8	111.8		102	-32.66	93.8	105.8		117	-30.94	88.8	120.8		97	-33.8	95.8	100.8
89	-30.94	103.8	96.8		94	-36.67	92.8	95.8		92	-30.94	101.8	98.8		96	-28.65	102.8	104.8		99	-36.1	90.8	99.8		92	-37.24	93.8	93.8		97	-18.91	117.8	111.8		99	-32.09	96.8	103.8		117	-30.94	88.8	120.8		95	-33.8	96.8	98.8
89	-30.94	103.8	96.8		95	-36.1	93.8	96.8		92	-30.94	101.8	98.8		92	-28.65	104.8	100.8		99	-36.1	90.8	99.8		92	-37.24	93.8	93.8		97	-18.91	117.8	111.8		101	-32.66	94.8	105.8		119	-30.94	87.8	122.8		96	-33.8	95.8	99.8
92	-29.79	103.8	99.8		95	-36.1	93.8	96.8		89	-32.09	101.8	95.8		93	-28.65	104.8	101.8		99	-36.1	90.8	99.8		92	-34.95	96.8	95.8		97	-18.91	117.8	111.8		101	-32.66	94.8	105.8		113	-31.51	89.8	116.8		94	-33.8	96.8	98.8
90	-29.79	104.8	98.8		93	-35.52	94.8	95.8		89	-32.09	101.8	95.8		90	-28.07	106.8	99.8		100	-36.1	90.8	100.8		91	-36.1	95.8	93.8		97	-18.91	117.8	111.8		101	-33.23	93.8	104.8		118	-31.51	87.8	120.8		94	-33.8	96.8	98.8
90	-30.37	103.8	97.8		93	-35.52	94.8	95.8		90	-32.09	101.8	96.8		90	-28.07	106.8	99.8		101	-36.1	89.8	101.8		91	-36.1	95.8	93.8		97	-20.63	114.8	110.8		101	-33.8	92.8	103.8		118	-31.51	87.8	120.8		93	-34.38	96.8	96.8
90	-30.37	103.8	97.8		94	-35.52	94.8	96.8		91	-31.51	101.8	97.8		92	-26.93	107.8	102.8		101	-36.1	89.8	101.8		91	-36.67	94.8	92.8		97	-20.63	114.8	110.8		101	-33.8	92.8	103.8		123	-30.94	85.8	125.8		92	-33.8	97.8	96.8
90	-29.79	104.8	98.8		94	-35.52	94.8	96.8		90	-30.94	102.8	97.8		92	-27.5	106.8	101.8		100	-35.52	90.8	101.8		91	-36.67	94.8	92.8		97	-20.63	114.8	110.8		99	-33.23	94.8	102.8		119	-31.51	86.8	121.8		92	-33.8	97.8	96.8
90	-29.79	104.8	98.8		95	-36.1	93.8	96.8		90	-30.94	102.8	97.8		92	-27.5	106.8	101.8		101	-36.67	88.8	101.8		92	-36.67	94.8	93.8		97	-20.63	114.8	110.8		99	-33.23	94.8	102.8		119	-28.65	91.8	124.8		92	-33.8	97.8	96.8
91	-29.79	103.8	98.8		95	-36.1	93.8	96.8		90	-30.94	102.8	97.8		93	-26.93	106.8	102.8		102	-36.1	88.8	102.8		95	-37.24	91.8	95.8		97	-20.63	114.8	110.8		98	-32.09	96.8	103.8		117	-30.37	89.8	120.8		94	-31.51	99.8	100.8
91	-29.79	103.8	98.8		96	-36.1	92.8	97.8		91	-31.51	101.8	97.8		91	-28.07	106.8	100.8		98	-36.1	91.8	99.8		95	-37.24	91.8	95.8		97	-20.63	114.8	110.8		98	-33.23	95.8	101.8		119	-29.79	89.8	123.8		94	-31.51	99.8	100.8
91	-29.79	103.8	98.8		92	-36.67	94.8	93.8		91	-31.51	101.8	97.8		91	-28.07	106.8	100.8		99	-33.8	93.8	102.8		94	-37.82	91.8	94.8		97	-20.63	114.8	110.8		100	-31.51	96.8	105.8		118	-29.79	90.8	122.8		96	-32.09	97.8	101.8
91	-28.07	106.8	100.8		91	-36.67	94.8	92.8		89	-32.09	101.8	95.8		91	-28.07	106.8	100.8		101	-35.52	90.8	102.8		94	-37.82	91.8	94.8		97	-20.63	114.8	110.8		100	-31.51	96.8	105.8		119	-28.65	91.8	124.8		93	-32.66	98.8	98.8
91	-28.65	105.8	99.8		91	-36.67	94.8	92.8		89	-32.09	101.8	95.8		91	-28.07	106.8	100.8		103	-36.1	88.8	103.8		93	-37.24	92.8	94.8		97	-20.63	114.8	110.8		97	-32.66	96.8	101.8		119	-29.22	90.8	123.8		95	-32.66	97.8	99.8
91	-28.65	105.8	99.8		94	-37.24	92.8	94.8		88	-32.09	102.8	94.8		91	-28.07	106.8	100.8		103	-36.1	88.8	103.8		93	-37.24	92.8	94.8		97	-20.63	114.8	110.8		97	-32.66	96.8	101.8		119	-30.37	88.8	122.8		95	-32.66	97.8	99.8
89	-29.22	105.8	97.8		94	-37.24	92.8	94.8		88	-32.09	102.8	94.8		91	-28.07	106.8	100.8		101	-36.1	89.8	101.8		94	-37.82	91.8	94.8		97	-20.63	114.8	110.8		101	-33.23	93.8	104.8		120	-30.37	88.8	123.8		95	-33.23	96.8	99.8
89	-29.22	105.8	97.8		94	-36.1	93.8	95.8		90	-32.09	101.8	96.8		91	-28.07	106.8	100.8		101	-36.67	88.8	101.8		94	-37.82	91.8	94.8		97	-20.63	114.8	110.8		100	-32.66	95.8	104.8		119	-26.36	96.8	126.8		96	-32.09	97.8	101.8
92	-29.79	103.8	99.8		95	-36.1	93.8	96.8		90	-32.09	101.8	96.8		91	-28.07	106.8	100.8		101	-37.82	87.8	99.8		93	-38.39	91.8	92.8		97	-20.63	114.8	110.8		100	-32.66	95.8	104.8		117	-26.36	97.8	124.8		96	-32.09	97.8	101.8
92	-29.79	103.8	99.8		96	-36.1	92.8	97.8		91	-31.51	101.8	97.8		95	-28.07	104.8	103.8		100	-36.67	89.8	100.8		93	-38.39	91.8	92.8		97	-20.63	114.8	110.8		99	-31.51	97.8	104.8		117	-30.37	89.8	120.8		96	-30.94	99.8	102.8
92	-29.79	103.8	99.8		94	-36.1	93.8	95.8		91	-31.51	101.8	97.8		89	-28.07	107.8	98.8		98	-36.67	90.8	98.8		94	-37.82	91.8	94.8		97	-20.63	114.8	110.8		103	-32.66	93.8	106.8		117	-30.37	89.8	120.8		93	-32.09	99.8	98.8
91	-29.79	103.8	98.8		94	-36.1	93.8	95.8		91	-30.37	102.8	98.8		95	-28.07	104.8	103.8		98	-36.67	90.8	98.8		94	-37.82	91.8	94.8		97	-20.63	114.8	110.8		103	-32.66	93.8	106.8		116	-25.21	99.8	124.8		96	-32.66	97.8	100.8
91	-29.79	103.8	98.8		92	-36.1	94.8	94.8		91	-30.37	102.8	98.8		95	-28.07	104.8	103.8		100	-36.67	89.8	100.8		95	-38.39	90.8	94.8		97	-20.63	114.8	110.8		102	-32.66	93.8	105.8		119	-28.65	91.8	124.8		96	-32.66	97.8	100.8
89	-29.22	105.8	97.8		92	-36.1	94.8	94.8		89	-31.51	102.8	95.8		90	-28.07	106.8	99.8		97	-36.67	91.8	97.8		95	-38.39	90.8	94.8		112	-9.74	130.8	130.8		102	-32.66	93.8	105.8		120	-30.94	87.8	122.8		93	-30.94	101.8	99.8
89	-29.22	105.8	97.8		95	-36.67	92.8	96.8		89	-32.09	101.8	95.8		90	-28.07	106.8	99.8		100	-37.24	88.8	99.8		95	-37.24	91.8	95.8		112	-9.74	130.8	130.8		99	-31.51	97.8	104.8		120	-30.37	88.8	123.8		94	-32.66	98.8	99.8
89	-29.22	105.8	97.8		95	-36.67	92.8	96.8		91	-32.09	100.8	97.8		92	-28.07	105.8	101.8		99	-36.67	89.8	99.8		95	-37.24	91.8	95.8		94	-6.88	137.8	113.8		98	-31.51	97.8	103.8		121	-30.37	87.8	124.8		94	-32.09	99.8	99.8
91	-29.22	104.8	99.8		95	-36.1	93.8	96.8		91	-32.09	100.8	97.8		93	-28.65	104.8	101.8		99	-36.67	89.8	99.8		94	-34.38	95.8	97.8		94	-6.88	137.8	113.8		98	-31.51	97.8	103.8		117	-31.51	87.8	119.8		95	-32.09	98.8	100.8
87	-29.22	106.8	95.8		95	-36.1	93.8	96.8		91	-32.09	100.8	97.8		94	-26.93	106.8	103.8		98	-36.67	90.8	98.8		94	-34.38	95.8	97.8		114	-14.9	119.8	130.8		101	-32.66	94.8	105.8		117	-30.94	88.8	120.8		96	-33.23	96.8	100.8
90	-29.79	104.8	98.8		92	-36.1	94.8	94.8		91	-32.09	100.8	97.8		94	-26.93	106.8	103.8		101	-36.1	89.8	101.8		92	-36.1	94.8	94.8		112	-17.76	114.8	126.8		101	-32.66	94.8	105.8		117	-29.22	91.8	122.8		96	-33.23	96.8	100.8
89	-29.79	104.8	97.8		92	-36.1	94.8	94.8		91	-32.09	100.8	97.8		94	-26.93	106.8	103.8		101	-36.1	89.8	101.8		92	-36.1	94.8	94.8		112	-17.76	114.8	126.8		99	-32.66	95.8	103.8		117	-29.22	91.8	122.8		95	-30.94	100.8	101.8
89	-29.79	104.8	97.8		93	-34.95	95.8	96.8		92	-32.09	100.8	97.8		91	-27.5	106.8	100.8		101	-36.1	89.8	101.8		93	-35.52	94.8	95.8		95	-22.92	112.8	107.8		100	-31.51	96.8	105.8		116	-29.22	92.8	121.8		95	-30.94	100.8	101.8
89	-29.79	104.8	97.8		93	-34.95	95.8	96.8		92	-32.09	100.8	97.8		90	-27.5	107.8	99.8		101	-36.1	89.8	101.8		93	-35.52	94.8	95.8		95	-22.92	112.8	107.8		100	-32.66	95.8	104.8		117	-29.79	90.8	121.8		91	-31.51	101.8	97.8
89	-29.79	104.8	97.8		93	-36.1	94.8	95.8		89	-32.66	100.8	94.8		93	-27.5	106.8	102.8		101	-36.1	89.8	101.8		94	-36.1	93.8	95.8		89	-8.02	136.8	108.8		100	-32.66	95.8	104.8		121	-28.65	90.8	126.8		96	-32.66	97.8	100.8
89	-29.79	104.8	97.8		93	-36.1	94.8	95.8		90	-30.94	102.8	97.8		91	-28.07	106.8	100.8		101	-36.1	89.8	101.8		94	-36.1	93.8	95.8		141	-13.75	115.8	156.8		100	-32.66	95.8	104.8		121	-30.37	87.8	124.8		96	-32.66	97.8	100.8
89	-29.79	104.8	97.8		93	-36.67	93.8	94.8		90	-30.94	102.8	97.8		91	-28.07	106.8	100.8		101	-36.1	89.8	101.8		94	-36.1	93.8	95.8		141	-13.75	115.8	156.8		100	-32.66	95.8	104.8		122	-29.79	88.8	125.8		93	-33.23	98.8	97.8
89	-29.79	104.8	97.8		93	-36.67	93.8	94.8		91	-30.94	102.8	98.8		91	-28.07	106.8	100.8		97	-35.52	92.8	98.8		94	-36.1	93.8	95.8		78	-16.04	127.8	94.8		104	-32.09	93.8	108.8		122	-29.79	88.8	125.8		93	-31.51	100.8	99.8
89	-29.79	104.8	97.8		93	-36.67	93.8	94.8		91	-30.94	102.8	98.8		94	-27.5	105.8	103.8		97	-35.52	92.8	98.8		94	-36.1	93.8	95.8		107	-17.19	117.8	122.8		104	-32.09	93.8	108.8		114	-28.65	94.8	120.8		93	-30.94	101.8	99.8
89	-29.22	105.8	97.8		93	-36.67	93.8	94.8		91	-30.94	102.8	98.8		96	-29.22	102.8	103.8		100	-34.95	91.8	101.8		96	-37.24	90.8	96.8		107	-17.19	117.8	122.8		102	-32.66	93.8	105.8		117	-30.37	89.8	120.8		95	-28.65	103.8	103.8
89	-29.79	104.8	97.8		96	-36.67	91.8	97.8		91	-30.94	102.8	98.8		93	-28.65	104.8	101.8		99	-34.95	92.8	101.8		96	-37.24	90.8	96.8		96	-18.91	117.8	110.8		102	-32.66	93.8	105.8		122	-30.37	87.8	125.8		95	-28.65	103.8	103.8
89	-30.37	104.8	96.8		95	-36.67	92.8	96.8		91	-30.94	102.8	98.8		95	-28.65	103.8	103.8		99	-35.52	91.8	100.8		95	-37.24	91.8	95.8		96	-18.91	117.8	110.8		101	-32.66	94.8	105.8		118	-30.37	89.8	121.8		94	-29.79	102.8	101.8
91	-29.79	103.8	98.8		95	-36.67	92.8	96.8		91	-30.94	102.8	98.8		95	-28.65	103.8	103.8		101	-35.52	90.8	102.8		94	-37.82	91.8	94.8		110	-13.75	122.8	126.8		97	-32.09	97.8	102.8		116	-28.65	93.8	121.8		93	-31.51	100.8	99.8
90	-29.79	104.8	98.8		95	-36.1	93.8	96.8		91	-30.94	102.8	98.8		91	-28.65	105.8	99.8		103	-35.52	89.8	103.8		94	-37.82	91.8	94.8		123	-12.03	123.8	140.8		97	-32.09	97.8	102.8		115	-28.65	93.8	120.8		93	-31.51	100.8	99.8
89	-29.79	104.8	97.8		95	-36.1	93.8	96.8		91	-30.94	102.8	98.8		92	-26.36	108.8	102.8		103	-35.52	89.8	103.8		94	-37.82	91.8	94.8		123	-12.03	123.8	140.8		96	-32.66	97.8	100.8		119	-30.94	87.8	122.8		94	-32.66	98.8	99.8
89	-29.79	104.8	97.8		92	-36.1	94.8	94.8		90	-27.5	107.8	99.8		92	-26.36	108.8	102.8		103	-36.1	88.8	103.8		93	-37.24	92.8	94.8		93	-16.04	123.8	109.8		99	-32.66	95.8	103.8		120	-29.22	90.8	124.8		94	-32.66	98.8	99.8
89	-29.79	104.8	97.8		92	-36.1	94.8	94.8		90	-27.5	107.8	99.8		96	-26.93	105.8	105.8		101	-36.1	89.8	101.8		93	-37.24	92.8	94.8		121	-16.04	115.8	136.8		99	-32.66	95.8	103.8		120	-29.22	90.8	124.8		94	-32.66	98.8	99.8
88	-29.79	105.8	96.8		93	-36.1	94.8	95.8		90	-29.22	105.8	98.8		91	-26.93	107.8	101.8		101	-36.1	89.8	101.8		90	-37.24	94.8	91.8		121	-16.04	115.8	136.8		98	-32.66	96.8	102.8		120	-29.79	89.8	124.8		94	-32.66	98.8	99.8
88	-30.37	104.8	95.8		93	-36.1	94.8	95.8		90	-30.37	103.8	97.8		91	-26.93	107.8	101.8		101	-36.1	89.8	101.8		90	-37.24	94.8	91.8		82	-22.35	117.8	95.8		98	-32.66	96.8	102.8		120	-29.79	89.8	124.8		94	-32.66	98.8	99.8
91	-30.37	102.8	98.8		94	-36.1	93.8	95.8		91	-30.37	102.8	98.8		90	-27.5	107.8	99.8		101	-36.1	89.8	101.8		90	-37.24	94.8	91.8		82	-22.35	117.8	95.8		101	-32.66	94.8	105.8		120	-29.79	89.8	124.8		92	-33.23	98.8	96.8
90	-29.79	104.8	98.8		94	-36.67	92.8	95.8		91	-31.51	101.8	97.8		96	-26.36	106.8	106.8		102	-36.1	88.8	102.8		94	-37.24	92.8	94.8		77	-17.76	125.8	93.8		101	-32.66	94.8	105.8		120	-29.79	89.8	124.8		92	-33.23	98.8	96.8
87	-30.37	105.8	95.8		94	-36.67	92.8	95.8		91	-31.51	101.8	97.8		96	-26.36	106.8	106.8		103	-36.1	88.8	103.8		94	-37.24	92.8	94.8		126	-16.04	114.8	141.8		100	-32.66	95.8	104.8		117	-28.07	93.8	123.8		94	-33.23	97.8	98.8
87	-30.37	105.8	95.8		92	-36.67	94.8	93.8		91	-30.94	102.8	98.8		91	-30.37	102.8	98.8		99	-36.1	90.8	99.8		98	-37.24	89.8	98.8		126	-16.04	114.8	141.8		100	-32.66	95.8	104.8		117	-28.07	93.8	123.8		94	-33.23	97.8	98.8
91	-29.79	103.8	98.8		92	-36.67	94.8	93.8		89	-31.51	102.8	95.8		92	-27.5	106.8	101.8		100	-36.1	90.8	100.8		98	-37.24	89.8	98.8		123	-17.19	112.8	137.8		100	-33.23	94.8	103.8		118	-26.36	96.8	125.8		93	-30.37	101.8	100.8
89	-29.79	104.8	97.8		92	-36.67	94.8	93.8		89	-31.51	102.8	95.8		92	-27.5	106.8	101.8		102	-36.1	88.8	102.8		92	-36.67	94.8	93.8		123	-17.19	112.8	137.8		97	-32.66	96.8	101.8		117	-26.36	97.8	124.8		94	-31.51	99.8	100.8
89	-29.79	104.8	97.8		92	-37.24	93.8	93.8		92	-30.94	101.8	98.8		92	-28.07	105.8	101.8		103	-36.1	88.8	103.8		92	-36.67	94.8	93.8		110	-18.33	114.8	124.8		97	-32.66	96.8	101.8		117	-26.36	97.8	124.8		94	-31.51	99.8	100.8
89	-29.79	104.8	97.8		92	-37.24	93.8	93.8		92	-30.37	102.8	99.8		92	-28.07	105.8	101.8		103	-35.52	89.8	103.8		94	-36.67	92.8	95.8		110	-18.33	114.8	124.8		97	-32.66	96.8	101.8		117	-26.36	97.8	124.8		95	-32.66	97.8	99.8
89	-29.22	105.8	97.8		94	-36.67	92.8	95.8		92	-30.37	102.8	99.8		95	-26.93	105.8	104.8		101	-35.52	90.8	102.8		94	-36.67	92.8	95.8		110	-18.33	114.8	124.8		97	-32.66	96.8	101.8		117	-26.36	97.8	124.8		95	-32.66	97.8	99.8
91	-29.22	104.8	99.8		93	-36.1	94.8	95.8		92	-30.94	101.8	98.8		93	-28.07	105.8	102.8		98	-36.1	91.8	99.8		96	-37.24	90.8	96.8		110	-18.33	114.8	124.8		97	-32.66	96.8	101.8		117	-26.36	97.8	124.8		95	-33.23	96.8	99.8
91	-29.79	103.8	98.8		93	-36.1	94.8	95.8		92	-30.94	101.8	98.8		93	-28.07	105.8	102.8		100	-36.1	90.8	100.8		96	-37.24	90.8	96.8		110	-18.33	114.8	124.8		97	-32.66	96.8	101.8		117	-26.36	97.8	124.8		94	-33.23	97.8	98.8
91	-29.79	103.8	98.8		97	-36.67	91.8	97.8		92	-31.51	100.8	98.8		90	-28.65	105.8	98.8		102	-36.1	88.8	102.8		94	-37.24	92.8	94.8		110	-18.33	114.8	124.8		97	-32.66	96.8	101.8		120	-28.07	92.8	125.8		94	-33.23	97.8	98.8
92	-29.79	103.8	99.8		97	-36.67	91.8	97.8		91	-31.51	101.8	97.8		90	-28.65	105.8	98.8		101	-34.95	91.8	102.8		90	-37.82	93.8	91.8		110	-18.33	114.8	124.8		97	-32.66	96.8	101.8		120	-28.65	91.8	125.8		95	-33.23	96.8	99.8
92	-30.37	102.8	99.8		92	-36.67	94.8	93.8		91	-31.51	101.8	97.8		91	-28.65	105.8	99.8		101	-35.52	90.8	102.8		90	-37.82	93.8	91.8		110	-18.33	114.8	124.8		97	-32.66	96.8	101.8		115	-28.65	93.8	120.8		95	-33.23	96.8	99.8
91	-30.37	102.8	98.8		92	-36.1	94.8	94.8		91	-32.09	100.8	97.8		91	-28.65	105.8	99.8		102	-36.1	88.8	102.8		94	-37.82	91.8	94.8		110	-18.33	114.8	124.8		97	-32.66	96.8	101.8		117	-29.79	90.8	121.8		93	-33.23	98.8	97.8
90	-30.37	103.8	97.8		92	-36.1	94.8	94.8		91	-32.09	100.8	97.8		94	-27.5	105.8	103.8		103	-36.1	88.8	103.8		94	-37.82	91.8	94.8		92	-28.07	105.8	101.8		97	-32.66	96.8	101.8		117	-29.79	90.8	121.8		92	-33.23	98.8	96.8
90	-30.37	103.8	97.8		94	-37.24	92.8	94.8		89	-32.09	101.8	95.8		94	-27.5	105.8	103.8		103	-36.1	88.8	103.8		94	-37.24	92.8	94.8		92	-28.07	105.8	101.8		104	-30.94	95.8	109.8		121	-27.5	93.8	127.8		92	-33.8	97.8	96.8
92	-29.22	104.8	100.8		89	-36.67	95.8	91.8		89	-32.09	101.8	95.8		93	-28.65	104.8	101.8		102	-36.1	88.8	102.8		89	-38.39	93.8	89.8		77	-20.05	122.8	92.8		104	-32.66	92.8	107.8		120	-25.78	96.8	128.8		94	-33.8	96.8	98.8
92	-29.22	104.8	100.8		89	-36.67	95.8	91.8		89	-32.09	101.8	95.8		93	-28.65	104.8	101.8		103	-36.1	88.8	103.8		89	-38.39	93.8	89.8		77	-20.05	122.8	92.8		100	-33.23	94.8	103.8		120	-25.78	96.8	128.8		93	-33.23	98.8	97.8
90	-29.79	104.8	98.8		89	-36.67	95.8	91.8		90	-32.09	101.8	96.8		97	-27.5	104.8	106.8		99	-36.1	90.8	99.8		95	-36.67	92.8	96.8		95	-9.74	132.8	113.8		100	-33.23	94.8	103.8		120	-25.78	96.8	128.8		93	-32.09	99.8	98.8
89	-29.79	104.8	97.8		89	-36.67	95.8	91.8		89	-32.09	101.8	95.8		97	-28.65	102.8	105.8		99	-36.67	89.8	99.8		95	-36.67	92.8	96.8		85	-12.61	130.8	102.8		97	-33.23	95.8	101.8		117	-27.5	94.8	123.8		95	-32.09	98.8	100.8
89	-30.37	104.8	96.8		89	-36.67	95.8	91.8		89	-32.09	101.8	95.8		92	-28.65	104.8	100.8		102	-36.67	88.8	101.8		96	-36.67	91.8	97.8		85	-12.61	130.8	102.8		97	-33.23	95.8	101.8		120	-28.07	92.8	125.8		95	-31.51	99.8	100.8
89	-30.37	104.8	96.8		91	-36.1	95.8	93.8		90	-32.09	101.8	96.8		92	-28.65	104.8	100.8		100	-36.67	89.8	100.8		96	-36.67	91.8	97.8		108	-14.32	122.8	124.8		97	-33.23	95.8	101.8		119	-27.5	94.8	125.8		92	-32.09	100.8	97.8
90	-29.79	104.8	98.8		91	-36.1	95.8	93.8		90	-32.09	101.8	96.8		96	-28.07	103.8	104.8		100	-36.1	90.8	100.8		96	-36.67	91.8	97.8		108	-14.32	122.8	124.8		101	-32.66	94.8	105.8		119	-29.22	90.8	123.8		93	-33.23	98.8	97.8
90	-30.37	103.8	97.8		93	-35.52	94.8	95.8		88	-30.94	103.8	95.8		92	-27.5	106.8	101.8		100	-36.1	90.8	100.8		92	-25.78	108.8	102.8		77	-17.76	125.8	93.8		101	-32.66	94.8	105.8		118	-29.79	90.8	122.8		92	-33.23	98.8	96.8
91	-30.37	102.8	98.8		93	-35.52	94.8	95.8		91	-31.51	101.8	97.8		93	-28.07	105.8	102.8		102	-36.1	88.8	102.8		92	-25.78	108.8	102.8		117	-14.9	118.8	133.8		104	-32.66	92.8	107.8		117	-29.79	90.8	121.8		94	-33.23	97.8	98.8
91	-29.79	103.8	98.8		89	-36.67	95.8	91.8		91	-31.51	101.8	97.8		93	-28.07	105.8	102.8		102	-34.95	90.8	103.8		93	-33.8	97.8	97.8		117	-14.9	118.8	133.8		101	-32.66	94.8	105.8		117	-29.79	90.8	121.8		94	-33.23	97.8	98.8
89	-29.79	104.8	97.8		92	-36.67	94.8	93.8		89	-32.09	101.8	95.8		93	-28.07	105.8	102.8		102	-34.95	90.8	103.8		92	-35.52	95.8	94.8		77	-15.47	128.8	94.8		102	-32.66	93.8	105.8		118	-28.65	92.8	123.8		96	-33.23	96.8	100.8
89	-29.79	104.8	97.8		92	-36.67	94.8	93.8		89	-32.09	101.8	95.8		93	-28.07	105.8	102.8		103	-36.1	88.8	103.8		92	-35.52	95.8	94.8		77	-15.47	128.8	94.8		102	-32.66	93.8	105.8		120	-29.79	89.8	124.8		93	-32.66	98.8	98.8
91	-30.37	102.8	98.8		94	-36.67	92.8	95.8		92	-30.94	101.8	98.8		96	-28.65	102.8	104.8		101	-36.1	89.8	101.8		92	-36.1	94.8	94.8		122	-20.63	106.8	134.8		101	-33.23	93.8	104.8		116	-27.5	95.8	122.8		93	-32.66	98.8	98.8
90	-29.22	105.8	98.8		94	-36.67	92.8	95.8		92	-30.94	101.8	98.8		96	-28.65	102.8	104.8		101	-36.1	89.8	101.8		92	-36.67	94.8	93.8		122	-20.63	106.8	134.8		100	-33.23	94.8	103.8		116	-27.5	95.8	122.8		94	-32.09	99.8	99.8
90	-29.22	105.8	98.8		97	-36.67	91.8	97.8		90	-30.94	102.8	97.8		93	-28.65	104.8	101.8		104	-36.1	87.8	104.8		92	-36.67	94.8	93.8		97	-21.2	113.8	110.8		100	-33.23	94.8	103.8		118	-29.22	91.8	122.8		93	-33.23	98.8	97.8
90	-30.37	103.8	97.8		97	-36.67	91.8	97.8		90	-31.51	101.8	96.8		92	-26.93	107.8	102.8		101	-36.1	89.8	101.8		94	-37.24	92.8	94.8		97	-21.2	113.8	110.8		100	-33.23	94.8	103.8		118	-29.22	91.8	122.8		92	-31.51	100.8	98.8
90	-30.37	103.8	97.8		95	-36.1	93.8	96.8		90	-31.51	101.8	96.8		93	-27.5	106.8	102.8		102	-36.1	88.8	102.8		94	-37.24	92.8	94.8		111	-26.36	99.8	119.8		103	-32.66	93.8	106.8		117	-30.94	88.8	120.8		93	-31.51	100.8	99.8
89	-29.79	104.8	97.8		95	-36.1	93.8	96.8		90	-31.51	101.8	96.8		93	-27.5	106.8	102.8		100	-36.67	89.8	100.8		95	-37.24	91.8	95.8		111	-21.2	108.8	123.8		100	-33.23	94.8	103.8		120	-30.94	87.8	122.8		93	-31.51	100.8	99.8
89	-29.22	105.8	97.8		95	-36.1	93.8	96.8		90	-31.51	101.8	96.8		89	-26.36	109.8	99.8		103	-36.67	87.8	102.8		94	-36.67	92.8	95.8		78	-21.2	120.8	92.8		100	-33.23	94.8	103.8		120	-30.94	87.8	122.8		96	-31.51	98.8	101.8
89	-29.22	105.8	97.8		94	-36.67	92.8	95.8		90	-31.51	101.8	96.8		90	-28.07	106.8	99.8		102	-34.38	91.8	104.8		94	-36.67	92.8	95.8		87	-21.2	117.8	101.8		101	-32.09	95.8	105.8		119	-31.51	86.8	121.8		93	-32.09	99.8	98.8
89	-29.22	105.8	97.8		94	-36.67	92.8	95.8		90	-31.51	101.8	96.8		90	-28.07	106.8	99.8		99	-34.95	92.8	101.8		94	-36.67	92.8	95.8		87	-21.2	117.8	101.8		101	-30.94	97.8	106.8		118	-31.51	87.8	120.8		93	-30.94	101.8	99.8
89	-29.22	105.8	97.8		94	-36.1	93.8	95.8		90	-31.51	101.8	96.8		90	-26.93	108.8	100.8		99	-34.95	92.8	101.8		92	-36.67	94.8	93.8		77	-18.91	124.8	92.8		98	-30.94	98.8	104.8		120	-30.94	87.8	122.8		94	-30.94	100.8	100.8
89	-29.22	105.8	97.8		94	-36.1	93.8	95.8		90	-32.09	101.8	96.8		96	-27.5	104.8	105.8		99	-34.95	92.8	101.8		92	-36.67	94.8	93.8		77	-18.91	124.8	92.8		101	-30.94	97.8	106.8		118	-31.51	87.8	120.8		94	-32.66	98.8	99.8
89	-29.22	105.8	97.8		95	-37.82	90.8	95.8		90	-32.09	101.8	96.8		96	-27.5	104.8	105.8		99	-34.95	92.8	101.8		92	-37.82	92.8	92.8		77	-18.91	124.8	92.8		101	-30.94	97.8	106.8		120	-30.37	88.8	123.8		94	-32.66	98.8	99.8
89	-29.22	105.8	97.8		95	-37.82	90.8	95.8		90	-29.79	104.8	98.8		91	-28.65	105.8	99.8		99	-34.95	92.8	101.8		92	-37.82	92.8	92.8		77	-18.91	124.8	92.8		99	-30.94	98.8	104.8		117	-30.37	89.8	120.8		95	-32.09	98.8	100.8
89	-29.22	105.8	97.8		94	-36.67	92.8	95.8		90	-29.79	104.8	98.8		94	-28.07	104.8	102.8		103	-35.52	89.8	103.8		95	-36.1	93.8	96.8		77	-18.91	124.8	92.8		99	-31.51	97.8	104.8		117	-28.65	92.8	122.8		95	-32.09	98.8	100.8
89	-29.22	105.8	97.8		94	-36.67	92.8	95.8		90	-30.94	102.8	97.8		94	-28.07	104.8	102.8		101	-36.1	89.8	101.8		96	-36.67	91.8	97.8		77	-18.91	124.8	92.8		99	-31.51	97.8	104.8		119	-29.79	89.8	123.8		93	-32.66	98.8	98.8
89	-29.22	105.8	97.8		94	-36.1	93.8	95.8		91	-30.94	102.8	98.8		94	-28.07	104.8	102.8		101	-36.67	88.8	101.8		96	-36.67	91.8	97.8		98	-26.93	104.8	107.8		97	-32.09	97.8	102.8		120	-28.65	91.8	125.8		94	-33.23	97.8	98.8
89	-29.22	105.8	97.8		94	-36.1	93.8	95.8		91	-31.51	101.8	97.8		94	-28.07	104.8	102.8		101	-36.1	89.8	101.8		91	-36.67	94.8	92.8		98	-26.36	105.8	107.8		98	-32.66	96.8	102.8		120	-28.65	91.8	125.8		94	-33.23	97.8	98.8
89	-29.22	105.8	97.8		93	-36.1	94.8	95.8		91	-31.51	101.8	97.8		92	-26.93	107.8	102.8		103	-36.1	88.8	103.8		93	-37.24	92.8	94.8		110	-26.36	100.8	118.8		98	-30.94	98.8	104.8		120	-27.5	93.8	126.8		93	-33.23	98.8	97.8
89	-29.22	105.8	97.8		94	-35.52	94.8	96.8		88	-31.51	103.8	95.8		92	-28.07	105.8	101.8		100	-36.1	90.8	100.8		93	-37.24	92.8	94.8		110	-18.91	113.8	124.8		104	-30.94	95.8	109.8		119	-29.22	90.8	123.8		95	-33.23	96.8	99.8
89	-29.22	105.8	97.8		94	-35.52	94.8	96.8		90	-32.09	101.8	96.8		92	-28.07	105.8	101.8		99	-36.1	90.8	99.8		96	-37.24	90.8	96.8		100	-18.91	116.8	114.8		102	-30.37	97.8	108.8		118	-29.79	90.8	122.8		92	-33.23	98.8	96.8
89	-29.22	105.8	97.8		90	-35.52	96.8	93.8		90	-32.09	101.8	96.8		91	-28.65	105.8	99.8		99	-36.1	90.8	99.8		96	-37.24	90.8	96.8		100	-19.48	115.8	114.8		102	-30.37	97.8	108.8		121	-30.37	87.8	124.8		96	-29.22	102.8	103.8
89	-29.22	105.8	97.8		90	-35.52	96.8	93.8		91	-32.09	100.8	97.8		91	-28.65	105.8	99.8		99	-36.1	90.8	99.8		93	-37.24	92.8	94.8		77	-19.48	123.8	92.8		100	-32.09	95.8	104.8		118	-28.07	93.8	124.8		96	-29.22	102.8	103.8
89	-24.64	111.8	100.8		94	-36.67	92.8	95.8		91	-32.09	100.8	97.8		91	-27.5	106.8	100.8		99	-33.23	94.8	102.8		96	-37.24	90.8	96.8		77	-19.48	123.8	92.8		100	-32.09	95.8	104.8		118	-28.07	93.8	124.8		94	-30.94	100.8	100.8
89	-24.64	111.8	100.8		94	-36.67	92.8	95.8		89	-32.09	101.8	95.8		91	-27.5	106.8	100.8		102	-34.95	90.8	103.8		96	-37.24	90.8	96.8		77	-19.48	123.8	92.8		100	-32.09	95.8	104.8		118	-28.07	93.8	124.8		94	-32.66	98.8	99.8
90	-27.5	107.8	99.8		95	-33.8	96.8	98.8		89	-30.94	103.8	96.8		91	-27.5	106.8	100.8		101	-35.52	90.8	102.8		92	-37.24	93.8	93.8		77	-19.48	123.8	92.8		99	-30.37	98.8	105.8		120	-26.93	94.8	126.8		94	-32.66	98.8	99.8
90	-27.5	107.8	99.8		97	-34.95	93.8	99.8		88	-30.94	103.8	95.8		91	-27.5	106.8	100.8		101	-35.52	90.8	102.8		92	-37.24	93.8	93.8		77	-19.48	123.8	92.8		99	-30.37	98.8	105.8		117	-28.07	93.8	123.8		92	-33.23	98.8	96.8
92	-29.79	103.8	99.8		96	-35.52	93.8	98.8		90	-30.94	102.8	97.8		91	-27.5	106.8	100.8		102	-36.1	88.8	102.8		94	-38.39	90.8	93.8		77	-19.48	123.8	92.8		100	-30.94	97.8	105.8		120	-25.78	96.8	128.8		95	-33.23	96.8	99.8
92	-29.79	103.8	99.8		96	-35.52	93.8	98.8		90	-30.94	102.8	97.8		93	-28.07	105.8	102.8		99	-36.1	90.8	99.8		94	-38.39	90.8	93.8		77	-19.48	123.8	92.8		102	-32.09	94.8	106.8		120	-29.22	90.8	124.8		92	-33.23	98.8	96.8
89	-29.79	104.8	97.8		92	-36.67	94.8	93.8		90	-30.94	102.8	97.8		91	-28.07	106.8	100.8		101	-36.1	89.8	101.8		94	-38.39	90.8	93.8		81	-16.62	125.8	97.8		102	-32.09	94.8	106.8		120	-29.22	90.8	124.8		97	-32.09	97.8	102.8
91	-29.79	103.8	98.8		92	-36.67	94.8	93.8		90	-30.94	102.8	97.8		91	-28.07	106.8	100.8		101	-36.1	89.8	101.8		94	-38.39	90.8	93.8		81	-16.62	125.8	97.8		98	-32.66	96.8	102.8		117	-29.22	91.8	122.8		97	-32.09	97.8	102.8
91	-29.22	104.8	99.8		95	-34.95	94.8	97.8		90	-30.94	102.8	97.8		91	-28.65	105.8	99.8		102	-36.1	88.8	102.8		94	-38.39	90.8	93.8		130	-16.04	113.8	144.8		101	-32.09	95.8	105.8		116	-30.37	90.8	120.8		96	-32.66	97.8	100.8
91	-28.07	106.8	100.8		95	-34.95	94.8	97.8		90	-30.94	102.8	97.8		92	-28.65	104.8	100.8		102	-36.1	88.8	102.8		94	-38.39	90.8	93.8		130	-16.04	113.8	144.8		101	-32.09	95.8	105.8		116	-30.37	90.8	120.8		94	-33.23	97.8	98.8
91	-28.07	106.8	100.8		92	-36.1	94.8	94.8		90	-30.94	102.8	97.8		92	-28.65	104.8	100.8		102	-36.1	88.8	102.8		94	-38.39	90.8	93.8		112	-13.75	122.8	128.8		99	-32.09	96.8	103.8		120	-29.22	90.8	124.8		94	-33.23	97.8	98.8
90	-29.79	104.8	98.8		96	-36.1	92.8	97.8		90	-30.94	102.8	97.8		94	-27.5	105.8	103.8		102	-36.1	88.8	102.8		94	-38.39	90.8	93.8		76	-10.89	134.8	94.8		101	-32.09	95.8	105.8		114	-30.37	91.8	118.8		92	-32.66	99.8	97.8
90	-30.37	103.8	97.8		96	-36.1	92.8	97.8		90	-30.94	102.8	97.8		94	-27.5	105.8	103.8		101	-36.1	89.8	101.8		94	-38.39	90.8	93.8		76	-10.89	134.8	94.8		101	-32.09	95.8	105.8		117	-30.37	89.8	120.8		93	-33.23	98.8	97.8
89	-30.37	104.8	96.8		93	-35.52	94.8	95.8		90	-30.94	102.8	97.8		93	-28.07	105.8	102.8		98	-36.1	91.8	99.8		94	-38.39	90.8	93.8		124	-6.88	134.8	143.8		101	-32.09	95.8	105.8		120	-30.37	88.8	123.8		96	-32.09	97.8	101.8
89	-29.79	104.8	97.8		93	-35.52	94.8	95.8		90	-30.94	102.8	97.8		93	-28.07	105.8	102.8		102	-36.67	88.8	101.8		94	-38.39	90.8	93.8		124	-6.88	134.8	143.8		98	-32.09	96.8	103.8		117	-30.37	89.8	120.8		96	-32.09	97.8	101.8
89	-29.79	104.8	97.8		93	-36.67	93.8	94.8		92	-31.51	100.8	98.8		91	-28.07	106.8	100.8		102	-36.67	88.8	101.8		94	-38.39	90.8	93.8		88	-12.03	130.8	106.8		98	-32.09	96.8	103.8		119	-30.37	88.8	122.8		94	-32.09	99.8	99.8
89	-29.79	104.8	97.8		93	-36.67	93.8	94.8		92	-31.51	100.8	98.8		91	-28.07	106.8	100.8		102	-36.1	88.8	102.8		94	-38.39	90.8	93.8		79	-15.47	127.8	96.8		99	-29.22	100.8	106.8		117	-28.65	92.8	122.8		96	-32.66	97.8	100.8
91	-29.79	103.8	98.8		93	-36.1	94.8	95.8		89	-31.51	102.8	95.8		91	-28.07	106.8	100.8		104	-36.67	86.8	103.8		94	-38.39	90.8	93.8		79	-14.32	129.8	96.8		100	-32.09	95.8	104.8		117	-28.65	92.8	122.8		96	-32.66	97.8	100.8
91	-29.79	103.8	98.8		93	-36.1	94.8	95.8		89	-31.51	102.8	95.8		90	-28.65	105.8	98.8		102	-36.67	88.8	101.8		93	-33.8	97.8	97.8		79	-14.32	129.8	96.8		100	-32.09	95.8	104.8		120	-26.93	94.8	126.8		95	-33.23	96.8	99.8
89	-29.79	104.8	97.8		97	-36.67	91.8	97.8		91	-30.37	102.8	98.8		94	-28.65	103.8	102.8		100	-36.1	90.8	100.8		93	-33.8	97.8	97.8		95	-14.9	124.8	111.8		99	-32.66	95.8	103.8		118	-26.36	96.8	125.8		97	-33.8	95.8	100.8
89	-29.79	104.8	97.8		97	-36.67	91.8	97.8		89	-30.94	103.8	96.8		94	-26.93	106.8	103.8		101	-36.1	89.8	101.8		93	-33.8	97.8	97.8		99	-10.31	131.8	117.8		99	-32.66	95.8	103.8		119	-25.78	97.8	127.8		97	-33.23	95.8	101.8
90	-29.79	104.8	98.8		92	-36.67	94.8	93.8		89	-30.94	103.8	96.8		94	-26.93	106.8	103.8		100	-36.1	90.8	100.8		93	-33.8	97.8	97.8		99	-10.31	131.8	117.8		100	-33.23	94.8	103.8		119	-25.78	97.8	127.8		94	-33.23	97.8	98.8
89	-29.79	104.8	97.8		92	-36.67	94.8	93.8		89	-30.94	103.8	96.8		90	-27.5	107.8	99.8		100	-36.1	90.8	100.8		93	-33.8	97.8	97.8		123	-10.89	125.8	140.8		100	-32.66	95.8	104.8		113	-29.79	92.8	118.8		94	-33.23	97.8	98.8
89	-29.79	104.8	97.8		91	-36.67	94.8	92.8		89	-30.94	103.8	96.8		95	-28.07	104.8	103.8		100	-36.1	90.8	100.8		93	-33.8	97.8	97.8		123	-10.89	125.8	140.8		102	-32.66	93.8	105.8		120	-30.37	88.8	123.8		95	-32.09	98.8	100.8
88	-29.79	105.8	96.8		91	-34.38	97.8	95.8		89	-30.94	103.8	96.8		92	-28.07	105.8	101.8		100	-36.1	90.8	100.8		95	-36.67	92.8	96.8		86	-13.18	129.8	103.8		101	-32.66	94.8	105.8		117	-29.79	90.8	121.8		95	-32.09	98.8	100.8
91	-30.37	102.8	98.8		94	-34.38	95.8	97.8		89	-30.94	103.8	96.8		92	-28.07	105.8	101.8		101	-36.1	89.8	101.8		95	-36.67	92.8	96.8		96	-17.76	119.8	111.8		101	-32.66	94.8	105.8		120	-30.94	87.8	122.8		95	-32.09	98.8	100.8
91	-30.37	102.8	98.8		94	-35.52	94.8	96.8		89	-30.94	103.8	96.8		91	-28.65	105.8	99.8		100	-36.1	90.8	100.8		95	-36.67	92.8	96.8		96	-17.76	119.8	111.8		101	-33.23	93.8	104.8		120	-30.94	87.8	122.8		95	-32.09	98.8	100.8
89	-29.79	104.8	97.8		94	-35.52	94.8	96.8		89	-29.22	105.8	97.8		91	-28.65	105.8	99.8		102	-36.1	88.8	102.8		95	-36.67	92.8	96.8		114	-24.06	102.8	124.8		101	-33.23	93.8	104.8		118	-30.94	88.8	121.8		95	-32.09	98.8	100.8
89	-29.79	104.8	97.8		92	-36.1	94.8	94.8		89	-30.37	104.8	96.8		93	-28.07	105.8	102.8		102	-36.1	88.8	102.8		95	-36.67	92.8	96.8		77	-20.05	122.8	92.8		101	-32.66	94.8	105.8		118	-31.51	87.8	120.8		96	-32.66	97.8	100.8
90	-29.79	104.8	98.8		92	-36.1	94.8	94.8		91	-30.37	102.8	98.8		93	-28.07	105.8	102.8		100	-36.1	90.8	100.8		94	-37.24	92.8	94.8		77	-20.05	122.8	92.8		101	-32.66	94.8	105.8		119	-30.94	87.8	122.8		96	-32.66	97.8	100.8
90	-29.79	104.8	98.8		93	-36.67	93.8	94.8		89	-30.37	104.8	96.8		91	-28.07	106.8	100.8		101	-36.1	89.8	101.8		94	-37.24	92.8	94.8		114	-15.47	118.8	129.8		100	-32.66	95.8	104.8		116	-30.94	89.8	119.8		93	-31.51	100.8	99.8
91	-29.22	104.8	99.8		93	-36.67	93.8	94.8		89	-30.37	104.8	96.8		93	-28.65	104.8	101.8		100	-36.1	90.8	100.8		94	-37.24	92.8	94.8		114	-15.47	118.8	129.8		100	-32.09	95.8	104.8		118	-30.94	88.8	121.8		92	-32.66	99.8	97.8
91	-29.79	103.8	98.8		90	-34.95	97.8	93.8		91	-30.37	102.8	98.8		91	-28.65	105.8	99.8		102	-36.1	88.8	102.8		89	-36.67	95.8	91.8		75	-8.59	137.8	94.8		99	-32.09	96.8	103.8		118	-30.37	89.8	121.8		92	-32.66	99.8	97.8
91	-29.79	103.8	98.8		90	-34.95	97.8	93.8		91	-29.22	104.8	99.8		91	-28.65	105.8	99.8		102	-36.1	88.8	102.8		89	-36.67	95.8	91.8		78	-10.89	134.8	96.8		99	-32.09	96.8	103.8		120	-30.37	88.8	123.8		94	-33.23	97.8	98.8
89	-29.79	104.8	97.8		94	-36.1	93.8	95.8		89	-29.22	105.8	97.8		91	-28.65	105.8	99.8		101	-36.1	89.8	101.8		96	-36.67	91.8	97.8		78	-10.89	134.8	96.8		99	-32.09	96.8	103.8		116	-30.37	90.8	120.8		95	-33.8	96.8	98.8
89	-29.79	104.8	97.8		94	-36.67	92.8	95.8		90	-29.79	104.8	98.8		92	-28.65	104.8	100.8		102	-36.1	88.8	102.8		96	-36.67	91.8	97.8		84	-17.19	124.8	100.8		99	-32.09	96.8	103.8		122	-26.36	94.8	129.8		95	-33.8	96.8	98.8
91	-29.79	103.8	98.8		94	-36.67	92.8	95.8		90	-29.79	104.8	98.8		92	-28.65	104.8	100.8		101	-36.1	89.8	101.8		95	-37.24	91.8	95.8		84	-17.19	124.8	100.8		99	-32.09	96.8	103.8		120	-28.07	92.8	125.8		91	-32.66	99.8	96.8
91	-29.79	103.8	98.8		95	-36.67	92.8	96.8		90	-29.79	104.8	98.8		89	-28.07	107.8	98.8		103	-36.1	88.8	103.8		95	-36.1	93.8	96.8		89	-17.19	122.8	105.8		101	-32.09	95.8	105.8		120	-32.09	85.8	121.8		91	-32.66	99.8	96.8
91	-29.79	103.8	98.8		95	-34.95	94.8	97.8		90	-29.79	104.8	98.8		89	-28.07	107.8	98.8		100	-36.1	90.8	100.8		94	-36.1	93.8	95.8		78	-20.63	121.8	92.8		101	-32.09	95.8	105.8		119	-29.79	89.8	123.8		94	-32.66	98.8	99.8
89	-29.79	104.8	97.8		97	-34.95	93.8	99.8		90	-29.79	104.8	98.8		89	-28.07	107.8	98.8		101	-36.1	89.8	101.8		92	-36.1	94.8	94.8		78	-20.63	121.8	92.8		99	-29.79	99.8	105.8		119	-29.79	89.8	123.8		93	-33.23	98.8	97.8
89	-28.65	106.8	98.8		93	-36.1	94.8	95.8		90	-29.79	104.8	98.8		89	-28.07	107.8	98.8		101	-36.1	89.8	101.8		92	-36.1	94.8	94.8		77	-14.9	129.8	94.8		99	-32.09	96.8	103.8		118	-27.5	94.8	124.8		93	-33.23	98.8	97.8
89	-28.65	106.8	98.8		93	-36.1	94.8	95.8		90	-29.79	104.8	98.8		89	-28.07	107.8	98.8		101	-36.67	88.8	101.8		94	-36.67	92.8	95.8		82	-15.47	127.8	99.8		103	-32.09	94.8	107.8		118	-27.5	94.8	124.8		94	-33.23	97.8	98.8
89	-29.22	105.8	97.8		94	-36.67	92.8	95.8		90	-29.79	104.8	98.8		91	-28.07	106.8	100.8		100	-36.67	89.8	100.8		94	-36.67	92.8	95.8		82	-15.47	127.8	99.8		101	-32.66	94.8	105.8		119	-29.79	89.8	123.8		93	-33.8	97.8	97.8
89	-29.79	104.8	97.8		94	-36.67	92.8	95.8		90	-29.79	104.8	98.8		91	-28.07	106.8	100.8		99	-36.1	90.8	99.8		94	-36.67	92.8	95.8		98	-15.47	122.8	114.8		101	-32.66	94.8	105.8		120	-29.79	89.8	124.8		93	-33.8	97.8	97.8
90	-29.79	104.8	98.8		92	-36.1	94.8	94.8		90	-29.79	104.8	98.8		92	-28.07	105.8	101.8		102	-36.1	88.8	102.8		94	-36.67	92.8	95.8		98	-15.47	122.8	114.8		98	-32.66	96.8	102.8		116	-28.65	93.8	121.8		93	-33.8	97.8	97.8
89	-29.79	104.8	97.8		96	-34.38	94.8	99.8		90	-29.79	104.8	98.8		92	-28.07	105.8	101.8		98	-36.1	91.8	99.8		94	-34.38	95.8	97.8		94	-21.77	114.8	107.8		98	-32.66	96.8	102.8		127	-30.37	84.8	129.8		92	-33.8	97.8	96.8
89	-29.79	104.8	97.8		95	-32.09	98.8	100.8		91	-30.94	102.8	98.8		92	-28.65	104.8	100.8		100	-36.1	90.8	100.8		90	-35.52	96.8	93.8		97	-17.76	119.8	112.8		97	-32.66	96.8	101.8		116	-30.37	90.8	120.8		94	-33.8	96.8	98.8
88	-29.79	105.8	96.8		95	-32.09	98.8	100.8		91	-30.94	102.8	98.8		92	-28.65	104.8	100.8		100	-36.1	90.8	100.8		90	-35.52	96.8	93.8		97	-17.76	119.8	112.8		97	-32.66	96.8	101.8		119	-29.22	90.8	123.8		94	-33.8	96.8	98.8
89	-30.37	104.8	96.8		94	-33.8	96.8	98.8		88	-31.51	103.8	95.8		92	-28.65	104.8	100.8		100	-36.1	90.8	100.8		91	-34.95	96.8	94.8		78	-22.92	118.8	91.8		98	-33.23	95.8	101.8		120	-29.22	90.8	124.8		94	-33.8	96.8	98.8
88	-29.79	105.8	96.8		94	-35.52	94.8	96.8		91	-31.51	101.8	97.8		92	-28.65	104.8	100.8		100	-36.1	90.8	100.8		91	-34.95	96.8	94.8		78	-13.18	131.8	95.8		99	-32.66	95.8	103.8		119	-29.22	90.8	123.8		93	-33.23	98.8	97.8
92	-29.79	103.8	99.8		96	-35.52	93.8	98.8		91	-31.51	101.8	97.8		92	-28.65	104.8	100.8		98	-36.1	91.8	99.8		97	-36.1	91.8	98.8		83	-13.18	130.8	100.8		99	-32.66	95.8	103.8		115	-30.37	90.8	119.8		93	-32.66	98.8	98.8
92	-29.79	103.8	99.8		96	-35.52	93.8	98.8		91	-31.51	101.8	97.8		93	-25.78	108.8	103.8		98	-36.1	91.8	99.8		97	-36.1	91.8	98.8		124	-21.77	103.8	135.8		99	-33.23	94.8	102.8		114	-29.79	92.8	118.8		93	-33.23	98.8	97.8
90	-29.79	104.8	98.8		96	-35.52	93.8	98.8		91	-31.51	101.8	97.8		95	-26.93	105.8	104.8		103	-36.1	88.8	103.8		92	-36.1	94.8	94.8		124	-21.77	103.8	135.8		101	-32.09	95.8	105.8		114	-29.79	92.8	118.8		93	-33.23	98.8	97.8
90	-29.79	104.8	98.8		96	-35.52	93.8	98.8		89	-30.94	103.8	96.8		94	-28.07	104.8	102.8		102	-36.1	88.8	102.8		95	-35.52	93.8	97.8		77	-18.91	124.8	92.8		101	-32.09	95.8	105.8		120	-26.36	95.8	127.8		93	-32.66	98.8	98.8
90	-28.65	105.8	98.8		96	-35.52	93.8	98.8		90	-31.51	101.8	96.8		94	-28.07	104.8	102.8		102	-36.1	88.8	102.8		95	-35.52	93.8	97.8		95	-17.19	120.8	110.8		102	-31.51	95.8	106.8		117	-29.22	91.8	122.8		92	-32.66	99.8	97.8
91	-28.07	106.8	100.8		96	-35.52	93.8	98.8		90	-31.51	101.8	96.8		90	-28.07	106.8	99.8		101	-36.1	89.8	101.8		94	-36.67	92.8	95.8		95	-17.19	120.8	110.8		100	-32.66	95.8	104.8		117	-30.94	88.8	120.8		92	-32.66	99.8	97.8
91	-28.07	106.8	100.8		94	-35.52	94.8	96.8		92	-31.51	100.8	98.8		90	-28.07	106.8	99.8		101	-36.1	89.8	101.8		91	-36.67	94.8	92.8		121	-18.33	110.8	134.8		100	-33.23	94.8	103.8		120	-29.79	89.8	124.8		93	-33.23	98.8	97.8
90	-29.22	105.8	98.8		94	-35.52	94.8	96.8		92	-31.51	100.8	98.8		94	-28.65	103.8	102.8		101	-36.1	89.8	101.8		91	-36.67	94.8	92.8		121	-18.33	110.8	134.8		100	-33.23	94.8	103.8		118	-28.65	92.8	123.8		92	-32.66	99.8	97.8
90	-29.22	105.8	98.8		95	-31.51	99.8	100.8		91	-30.94	102.8	98.8		94	-28.65	103.8	102.8		101	-36.1	89.8	101.8		95	-37.24	91.8	95.8		99	-19.48	115.8	113.8		100	-33.8	93.8	103.8		118	-30.37	89.8	121.8		92	-32.09	100.8	97.8
89	-29.79	104.8	97.8		95	-31.51	99.8	100.8		89	-31.51	102.8	95.8		94	-27.5	105.8	103.8		100	-36.1	90.8	100.8		91	-36.67	94.8	92.8		124	-19.48	107.8	136.8		100	-33.8	93.8	103.8		116	-30.94	89.8	119.8		92	-32.09	100.8	97.8
89.97	-29.4506	105.1	98.601		93.76	-36.4746	93.582	95.687		90.276	-31.0704	102.698	97.615		92.428	-28.3224	105.445	101.635		100.275	-35.5084	91.074	101.878		93.269	-36.4703	93.89	95.278		99.633	-15.2409	123.192	116.089		100.025	-32.6114	95.406	104.572		119.422	-28.3009	92.671	125.272		94.031	-32.8395	98.32	99.246
3.33	-2.34939	-5.1	1.399		-0.46	4.6746	6.418	4.313		3.024	-0.72961	-2.698	2.385		0.872	-3.47762	-5.445	-1.635		-6.975	3.70844	8.926	-1.878		0.031	4.6703	6.11	4.722		-6.333	-16.5591	-23.192	-16.089		-6.725	0.81142	4.594	-4.572		-26.122	-3.49913	7.329	-25.272		-0.731	1.0395	1.68	0.754

## Sheet: B
2023-02-20					2023-02-21					2023-02-22					2023-02-23					2023-03-07					2023-03-09					2023-03-08					2023/3/9-2					2023-02-20					2023-02-20
距離	角度	x	y		距離	角度	x	y		距離	角度	x	y		距離	角度	x	y		距離	角度	x	y		距離	角度	x	y		距離	角度	x	y		距離	角度	x	y		距離	角度	x	y		距離	角度	x	y
178	36.1	254.8	163.8		165	35.52	245.8	154.8		204	32.09	258.8	192.8		168	41.83	262.8	145.8		185	38.39	264.8	165.8		182	38.39	263.8	162.8		186	36.67	261.8	169.8		194	41.25	277.8	165.8
178	36.67	256.8	162.8		166	34.95	245.8	156.8		204	32.09	258.8	192.8		167	41.83	261.8	144.8		185	40.11	269.8	161.8		183	32.66	248.8	174.8		185	37.24	261.8	167.8		194	41.25	277.8	165.8
178	36.67	256.8	162.8		166	34.95	245.8	156.8		205	32.09	258.8	193.8		167	41.83	261.8	144.8		185	40.11	269.8	161.8		177	32.66	245.8	169.8		184	37.24	261.8	166.8		198	41.25	280.8	168.8
178	33.23	247.8	168.8		165	34.38	243.8	156.8		204	32.09	258.8	192.8		169	41.25	261.8	147.8		185	41.83	273.8	157.8		177	34.38	249.8	166.8		184	37.24	261.8	166.8		198	41.25	280.8	168.8
178	35.52	253.8	164.8		165	34.38	243.8	156.8		204	32.09	258.8	192.8		170	41.25	262.8	147.8		185	43.54	277.8	154.8		184	34.38	253.8	171.8		191	36.67	264.8	173.8		199	41.25	281.8	169.8
180	35.52	254.8	166.8		164	36.1	246.8	152.8		204	33.23	261.8	190.8		170	41.25	262.8	147.8		185	43.54	277.8	154.8		182	36.67	258.8	165.8		191	36.67	264.8	173.8		195	41.83	280.8	165.8
178	36.1	254.8	163.8		164	36.1	246.8	152.8		203	33.23	261.8	189.8		168	41.25	260.8	146.8		186	44.12	279.8	153.8		182	36.67	258.8	165.8		185	37.24	261.8	167.8		195	41.83	280.8	165.8
178	36.1	254.8	163.8		167	34.95	245.8	156.8		203	33.23	261.8	189.8		167	41.25	260.8	145.8		183	44.12	277.8	151.8		185	39.53	267.8	162.8		187	37.24	263.8	168.8		198	41.83	282.8	167.8
178	36.1	254.8	163.8		167	34.95	245.8	156.8		203	33.8	262.8	188.8		169	41.25	261.8	147.8		183	43.54	276.8	152.8		183	37.24	260.8	165.8		187	37.24	263.8	168.8		198	41.83	282.8	167.8
177	36.1	254.8	163.8		166	34.38	243.8	157.8		203	33.8	262.8	188.8		169	41.25	261.8	147.8		186	43.54	278.8	154.8		183	37.24	260.8	165.8		188	37.24	263.8	169.8		198	40.11	277.8	171.8
177	36.1	254.8	163.8		166	34.38	243.8	157.8		203	32.09	257.8	191.8		169	41.25	261.8	147.8		186	43.54	278.8	154.8		183	38.39	263.8	163.8		188	37.24	263.8	169.8		198	41.25	280.8	168.8
178	36.67	256.8	162.8		168	36.1	248.8	155.8		204	32.09	258.8	192.8		169	41.25	261.8	147.8		186	43.54	278.8	154.8		181	36.67	258.8	165.8		186	35.52	258.8	171.8		198	41.25	280.8	168.8
178	36.67	256.8	162.8		168	36.1	248.8	155.8		206	31.51	257.8	195.8		168	41.25	260.8	146.8		186	43.54	278.8	154.8		181	36.67	258.8	165.8		187	36.67	261.8	169.8		196	41.83	280.8	166.8
177	36.67	255.8	161.8		165	36.67	248.8	152.8		206	32.66	261.8	193.8		168	41.25	260.8	146.8		186	43.54	278.8	154.8		180	38.39	261.8	161.8		187	36.67	261.8	169.8		197	41.83	281.8	166.8
177	34.95	251.8	165.8		165	35.52	245.8	154.8		208	32.66	262.8	195.8		169	41.83	262.8	145.8		186	43.54	278.8	154.8		180	38.39	261.8	161.8		186	36.67	261.8	169.8		197	40.68	278.8	169.8
177	34.95	251.8	165.8		162	35.52	244.8	151.8		206	33.23	262.8	192.8		171	41.25	262.8	148.8		186	44.12	279.8	153.8		180	38.39	261.8	161.8		189	36.67	262.8	171.8		197	40.68	278.8	169.8
178	35.52	253.8	164.8		162	35.52	244.8	151.8		206	34.95	268.8	188.8		171	41.25	262.8	148.8		186	44.12	279.8	153.8		181	38.96	263.8	160.8		189	36.67	262.8	171.8		197	41.25	279.8	168.8
178	35.52	253.8	164.8		166	35.52	246.8	155.8		207	34.95	268.8	189.8		170	41.25	262.8	147.8		185	42.97	276.8	155.8		181	38.96	263.8	160.8		188	37.24	263.8	169.8		199	41.83	282.8	168.8
177	34.38	249.8	166.8		166	35.52	246.8	155.8		203	34.95	266.8	186.8		170	41.25	262.8	147.8		185	44.69	280.8	151.8		179	40.11	265.8	156.8		188	37.24	263.8	169.8		199	41.83	282.8	168.8
177	34.38	249.8	166.8		168	36.1	248.8	155.8		203	34.95	266.8	186.8		168	41.25	260.8	146.8		185	44.69	280.8	151.8		185	40.11	269.8	161.8		189	36.67	262.8	171.8		196	42.4	282.8	164.8
177	36.1	254.8	163.8		167	34.38	244.8	157.8		202	34.95	265.8	185.8		166	41.83	260.8	143.8		183	44.69	278.8	150.8		187	39.53	269.8	164.8		185	36.67	260.8	168.8		196	42.4	282.8	164.8
177	36.1	254.8	163.8		167	34.38	244.8	157.8		202	33.23	260.8	188.8		169	41.83	262.8	145.8		185	44.69	280.8	151.8		187	39.53	269.8	164.8		185	36.67	260.8	168.8		196	42.97	283.8	163.8
180	35.52	254.8	166.8		169	34.95	246.8	158.8		205	33.23	262.8	191.8		166	41.83	260.8	143.8		185	44.69	280.8	151.8		185	40.68	270.8	160.8		186	36.67	261.8	169.8		195	42.97	282.8	162.8
180	35.52	254.8	166.8		169	34.95	246.8	158.8		204	34.38	265.8	188.8		166	41.83	260.8	143.8		182	44.69	277.8	149.8		185	40.68	270.8	160.8		190	37.24	264.8	171.8		198	42.97	284.8	164.8
179	34.95	252.8	166.8		165	36.1	247.8	153.8		204	34.38	265.8	188.8		169	41.83	262.8	145.8		184	44.69	279.8	150.8		180	40.68	267.8	156.8		190	37.24	264.8	171.8		198	42.97	284.8	164.8
179	34.95	252.8	166.8		165	36.1	247.8	153.8		204	33.8	263.8	189.8		169	41.25	261.8	147.8		184	44.69	279.8	150.8		182	40.11	267.8	159.8		186	36.67	261.8	169.8		197	41.25	279.8	168.8
177	36.1	254.8	163.8		163	36.67	247.8	150.8		204	33.8	263.8	189.8		167	41.25	260.8	145.8		185	44.69	280.8	151.8		182	40.11	267.8	159.8		186	36.67	261.8	169.8		198	39.53	276.8	172.8
177	36.1	254.8	163.8		163	36.67	247.8	150.8		201	32.66	258.8	189.8		167	41.83	261.8	144.8		185	44.69	280.8	151.8		183	40.68	269.8	158.8		189	35.52	259.8	173.8		198	39.53	276.8	172.8
178	35.52	253.8	164.8		165	34.95	244.8	155.8		201	32.66	258.8	189.8		167	41.83	261.8	144.8		185	44.69	280.8	151.8		186	40.68	271.8	161.8		187	36.1	260.8	171.8		199	39.53	276.8	173.8
178	35.52	253.8	164.8		165	34.95	244.8	155.8		204	33.23	261.8	190.8		169	41.83	262.8	145.8		185	45.26	281.8	150.8		184	40.68	269.8	159.8		187	36.1	260.8	171.8		199	39.53	276.8	173.8
180	35.52	254.8	166.8		166	33.23	240.8	158.8		206	33.23	262.8	192.8		169	41.83	262.8	145.8		182	44.69	277.8	149.8		184	41.25	271.8	158.8		189	36.67	262.8	171.8		199	42.4	284.8	166.8
180	35.52	254.8	166.8		166	33.23	240.8	158.8		206	33.23	262.8	192.8		168	40.68	259.8	147.8		182	44.69	277.8	149.8		185	40.68	270.8	160.8		189	36.67	262.8	171.8		199	42.4	284.8	166.8
180	34.38	251.8	168.8		168	34.95	246.8	157.8		204	32.66	260.8	191.8		168	41.25	260.8	146.8		183	44.69	278.8	150.8		185	40.68	270.8	160.8		190	36.67	263.8	172.8		199	41.83	282.8	168.8
180	34.38	251.8	168.8		168	34.95	246.8	157.8		204	32.66	260.8	191.8		168	41.25	260.8	146.8		183	44.69	278.8	150.8		185	40.11	269.8	161.8		189	37.24	264.8	170.8		199	41.83	282.8	168.8
177	36.1	254.8	163.8		166	38.39	253.8	150.8		204	33.23	261.8	190.8		168	41.25	260.8	146.8		185	44.12	278.8	152.8		185	40.11	269.8	161.8		189	37.24	264.8	170.8		202	39.53	278.8	175.8
179	36.67	256.8	163.8		168	38.39	254.8	151.8		204	33.23	261.8	190.8		165	41.83	260.8	142.8		185	44.12	278.8	152.8		185	40.68	270.8	160.8		188	36.67	262.8	170.8		202	39.53	278.8	175.8
179	36.67	256.8	163.8		168	38.39	254.8	151.8		205	32.66	260.8	192.8		165	41.83	260.8	142.8		183	44.12	277.8	151.8		185	40.68	270.8	160.8		188	36.67	262.8	170.8		199	41.25	281.8	169.8
181	34.38	252.8	169.8		166	34.38	243.8	157.8		205	32.66	260.8	192.8		167	41.83	261.8	144.8		186	42.97	276.8	156.8		182	40.68	268.8	158.8		185	36.67	260.8	168.8		199	41.83	282.8	168.8
181	34.38	252.8	169.8		166	34.38	243.8	157.8		205	32.66	260.8	192.8		168	41.25	260.8	146.8		186	42.97	276.8	156.8		183	40.11	267.8	159.8		185	36.67	260.8	168.8		195	41.83	280.8	165.8
179	34.38	251.8	167.8		166	35.52	246.8	155.8		205	32.66	260.8	192.8		168	41.25	260.8	146.8		186	43.54	278.8	154.8		183	38.96	265.8	162.8		187	37.24	263.8	168.8		198	42.4	283.8	166.8
180	33.8	250.8	169.8		166	35.52	246.8	155.8		205	32.66	260.8	192.8		168	41.25	260.8	146.8		186	43.54	278.8	154.8		183	38.96	265.8	162.8		184	36.67	259.8	167.8		198	42.4	283.8	166.8
180	33.8	250.8	169.8		166	35.52	246.8	155.8		205	32.66	260.8	192.8		168	41.25	260.8	146.8		185	44.12	278.8	152.8		182	40.11	267.8	159.8		184	36.67	259.8	167.8		197	42.97	284.8	164.8
177	33.8	248.8	167.8		166	35.52	246.8	155.8		205	32.66	260.8	192.8		169	40.68	260.8	148.8		186	44.12	279.8	153.8		181	39.53	265.8	159.8		190	37.24	264.8	171.8		197	42.97	284.8	164.8
177	34.38	249.8	166.8		166	35.52	246.8	155.8		203	32.66	259.8	190.8		169	40.68	260.8	148.8		186	41.83	274.8	158.8		184	39.53	267.8	161.8		190	37.24	264.8	171.8		195	42.97	282.8	162.8
178	35.52	253.8	164.8		166	35.52	246.8	155.8		203	32.66	259.8	190.8		166	40.68	258.8	145.8		186	43.54	278.8	154.8		184	39.53	267.8	161.8		187	37.24	263.8	168.8		195	42.97	282.8	162.8
178	35.52	253.8	164.8		166	35.52	246.8	155.8		206	32.66	261.8	193.8		170	40.68	260.8	148.8		183	45.26	279.8	148.8		181	40.68	267.8	157.8		187	36.67	261.8	169.8		198	42.97	284.8	164.8
176	36.1	253.8	162.8		167	35.52	247.8	155.8		206	32.66	261.8	193.8		170	40.68	260.8	148.8		187	44.12	280.8	154.8		181	40.68	267.8	157.8		187	36.67	261.8	169.8		195	41.83	280.8	165.8
179	36.67	256.8	163.8		167	35.52	247.8	155.8		204	32.66	260.8	191.8		170	41.25	262.8	147.8		183	45.26	279.8	148.8		181	40.68	267.8	157.8		187	36.67	261.8	169.8		195	41.83	280.8	165.8
179	36.67	256.8	163.8		167	32.09	238.8	161.8		205	33.23	262.8	191.8		168	41.25	260.8	146.8		183	45.26	279.8	148.8		181	40.68	267.8	157.8		187	36.67	261.8	169.8		198	42.4	283.8	166.8
178	36.67	256.8	162.8		167	32.09	238.8	161.8		205	33.23	262.8	191.8		170	41.25	262.8	147.8		184	44.69	279.8	150.8		183	38.96	265.8	162.8		187	36.67	261.8	169.8		198	42.4	283.8	166.8
178	36.67	256.8	162.8		168	34.95	246.8	157.8		204	34.38	265.8	188.8		170	41.25	262.8	147.8		185	44.69	280.8	151.8		183	40.68	269.8	158.8		187	36.67	261.8	169.8		199	44.12	288.8	162.8
178	36.67	256.8	162.8		168	34.95	246.8	157.8		205	33.8	264.8	190.8		170	41.25	262.8	147.8		185	44.69	280.8	151.8		183	40.68	269.8	158.8		188	37.24	263.8	169.8		198	42.97	284.8	164.8
178	36.67	256.8	162.8		166	36.67	249.8	153.8		205	33.8	264.8	190.8		170	41.25	262.8	147.8		182	44.69	277.8	149.8		186	40.68	271.8	161.8		188	37.24	263.8	169.8		198	42.97	284.8	164.8
178	36.67	256.8	162.8		166	36.67	249.8	153.8		205	32.09	258.8	193.8		170	41.25	262.8	147.8		185	44.12	278.8	152.8		182	40.11	267.8	159.8		185	37.24	261.8	167.8		197	41.83	281.8	166.8
177	36.1	254.8	163.8		167	37.24	251.8	152.8		205	32.09	258.8	193.8		170	41.25	262.8	147.8		185	44.12	278.8	152.8		182	40.11	267.8	159.8		185	37.24	261.8	167.8		197	41.83	281.8	166.8
177	36.1	254.8	163.8		167	37.24	251.8	152.8		204	33.23	261.8	190.8		170	41.25	262.8	147.8		183	45.26	279.8	148.8		181	40.11	266.8	158.8		186	37.24	262.8	168.8		198	40.68	279.8	170.8
178	36.67	256.8	162.8		165	35.52	245.8	154.8		204	33.23	261.8	190.8		170	41.25	262.8	147.8		183	45.26	279.8	148.8		181	40.11	266.8	158.8		186	37.24	262.8	168.8		197	41.83	281.8	166.8
178	36.67	256.8	162.8		167	34.95	245.8	156.8		204	33.23	261.8	190.8		170	41.25	262.8	147.8		183	45.26	279.8	148.8		181	40.11	266.8	158.8		187	35.52	258.8	172.8		198	41.25	280.8	168.8
177	35.52	252.8	164.8		167	34.95	245.8	156.8		205	32.66	260.8	192.8		170	42.4	264.8	145.8		183	45.26	279.8	148.8		179	40.11	265.8	156.8		187	35.52	258.8	172.8		198	41.25	280.8	168.8
177	35.52	252.8	164.8		165	36.1	247.8	153.8		205	32.66	260.8	192.8		168	41.83	262.8	145.8		184	44.12	278.8	152.8		179	40.11	265.8	156.8		187	36.1	260.8	171.8		198	41.25	280.8	168.8
178	35.52	253.8	164.8		170	34.95	247.8	159.8		201	33.8	261.8	187.8		168	41.83	262.8	145.8		183	44.69	278.8	150.8		181	40.11	266.8	158.8		187	36.1	260.8	171.8		198	41.25	280.8	168.8
178	35.52	253.8	164.8		165	34.38	243.8	156.8		204	33.23	261.8	190.8		169	41.83	262.8	145.8		183	44.69	278.8	150.8		181	40.11	266.8	158.8		188	35.52	259.8	173.8		194	41.25	277.8	165.8
178	34.38	250.8	166.8		166	33.23	240.8	158.8		204	33.23	261.8	190.8		169	41.83	262.8	145.8		184	44.69	279.8	150.8		180	40.11	265.8	157.8		188	35.52	259.8	173.8		194	41.25	277.8	165.8
178	34.95	251.8	165.8		166	33.23	240.8	158.8		205	33.8	264.8	190.8		169	41.83	262.8	145.8		184	44.69	279.8	150.8		180	40.68	267.8	156.8		188	35.52	259.8	173.8		197	41.25	279.8	168.8
182	33.8	251.8	171.8		167	34.95	245.8	156.8		205	33.8	264.8	190.8		169	41.83	262.8	145.8		185	44.69	280.8	151.8		183	40.68	269.8	158.8		188	35.52	259.8	173.8		197	42.4	282.8	165.8
182	33.8	251.8	171.8		167	34.95	245.8	156.8		204	33.8	263.8	189.8		169	41.83	262.8	145.8		185	44.69	280.8	151.8		181	40.68	267.8	157.8		188	35.52	259.8	173.8		194	42.4	280.8	163.8
182	33.8	251.8	171.8		167	34.95	245.8	156.8		204	33.8	263.8	189.8		169	41.83	262.8	145.8		185	44.69	280.8	151.8		183	40.11	267.8	159.8		188	35.52	259.8	173.8		199	41.25	281.8	169.8
179	34.38	251.8	167.8		167	34.95	245.8	156.8		204	33.8	263.8	189.8		169	41.83	262.8	145.8		185	44.69	280.8	151.8		183	40.68	269.8	158.8		188	35.52	259.8	173.8		198	40.68	279.8	170.8
179	36.1	255.8	164.8		167	34.95	245.8	156.8		204	33.8	263.8	189.8		168	41.83	262.8	145.8		185	44.69	280.8	151.8		184	40.68	269.8	159.8		188	35.52	259.8	173.8		201	40.68	281.8	172.8
179	36.1	255.8	164.8		167	34.95	245.8	156.8		204	33.8	263.8	189.8		168	41.25	260.8	146.8		182	44.69	277.8	149.8		180	40.11	265.8	157.8		188	35.52	259.8	173.8		201	40.68	281.8	172.8
177	36.1	254.8	163.8		167	34.95	245.8	156.8		204	33.8	263.8	189.8		168	41.25	260.8	146.8		182	44.69	277.8	149.8		184	40.11	268.8	160.8		188	35.52	259.8	173.8		199	40.68	279.8	170.8
177	36.1	254.8	163.8		166	34.95	245.8	156.8		204	33.8	263.8	189.8		168	41.83	262.8	145.8		182	45.26	279.8	148.8		184	40.11	268.8	160.8		188	35.52	259.8	173.8		197	41.25	279.8	168.8
177	36.1	254.8	163.8		166	34.95	245.8	156.8		204	33.8	263.8	189.8		168	41.83	262.8	145.8		185	45.26	281.8	150.8		179	40.68	266.8	155.8		188	35.52	259.8	173.8		197	41.25	279.8	168.8
177	36.67	255.8	161.8		165	33.23	240.8	158.8		204	33.8	263.8	189.8		167	40.68	258.8	146.8		185	45.26	281.8	150.8		183	40.11	267.8	159.8		188	35.52	259.8	173.8		198	42.4	283.8	166.8
177	36.67	255.8	161.8		165	33.23	240.8	158.8		202	32.66	259.8	190.8		168	41.83	262.8	145.8		185	44.69	280.8	151.8		183	40.11	267.8	159.8		188	38.39	266.8	167.8		199	42.97	285.8	165.8
177	36.67	255.8	161.8		165	34.38	243.8	156.8		202	32.66	259.8	190.8		168	41.83	262.8	145.8		185	44.69	280.8	151.8		186	40.11	269.8	162.8		188	38.39	266.8	167.8		199	42.97	285.8	165.8
179	36.67	256.8	163.8		165	34.38	243.8	156.8		204	33.23	261.8	190.8		169	40.68	260.8	148.8		182	44.69	277.8	149.8		186	40.11	269.8	162.8		187	37.82	264.8	167.8		196	42.97	283.8	163.8
177	36.67	255.8	161.8		165	36.1	247.8	153.8		204	33.23	261.8	190.8		169	41.25	261.8	147.8		186	45.26	282.8	150.8		184	40.11	268.8	160.8		189	37.24	264.8	170.8		196	42.97	283.8	163.8
177	36.67	255.8	161.8		166	36.67	249.8	153.8		201	33.23	260.8	188.8		169	41.25	261.8	147.8		183	44.69	278.8	150.8		182	39.53	265.8	160.8		189	37.24	264.8	170.8		199	42.4	284.8	166.8
178	36.67	256.8	162.8		166	36.67	249.8	153.8		203	33.23	261.8	189.8		169	41.25	261.8	147.8		183	44.69	278.8	150.8		182	40.11	267.8	159.8		189	37.24	264.8	170.8		195	40.11	275.8	169.8
178	36.67	256.8	162.8		164	36.1	246.8	152.8		203	31.51	256.8	193.8		168	41.25	260.8	146.8		184	44.69	279.8	150.8		182	40.11	267.8	159.8		189	37.24	264.8	170.8		195	40.11	275.8	169.8
181	36.67	258.8	165.8		164	36.1	246.8	152.8		206	31.51	257.8	195.8		166	41.25	259.8	144.8		185	44.12	278.8	152.8		184	40.11	268.8	160.8		188	37.82	265.8	168.8		198	41.83	282.8	167.8
181	36.67	258.8	165.8		164	36.1	246.8	152.8		204	32.09	258.8	192.8		166	41.25	259.8	144.8		185	44.12	278.8	152.8		182	40.11	267.8	159.8		190	37.24	264.8	171.8		198	41.83	282.8	167.8
177	34.95	251.8	165.8		164	36.1	246.8	152.8		203	32.66	259.8	190.8		167	40.68	258.8	146.8		185	44.12	278.8	152.8		182	40.11	267.8	159.8		190	37.24	264.8	171.8		195	42.4	281.8	163.8
177	34.95	251.8	165.8		164	36.1	246.8	152.8		203	33.23	261.8	189.8		167	40.68	258.8	146.8		184	44.12	278.8	152.8		182	39.53	265.8	160.8		186	37.24	262.8	168.8		199	41.25	281.8	169.8
177	34.95	251.8	165.8		171	35.52	249.8	159.8		204	33.23	261.8	190.8		168	41.25	260.8	146.8		184	44.12	278.8	152.8		180	40.11	265.8	157.8		191	37.24	265.8	172.8		199	41.83	282.8	168.8
177	34.95	251.8	165.8		171	35.52	249.8	159.8		205	32.66	260.8	192.8		168	41.25	260.8	146.8		184	44.69	279.8	150.8		184	40.11	268.8	160.8		191	37.24	265.8	172.8		199	41.83	282.8	168.8
177	34.95	251.8	165.8		167	36.1	248.8	154.8		202	32.66	259.8	190.8		168	41.25	260.8	146.8		183	44.12	277.8	151.8		184	40.11	268.8	160.8		185	37.24	261.8	167.8		194	42.4	280.8	163.8
177	34.95	251.8	165.8		167	36.1	248.8	154.8		202	29.79	250.8	195.8		168	41.25	260.8	146.8		184	44.69	279.8	150.8		184	40.11	268.8	160.8		185	36.67	260.8	168.8		194	42.4	280.8	163.8
177	34.95	251.8	165.8		167	36.1	248.8	154.8		204	29.79	251.8	197.8		168	41.25	260.8	146.8		184	44.69	279.8	150.8		185	40.11	269.8	161.8		190	36.67	263.8	172.8		193	41.25	277.8	165.8
177	36.67	255.8	161.8		167	36.1	248.8	154.8		204	29.22	249.8	198.8		168	41.83	262.8	145.8		183	44.12	277.8	151.8		180	39.53	264.8	158.8		188	37.24	263.8	169.8		198	41.83	282.8	167.8
177	36.67	255.8	161.8		167	36.1	248.8	154.8		204	29.22	249.8	198.8		166	41.83	260.8	143.8		183	44.12	277.8	151.8		180	39.53	264.8	158.8		188	37.24	263.8	169.8		198	41.83	282.8	167.8
176	36.67	255.8	161.8		167	36.1	248.8	154.8		203	29.79	250.8	196.8		166	41.83	260.8	143.8		183	44.12	277.8	151.8		183	39.53	266.8	161.8		187	37.24	263.8	168.8		198	41.83	282.8	167.8
180	36.67	257.8	164.8		167	36.1	248.8	154.8		202	31.51	255.8	192.8		169	41.25	261.8	147.8		187	44.12	280.8	154.8		181	36.1	256.8	166.8		188	36.67	262.8	170.8		198	41.83	282.8	167.8
180	36.67	257.8	164.8		167	36.1	248.8	154.8		202	31.51	255.8	192.8		169	41.25	261.8	147.8		185	44.69	280.8	151.8		181	34.95	253.8	168.8		188	36.67	262.8	170.8		198	41.83	282.8	167.8
176	37.24	256.8	160.8		167	36.1	248.8	154.8		205	30.37	253.8	196.8		168	41.25	260.8	146.8		185	44.12	278.8	152.8		185	34.95	255.8	171.8		187	36.67	261.8	169.8		195	42.4	281.8	163.8
176	37.24	256.8	160.8		167	36.1	248.8	154.8		205	30.37	253.8	196.8		170	41.25	262.8	147.8		186	44.69	280.8	152.8		187	38.39	266.8	166.8		187	36.67	261.8	169.8		198	41.83	282.8	167.8
177	34.95	251.8	165.8		167	36.1	248.8	154.8		201	31.51	255.8	191.8		170	41.25	262.8	147.8		186	44.69	280.8	152.8		188	39.53	269.8	165.8		185	36.67	260.8	168.8		198	41.83	282.8	167.8
175	36.1	253.8	161.8		167	36.1	248.8	154.8		204	32.09	258.8	192.8		169	40.68	260.8	148.8		185	44.12	278.8	152.8		188	39.53	269.8	165.8		188	35.52	259.8	173.8		199	40.68	279.8	170.8
175	36.1	253.8	161.8		167	36.1	248.8	154.8		204	32.09	258.8	192.8		169	40.68	260.8	148.8		185	44.12	278.8	152.8		184	38.96	265.8	163.8		188	35.52	259.8	173.8		199	41.25	281.8	169.8
180	36.67	257.8	164.8		167	36.1	248.8	154.8		204	32.09	258.8	192.8		169	41.83	262.8	145.8		186	44.12	279.8	153.8		185	38.96	266.8	163.8		188	36.1	260.8	171.8		199	41.25	281.8	169.8
180	36.67	257.8	164.8		167	36.1	248.8	154.8		203	31.51	256.8	193.8		169	41.83	262.8	145.8		187	44.12	280.8	154.8		186	39.53	268.8	163.8		187	37.24	263.8	168.8		192	41.83	278.8	163.8
179	36.67	256.8	163.8		167	36.1	248.8	154.8		203	31.51	256.8	193.8		168	39.53	256.8	149.8		187	44.12	280.8	154.8		186	39.53	268.8	163.8		187	37.24	263.8	168.8		192	41.83	278.8	163.8
179	36.67	256.8	163.8		167	36.1	248.8	154.8		207	32.66	261.8	194.8		168	39.53	256.8	149.8		185	44.12	278.8	152.8		182	40.11	267.8	159.8		187	37.24	263.8	168.8		199	40.68	279.8	170.8
179	36.67	256.8	163.8		167	36.1	248.8	154.8		207	32.66	261.8	194.8		169	40.68	260.8	148.8		184	44.12	278.8	152.8		181	40.11	266.8	158.8		187	37.24	263.8	168.8		199	40.68	279.8	170.8
179	36.67	256.8	163.8		167	36.1	248.8	154.8		206	32.09	259.8	194.8		168	40.11	258.8	148.8		184	44.12	278.8	152.8		180	40.11	265.8	157.8		185	34.38	254.8	172.8		199	41.25	281.8	169.8
178	36.67	256.8	162.8		167	36.1	248.8	154.8		201	33.8	261.8	187.8		169	39.53	257.8	150.8		186	44.69	280.8	152.8		180	40.11	265.8	157.8		185	35.52	257.8	170.8		199	41.83	282.8	168.8
178	36.67	256.8	162.8		164	34.95	243.8	154.8		205	33.23	262.8	191.8		168	38.39	254.8	151.8		185	44.12	278.8	152.8		183	39.53	266.8	161.8		185	35.52	257.8	170.8		199	41.83	282.8	168.8
177	36.1	254.8	163.8		164	34.95	243.8	154.8		205	33.23	262.8	191.8		168	38.39	254.8	151.8		185	44.12	278.8	152.8		183	39.53	266.8	161.8		188	36.1	260.8	171.8		199	40.68	279.8	170.8
177	36.1	254.8	163.8		164	35.52	245.8	153.8		202	33.23	260.8	188.8		167	40.11	257.8	147.8		183	44.12	277.8	151.8		184	40.11	268.8	160.8		188	36.1	260.8	171.8		199	40.68	279.8	170.8
177	36.1	254.8	163.8		164	35.52	245.8	153.8		204	33.8	263.8	189.8		167	40.11	257.8	147.8		184	44.12	278.8	152.8		184	40.11	268.8	160.8		186	36.67	261.8	169.8		197	41.25	279.8	168.8
177	36.1	254.8	163.8		165	36.1	247.8	153.8		204	33.8	263.8	189.8		168	40.11	258.8	148.8		184	44.12	278.8	152.8		181	40.11	266.8	158.8		188	34.95	257.8	174.8		197	41.25	279.8	168.8
177	33.8	248.8	167.8		165	36.1	247.8	153.8		203	29.22	249.8	197.8		169	44.69	268.8	140.8		183	44.12	277.8	151.8		181	40.11	266.8	158.8		188	34.95	257.8	174.8		197	42.4	282.8	165.8
178	33.8	249.8	167.8		166	32.66	239.8	159.8		203	29.22	249.8	197.8		170	43.54	267.8	143.8		185	44.12	278.8	152.8		181	41.83	270.8	154.8		185	34.95	255.8	171.8		197	42.4	282.8	165.8
176	35.52	252.8	163.8		166	32.66	239.8	159.8		203	33.23	261.8	189.8		169	40.11	258.8	149.8		186	44.69	280.8	152.8		194	43.54	283.8	160.8		189	35.52	259.8	173.8		199	41.83	282.8	168.8
176	35.52	252.8	163.8		164	34.38	242.8	155.8		203	33.23	261.8	189.8		166	40.68	258.8	145.8		185	45.26	281.8	150.8		194	43.54	283.8	160.8		189	35.52	259.8	173.8		199	41.83	282.8	168.8
177	36.1	254.8	163.8		164	34.38	242.8	155.8		203	33.23	261.8	189.8		166	40.68	258.8	145.8		185	44.69	280.8	151.8		173	41.25	264.8	150.8		189	36.1	261.8	172.8		198	41.83	282.8	167.8
178	36.67	256.8	162.8		167	36.67	249.8	153.8		203	33.23	261.8	189.8		167	40.68	258.8	146.8		185	44.69	280.8	151.8		183	41.25	270.8	157.8		189	36.1	261.8	172.8		201	41.25	282.8	171.8
178	36.67	256.8	162.8		167	36.67	249.8	153.8		203	33.23	261.8	189.8		167	40.68	258.8	146.8		186	44.12	279.8	153.8		183	41.25	270.8	157.8		189	36.67	262.8	171.8		201	40.68	281.8	172.8
179	36.67	256.8	163.8		168	35.52	247.8	156.8		203	33.23	261.8	189.8		168	41.25	260.8	146.8		187	44.12	280.8	154.8		183	41.25	270.8	157.8		189	36.67	262.8	171.8		199	40.11	278.8	172.8
179	36.67	256.8	163.8		168	35.52	247.8	156.8		201	32.66	258.8	189.8		170	41.25	262.8	147.8		187	44.12	280.8	154.8		183	41.25	270.8	157.8		183	36.67	259.8	166.8		199	40.11	278.8	172.8
180	34.95	253.8	167.8		168	34.95	246.8	157.8		202	33.23	260.8	188.8		168	41.25	260.8	146.8		187	44.12	280.8	154.8		183	41.25	270.8	157.8		187	37.82	264.8	167.8		197	39.53	275.8	171.8
180	34.95	253.8	167.8		167	34.95	245.8	156.8		202	33.23	260.8	188.8		168	41.25	260.8	146.8		187	44.12	280.8	154.8		183	41.25	270.8	157.8		187	37.82	264.8	167.8		197	39.53	275.8	171.8
179	34.38	251.8	167.8		167	37.24	251.8	152.8		203	33.23	261.8	189.8		168	41.25	260.8	146.8		187	44.12	280.8	154.8		183	41.25	270.8	157.8		187	37.24	263.8	168.8		198	41.25	280.8	168.8
179	34.38	251.8	167.8		165	37.24	249.8	151.8		203	33.23	261.8	189.8		168	41.25	260.8	146.8		187	44.12	280.8	154.8		183	41.25	270.8	157.8		187	37.24	263.8	168.8		194	41.83	279.8	164.8
179	34.38	251.8	167.8		165	35.52	245.8	154.8		202	31.51	255.8	192.8		168	41.25	260.8	146.8		187	44.12	280.8	154.8		184	25.78	230.8	185.8		188	36.1	260.8	171.8		194	41.83	279.8	164.8
179	34.38	251.8	167.8		164	35.52	245.8	153.8		205	31.51	257.8	194.8		168	41.25	260.8	146.8		187	44.12	280.8	154.8		184	40.11	268.8	160.8		188	36.1	260.8	171.8		195	40.68	277.8	167.8
179	34.38	251.8	167.8		164	32.09	237.8	158.8		205	31.51	257.8	194.8		168	41.25	260.8	146.8		187	44.12	280.8	154.8		187	41.83	274.8	159.8		187	36.1	260.8	171.8		195	40.68	277.8	167.8
179	34.38	251.8	167.8		167	32.09	238.8	161.8		204	29.22	249.8	198.8		169	40.68	260.8	148.8		185	45.84	282.8	148.8		187	41.83	274.8	159.8		187	37.24	263.8	168.8		194	41.25	277.8	165.8
179	34.38	251.8	167.8		167	33.23	241.8	159.8		204	29.22	249.8	198.8		169	40.68	260.8	148.8		186	45.26	282.8	150.8		186	41.25	272.8	159.8		187	37.24	263.8	168.8		196	42.4	282.8	164.8
179	34.38	251.8	167.8		168	33.23	242.8	160.8		202	31.51	255.8	192.8		170	37.82	254.8	154.8		186	45.26	282.8	150.8		185	41.83	273.8	157.8		186	37.24	262.8	168.8		196	42.4	282.8	164.8
179	34.38	251.8	167.8		165	33.23	240.8	158.8		202	31.51	255.8	192.8		167	38.39	253.8	150.8		184	45.84	282.8	148.8		185	41.83	273.8	157.8		186	37.24	262.8	168.8		195	41.83	280.8	165.8
179	34.38	251.8	167.8		165	33.23	240.8	158.8		201	33.23	260.8	188.8		168	38.96	255.8	150.8		183	45.26	279.8	148.8		187	39.53	269.8	164.8		186	37.24	262.8	168.8		195	41.83	280.8	165.8
179	34.38	251.8	167.8		166	33.8	242.8	157.8		205	33.23	262.8	191.8		168	38.96	255.8	150.8		185	45.26	281.8	150.8		187	39.53	269.8	164.8		186	37.24	262.8	168.8		196	43.54	285.8	162.8
179	34.38	251.8	167.8		166	34.38	243.8	157.8		205	33.23	262.8	191.8		169	40.11	258.8	149.8		185	44.12	278.8	152.8		185	42.4	274.8	156.8		186	37.24	262.8	168.8		198	43.54	286.8	163.8
179	34.38	251.8	167.8		166	34.38	243.8	157.8		202	33.23	260.8	188.8		170	39.53	258.8	151.8		185	44.12	278.8	152.8		185	42.4	274.8	156.8		186	37.24	262.8	168.8		198	43.54	286.8	163.8
178	34.38	250.8	166.8		166	33.8	242.8	157.8		202	33.23	260.8	188.8		170	39.53	258.8	151.8		183	44.69	278.8	150.8		188	42.97	278.8	157.8		186	37.82	264.8	166.8		199	43.54	287.8	164.8
178	34.38	250.8	166.8		166	33.8	242.8	157.8		203	33.23	261.8	189.8		166	40.11	256.8	146.8		185	44.69	280.8	151.8		187	42.4	276.8	158.8		189	37.82	265.8	169.8		197	42.97	284.8	164.8
177	37.24	257.8	160.8		167	34.38	244.8	157.8		203	33.23	261.8	189.8		166	40.11	256.8	146.8		184	45.26	280.8	149.8		187	42.4	276.8	158.8		189	37.24	264.8	170.8		198	42.97	284.8	164.8
177	37.24	257.8	160.8		163	32.66	237.8	157.8		203	33.23	261.8	189.8		168	40.11	258.8	148.8		184	45.84	282.8	148.8		187	42.4	276.8	158.8		185	37.24	261.8	167.8		198	42.97	284.8	164.8
179	36.67	256.8	163.8		163	32.66	237.8	157.8		203	33.23	261.8	189.8		169	40.68	260.8	148.8		184	45.84	282.8	148.8		190	40.68	273.8	164.8		185	37.24	261.8	167.8		199	41.25	281.8	169.8
179	36.67	256.8	163.8		166	32.66	239.8	159.8		203	32.66	259.8	190.8		169	40.68	260.8	148.8		185	45.26	281.8	150.8		190	40.68	273.8	164.8		188	37.82	265.8	168.8		199	41.25	281.8	169.8
179	34.38	251.8	167.8		166	33.8	242.8	157.8		206	32.66	261.8	193.8		170	40.68	260.8	148.8		185	44.69	280.8	151.8		183	41.83	272.8	156.8		188	37.82	265.8	168.8		196	41.83	280.8	166.8
178	34.38	250.8	166.8		165	33.8	241.8	157.8		201	32.66	258.8	189.8		167	40.68	258.8	146.8		185	44.69	280.8	151.8		183	41.83	272.8	156.8		186	37.24	262.8	168.8		196	41.83	280.8	166.8
178	34.38	250.8	166.8		163	33.8	240.8	155.8		201	32.66	258.8	189.8		170	41.25	262.8	147.8		185	38.96	266.8	163.8		193	41.83	278.8	163.8		186	37.24	262.8	168.8		196	41.83	280.8	166.8
179	35.52	253.8	165.8		163	33.8	240.8	155.8		206	30.37	254.8	197.8		170	41.25	262.8	147.8		182	42.4	272.8	154.8		193	42.4	280.8	162.8		187	37.82	264.8	167.8		196	42.4	282.8	164.8
179	35.52	253.8	165.8		164	32.09	237.8	158.8		203	30.94	254.8	194.8		168	39.53	256.8	149.8		182	44.12	276.8	150.8		184	39.53	267.8	161.8		187	37.82	264.8	167.8		199	42.4	284.8	166.8
178	36.67	256.8	162.8		164	32.09	237.8	158.8		203	30.94	254.8	194.8		169	40.11	258.8	149.8		184	44.12	278.8	152.8		184	39.53	267.8	161.8		185	37.24	261.8	167.8		199	41.83	282.8	168.8
180	36.67	257.8	164.8		164	32.09	237.8	158.8		203	30.94	254.8	194.8		169	40.68	260.8	148.8		184	44.12	278.8	152.8		190	41.83	276.8	161.8		185	37.24	261.8	167.8		196	41.83	280.8	166.8
180	36.67	257.8	164.8		164	32.09	237.8	158.8		203	30.94	254.8	194.8		168	38.39	254.8	151.8		185	44.12	278.8	152.8		189	37.82	265.8	169.8		190	37.24	264.8	171.8		199	42.97	285.8	165.8
177	35.52	252.8	164.8		165	33.23	240.8	158.8		203	30.94	254.8	194.8		168	38.39	254.8	151.8		185	44.12	278.8	152.8		185	38.96	266.8	163.8		189	37.24	264.8	170.8		199	42.97	285.8	165.8
177	35.52	252.8	164.8		165	33.23	240.8	158.8		203	30.94	254.8	194.8		168	40.68	259.8	147.8		187	44.69	281.8	152.8		188	40.11	271.8	163.8		189	37.24	264.8	170.8		194	40.68	276.8	167.8
180	36.1	256.8	165.8		164	35.52	245.8	153.8		203	30.94	254.8	194.8		168	40.68	259.8	147.8		183	43.54	276.8	152.8		189	40.68	273.8	163.8		185	37.24	261.8	167.8		194	40.68	276.8	167.8
180	36.1	256.8	165.8		164	35.52	245.8	153.8		205	29.22	250.8	198.8		170	39.53	258.8	151.8		183	43.54	276.8	152.8		189	40.68	273.8	163.8		185	37.24	261.8	167.8		197	41.25	279.8	168.8
178	36.67	256.8	162.8		166	35.52	246.8	155.8		205	29.22	250.8	198.8		170	40.68	260.8	148.8		184	44.12	278.8	152.8		187	41.25	273.8	160.8		183	37.24	260.8	165.8		198	41.83	282.8	167.8
178	36.67	256.8	162.8		166	35.52	246.8	155.8		203	31.51	256.8	193.8		168	40.68	259.8	147.8		184	44.12	278.8	152.8		187	41.25	273.8	160.8		183	37.24	260.8	165.8		198	41.83	282.8	167.8
178	36.1	254.8	163.8		167	33.8	242.8	158.8		205	31.51	257.8	194.8		168	40.68	259.8	147.8		185	42.97	276.8	155.8		189	40.11	271.8	164.8		188	37.82	265.8	168.8		197	40.11	276.8	170.8
178	36.1	254.8	163.8		166	34.95	245.8	156.8		205	31.51	257.8	194.8		168	40.68	259.8	147.8		186	41.25	272.8	159.8		189	41.83	276.8	160.8		184	38.39	264.8	164.8		197	40.11	276.8	170.8
177	36.1	254.8	163.8		166	34.95	245.8	156.8		204	33.23	261.8	190.8		168	40.68	259.8	147.8		186	41.25	272.8	159.8		187	41.83	274.8	159.8		184	38.39	264.8	164.8		200	41.83	283.8	169.8
177	36.1	254.8	163.8		164	35.52	245.8	153.8		204	33.8	263.8	189.8		168	40.68	259.8	147.8		184	43.54	276.8	153.8		187	41.83	274.8	159.8		185	37.82	263.8	166.8		195	41.83	280.8	165.8
182	36.1	257.8	167.8		164	35.52	245.8	153.8		204	33.8	263.8	189.8		168	40.68	259.8	147.8		184	43.54	276.8	153.8		185	38.96	266.8	163.8		185	37.24	261.8	167.8		195	41.83	280.8	165.8
182	36.1	257.8	167.8		166	36.67	249.8	153.8		204	33.8	263.8	189.8		169	39.53	257.8	150.8		185	44.69	280.8	151.8		186	40.11	269.8	162.8		184	37.24	261.8	166.8		199	40.11	278.8	172.8
178	36.1	254.8	163.8		166	35.52	246.8	155.8		204	33.8	263.8	189.8		169	40.11	258.8	149.8		186	43.54	278.8	154.8		184	41.25	271.8	158.8		185	37.82	263.8	166.8		203	41.83	285.8	171.8
177	36.67	255.8	161.8		166	35.52	246.8	155.8		204	33.8	263.8	189.8		168	40.11	258.8	148.8		187	44.12	280.8	154.8		184	41.25	271.8	158.8		185	37.82	263.8	166.8		195	40.68	277.8	167.8
177	36.67	255.8	161.8		166	34.95	245.8	156.8		204	33.23	261.8	190.8		169	40.68	260.8	148.8		187	44.12	280.8	154.8		184	41.25	271.8	158.8		185	37.82	263.8	166.8		195	40.68	277.8	167.8
177	36.1	254.8	163.8		166	34.95	245.8	156.8		203	33.23	261.8	189.8		169	40.68	260.8	148.8		187	44.12	280.8	154.8		187	40.68	271.8	161.8		183	38.39	263.8	163.8		195	41.83	280.8	165.8
177	36.1	254.8	163.8		167	36.67	249.8	153.8		205	33.8	264.8	190.8		169	40.68	260.8	148.8		187	44.12	280.8	154.8		190	40.11	272.8	165.8		183	38.39	263.8	163.8		195	40.11	275.8	169.8
178	36.1	254.8	163.8		167	36.67	249.8	153.8		204	33.23	261.8	190.8		169	40.68	260.8	148.8		187	44.12	280.8	154.8		190	40.11	272.8	165.8		188	37.82	265.8	168.8		201	40.11	279.8	173.8
178	36.1	254.8	163.8		165	34.95	244.8	155.8		206	33.23	262.8	192.8		166	40.68	258.8	145.8		187	44.12	280.8	154.8		185	40.11	269.8	161.8		186	36.67	261.8	169.8		195	40.11	275.8	169.8
177	35.52	252.8	164.8		165	34.38	243.8	156.8		206	33.23	262.8	192.8		168	40.68	259.8	147.8		187	44.12	280.8	154.8		185	38.39	264.8	165.8		186	36.67	261.8	169.8		195	40.11	275.8	169.8
177	35.52	252.8	164.8		168	30.94	236.8	164.8		203	33.8	262.8	188.8		168	40.68	259.8	147.8		187	44.12	280.8	154.8		188	38.96	268.8	166.8		185	37.24	261.8	167.8		195	41.25	278.8	166.8
177	35.52	252.8	164.8		168	30.94	236.8	164.8		203	33.8	262.8	188.8		167	41.25	260.8	145.8		186	33.23	251.8	175.8		187	37.24	263.8	168.8		185	37.24	261.8	167.8		194	41.83	279.8	164.8
178	36.1	254.8	163.8		168	30.94	236.8	164.8		204	33.23	261.8	190.8		168	40.68	259.8	147.8		186	33.23	251.8	175.8		187	38.96	267.8	165.8		188	37.24	263.8	169.8		196	43.54	285.8	162.8
178	36.1	254.8	163.8		168	30.94	236.8	164.8		204	33.23	261.8	190.8		168	40.68	259.8	147.8		185	43.54	277.8	154.8		187	38.96	267.8	165.8		187	37.24	263.8	168.8		196	43.54	285.8	162.8
179	36.67	256.8	163.8		167	36.1	248.8	154.8		204	33.23	261.8	190.8		167	40.68	258.8	146.8		185	43.54	277.8	154.8		189	38.39	267.8	168.8		187	37.24	263.8	168.8		199	43.54	287.8	164.8
179	36.67	256.8	163.8		167	36.1	248.8	154.8		205	33.23	262.8	191.8		167	40.68	258.8	146.8		186	44.12	279.8	153.8		189	38.39	267.8	168.8		188	37.24	263.8	169.8		199	43.54	287.8	164.8
177	36.67	255.8	161.8		165	34.38	243.8	156.8		205	33.23	262.8	191.8		167	41.25	260.8	145.8		183	44.69	278.8	150.8		191	40.11	273.8	166.8		187	37.24	263.8	168.8		199	41.25	281.8	169.8
177	36.67	255.8	161.8		165	34.38	243.8	156.8		205	33.23	262.8	191.8		167	41.25	260.8	145.8		183	44.69	278.8	150.8		191	40.11	273.8	166.8		187	37.24	263.8	168.8		197	42.4	282.8	165.8
180	34.95	253.8	167.8		165	36.1	247.8	153.8		203	33.23	261.8	189.8		170	41.25	262.8	147.8		186	44.12	279.8	153.8		187	39.53	269.8	164.8		188	37.24	263.8	169.8		197	42.4	282.8	165.8
180	34.95	253.8	167.8		165	36.1	247.8	153.8		203	33.23	261.8	189.8		170	41.25	262.8	147.8		186	44.12	279.8	153.8		189	39.53	270.8	165.8		188	37.24	263.8	169.8		200	42.4	284.8	167.8
180	35.52	254.8	166.8		165	33.8	241.8	157.8		205	33.23	262.8	191.8		168	39.53	256.8	149.8		182	44.69	277.8	149.8		186	41.83	274.8	158.8		185	37.82	263.8	166.8		200	42.4	284.8	167.8
180	35.52	254.8	166.8		165	33.8	241.8	157.8		205	33.23	262.8	191.8		170	39.53	258.8	151.8		187	44.69	281.8	152.8		185	41.25	271.8	159.8		188	37.24	263.8	169.8		200	42.4	284.8	167.8
178	35.52	253.8	164.8		166	35.52	246.8	155.8		205	33.23	262.8	191.8		170	39.53	258.8	151.8		187	44.69	281.8	152.8		187	41.83	274.8	159.8		188	37.24	263.8	169.8		200	42.4	284.8	167.8
181	36.67	258.8	165.8		166	35.52	246.8	155.8		202	33.23	260.8	188.8		169	40.11	258.8	149.8		186	44.12	279.8	153.8		187	41.83	274.8	159.8		190	37.82	266.8	170.8		200	42.4	284.8	167.8
181	36.67	258.8	165.8		166	35.52	246.8	155.8		202	33.23	260.8	188.8		169	40.11	258.8	149.8		186	44.12	279.8	153.8		185	39.53	267.8	162.8		185	38.39	264.8	165.8		200	42.97	286.8	166.8
177	36.67	255.8	161.8		166	35.52	246.8	155.8		203	33.23	261.8	189.8		166	40.68	258.8	145.8		187	44.12	280.8	154.8		185	39.53	267.8	162.8		185	38.39	264.8	165.8		200	42.97	286.8	166.8
177	36.67	255.8	161.8		166	33.23	240.8	158.8		204	33.23	261.8	190.8		166	40.68	258.8	145.8		187	44.12	280.8	154.8		186	40.68	271.8	161.8		186	38.96	266.8	164.8		200	42.97	286.8	166.8
178	36.67	256.8	162.8		166	33.23	240.8	158.8		204	33.23	261.8	190.8		170	38.96	256.8	152.8		187	44.12	280.8	154.8		186	39.53	268.8	163.8		186	38.96	266.8	164.8		200	42.97	286.8	166.8
179	36.67	256.8	163.8		166	33.23	240.8	158.8		203	33.8	262.8	188.8		170	40.11	259.8	150.8		187	44.12	280.8	154.8		186	39.53	268.8	163.8		186	38.96	266.8	164.8		200	42.97	286.8	166.8
179	36.67	256.8	163.8		166	33.23	240.8	158.8		203	33.8	262.8	188.8		170	38.39	255.8	153.8		187	44.12	280.8	154.8		189	38.96	268.8	166.8		188	37.82	265.8	168.8		200	42.97	286.8	166.8
178	36.67	256.8	162.8		164	31.51	235.8	159.8		204	32.66	260.8	191.8		167	38.39	253.8	150.8		187	41.25	273.8	160.8		189	38.96	268.8	166.8		188	37.82	265.8	168.8		200	42.97	286.8	166.8
178	36.67	256.8	162.8		164	33.8	241.8	156.8		204	32.66	260.8	191.8		167	39.53	256.8	148.8		185	41.25	271.8	159.8		191	40.11	273.8	166.8		187	37.24	263.8	168.8		200	42.97	286.8	166.8
177	36.67	255.8	161.8		167	33.8	242.8	158.8		202	32.66	259.8	190.8		167	39.53	256.8	148.8		185	41.25	271.8	159.8		190	41.25	275.8	162.8		187	37.24	263.8	168.8		200	42.97	286.8	166.8
177	36.67	255.8	161.8		170	34.38	245.8	160.8		202	32.66	259.8	190.8		168	40.11	258.8	148.8		185	41.25	271.8	159.8		188	41.83	275.8	160.8		185	37.82	263.8	166.8		200	42.97	286.8	166.8
178	36.67	256.8	162.8		170	34.38	245.8	160.8		202	32.66	259.8	190.8		169	40.68	260.8	148.8		182	44.12	276.8	150.8		188	41.83	275.8	160.8		185	37.82	263.8	166.8		200	39.53	277.8	174.8
178	36.67	256.8	162.8		170	34.38	245.8	160.8		202	32.66	259.8	190.8		169	40.68	260.8	148.8		184	42.4	274.8	155.8		190	41.83	276.8	161.8		185	37.82	263.8	166.8		198	39.53	276.8	172.8
177	36.67	255.8	161.8		168	35.52	247.8	156.8		202	32.66	259.8	190.8		169	40.68	260.8	148.8		184	43.54	276.8	153.8		192	42.4	279.8	161.8		184	37.82	262.8	165.8		198	32.09	255.8	187.8
177	36.67	255.8	161.8		165	34.38	243.8	156.8		202	32.66	259.8	190.8		169	40.68	260.8	148.8		184	43.54	276.8	153.8		183	42.4	273.8	155.8		188	36.67	262.8	170.8		198	32.09	255.8	187.8
178	36.67	256.8	162.8		165	34.38	243.8	156.8		203	33.23	261.8	189.8		169	40.68	260.8	148.8		183	44.12	277.8	151.8		183	42.4	273.8	155.8		188	36.67	262.8	170.8		199	37.24	270.8	178.8
178	36.67	256.8	162.8		165	34.95	244.8	155.8		202	33.23	260.8	188.8		169	40.68	260.8	148.8		183	44.12	277.8	151.8		183	42.97	274.8	153.8		187	36.67	261.8	169.8		199	37.24	270.8	178.8
179	36.67	256.8	163.8		165	34.95	244.8	155.8		202	33.23	260.8	188.8		166	40.11	256.8	146.8		184	44.12	278.8	152.8		183	42.97	274.8	153.8		187	36.67	261.8	169.8		192	44.69	285.8	156.8
179	36.67	256.8	163.8		166	36.67	249.8	153.8		205	33.23	262.8	191.8		169	40.11	258.8	149.8		185	44.12	278.8	152.8		187	42.97	277.8	156.8		183	37.24	260.8	165.8		192	44.69	285.8	156.8
179	36.67	256.8	163.8		165	34.38	243.8	156.8		205	33.23	262.8	191.8		169	40.11	258.8	149.8		185	44.12	278.8	152.8		185	42.97	276.8	155.8		183	37.24	260.8	165.8		194	42.97	282.8	161.8
177	35.52	252.8	164.8		165	34.38	243.8	156.8		204	32.09	258.8	192.8		169	40.11	258.8	149.8		185	44.69	280.8	151.8		189	42.4	277.8	159.8		188	37.24	263.8	169.8		194	42.97	282.8	161.8
177	35.52	252.8	164.8		166	40.68	258.8	145.8		204	32.09	258.8	192.8		169	40.11	258.8	149.8		184	42.97	275.8	154.8		189	42.4	277.8	159.8		190	37.24	264.8	171.8		196	42.97	283.8	163.8
179	36.67	256.8	163.8		166	40.68	258.8	145.8		202	32.66	259.8	190.8		167	41.25	260.8	145.8		184	42.97	275.8	154.8		186	41.83	274.8	158.8		190	37.24	264.8	171.8		195	42.97	282.8	162.8
179	36.67	256.8	163.8		167	33.8	242.8	158.8		202	32.66	259.8	190.8		167	41.25	260.8	145.8		181	43.54	274.8	151.8		188	41.83	275.8	160.8		188	37.24	263.8	169.8		195	42.97	282.8	162.8
178	36.67	256.8	162.8		167	33.8	242.8	158.8		202	32.66	259.8	190.8		167	41.25	260.8	145.8		184	42.97	275.8	154.8		188	41.83	275.8	160.8		188	37.24	263.8	169.8		199	42.4	284.8	166.8
178	36.67	256.8	162.8		166	36.67	249.8	153.8		202	33.8	262.8	187.8		167	41.25	260.8	145.8		184	42.97	275.8	154.8		187	41.83	274.8	159.8		189	37.24	264.8	170.8		199	42.4	284.8	166.8
180	36.67	257.8	164.8		166	36.67	249.8	153.8		205	33.8	264.8	190.8		167	41.83	261.8	144.8		185	43.54	277.8	154.8		187	41.83	274.8	159.8		189	37.24	264.8	170.8		195	45.26	288.8	157.8
177	36.67	255.8	161.8		164	33.23	239.8	157.8		205	32.09	258.8	193.8		167	41.83	261.8	144.8		185	44.12	278.8	152.8		187	40.11	270.8	163.8		189	37.24	264.8	170.8		195	45.26	288.8	157.8
177	36.67	255.8	161.8		164	33.23	239.8	157.8		205	32.09	258.8	193.8		166	40.68	258.8	145.8		185	43.54	277.8	154.8		187	40.11	270.8	163.8		187	36.67	261.8	169.8		199	44.69	289.8	161.8
177	36.67	255.8	161.8		166	34.95	245.8	156.8		204	33.23	261.8	190.8		170	41.25	262.8	147.8		185	43.54	277.8	154.8		187	39.53	269.8	164.8		187	36.67	261.8	169.8		199	40.68	279.8	170.8
177	36.67	255.8	161.8		167	34.95	245.8	156.8		204	33.23	261.8	190.8		169	41.25	261.8	147.8		183	42.4	273.8	155.8		187	39.53	269.8	164.8		188	37.24	263.8	169.8		199	40.68	279.8	170.8
177	36.67	255.8	161.8		167	34.95	245.8	156.8		202	32.09	257.8	191.8		169	40.11	258.8	149.8		183	42.4	273.8	155.8		185	40.11	269.8	161.8		188	37.24	263.8	169.8		200	41.25	281.8	170.8
177	36.67	255.8	161.8		165	35.52	245.8	154.8		204	32.66	260.8	191.8		169	40.68	260.8	148.8		184	44.12	278.8	152.8		186	38.96	266.8	164.8		187	37.24	263.8	168.8		200	41.25	281.8	170.8
177	36.67	255.8	161.8		165	34.95	244.8	155.8		204	32.66	260.8	191.8		170	40.68	260.8	148.8		185	44.12	278.8	152.8		186	38.96	266.8	164.8		187	37.24	263.8	168.8		196	40.68	277.8	168.8
178	36.67	256.8	162.8		166	34.95	245.8	156.8		204	32.66	260.8	191.8		169	40.68	260.8	148.8		185	43.54	277.8	154.8		188	41.83	275.8	160.8		187	37.24	263.8	168.8		196	40.68	277.8	168.8
178	36.67	256.8	162.8		166	33.8	242.8	157.8		204	32.66	260.8	191.8		167	40.68	258.8	146.8		184	43.54	276.8	153.8		189	41.25	274.8	162.8		187	37.24	263.8	168.8		198	39.53	276.8	172.8
178	36.67	256.8	162.8		166	33.8	242.8	157.8		205	33.23	262.8	191.8		167	40.68	258.8	146.8		184	42.4	274.8	155.8		189	41.25	274.8	162.8		187	37.24	263.8	168.8		198	41.25	280.8	168.8
178	36.67	256.8	162.8		166	32.66	239.8	159.8		205	33.23	262.8	191.8		170	39.53	258.8	151.8		184	41.83	272.8	157.8		186	40.68	271.8	161.8		187	37.82	264.8	167.8		199	41.25	281.8	169.8
176	36.67	255.8	161.8		167	32.09	238.8	161.8		206	32.66	261.8	193.8		170	39.53	258.8	151.8		185	41.83	273.8	157.8		186	40.68	271.8	161.8		187	37.82	264.8	167.8		199	40.68	279.8	170.8
176	36.67	255.8	161.8		167	32.09	238.8	161.8		206	33.23	262.8	192.8		169	40.68	260.8	148.8		184	42.97	275.8	154.8		186	40.68	271.8	161.8		184	37.82	262.8	165.8		199	40.68	279.8	170.8
177	36.67	255.8	161.8		167	32.09	238.8	161.8		203	33.23	261.8	189.8		169	40.68	260.8	148.8		184	43.54	276.8	153.8		186	42.4	275.8	157.8		184	37.82	262.8	165.8		199	41.83	282.8	168.8
177	36.67	255.8	161.8		167	32.09	238.8	161.8		203	30.94	254.8	194.8		169	41.25	261.8	147.8		184	43.54	276.8	153.8		186	42.4	275.8	157.8		190	37.24	264.8	171.8		199	42.4	284.8	166.8
178	35.52	253.8	164.8		167	32.09	238.8	161.8		205	32.09	258.8	193.8		170	41.25	262.8	147.8		185	44.12	278.8	152.8		186	42.4	275.8	157.8		190	37.24	264.8	171.8		199	42.4	284.8	166.8
178	35.52	253.8	164.8		167	32.09	238.8	161.8		205	32.09	258.8	193.8		170	41.25	262.8	147.8		184	43.54	276.8	153.8		189	42.4	277.8	159.8		186	37.24	262.8	168.8		199	42.4	284.8	166.8
178	36.1	254.8	163.8		166	36.1	247.8	154.8		202	32.09	257.8	191.8		170	41.25	262.8	147.8		184	43.54	276.8	153.8		190	42.4	278.8	160.8		186	37.24	262.8	168.8		199	42.4	284.8	166.8
179	36.67	256.8	163.8		166	36.1	247.8	154.8		204	32.09	258.8	192.8		170	41.25	262.8	147.8		186	41.83	274.8	158.8		190	42.4	278.8	160.8		187	37.24	263.8	168.8		199	42.4	284.8	166.8
179	36.67	256.8	163.8		166	36.1	247.8	154.8		204	32.66	260.8	191.8		170	41.25	262.8	147.8		183	42.97	274.8	153.8		187	41.25	273.8	160.8		187	37.24	263.8	168.8		199	42.4	284.8	166.8
177	36.67	255.8	161.8		166	36.1	247.8	154.8		204	32.66	260.8	191.8		170	40.68	260.8	148.8		183	42.97	274.8	153.8		186	39.53	268.8	163.8		186	37.24	262.8	168.8		199	39.53	276.8	173.8
177	36.67	255.8	161.8		167	35.52	247.8	155.8		204	32.66	260.8	191.8		165	38.96	253.8	148.8		183	44.12	277.8	151.8		188	40.11	271.8	163.8		186	37.24	262.8	168.8		199	41.25	281.8	169.8
176	37.24	256.8	160.8		167	33.8	242.8	158.8		204	32.66	260.8	191.8		165	38.96	253.8	148.8		183	44.12	277.8	151.8		188	38.96	268.8	166.8		188	37.24	263.8	169.8		196	41.25	279.8	167.8
176	37.24	256.8	160.8		164	33.8	241.8	156.8		203	32.66	259.8	190.8		168	40.68	259.8	147.8		187	44.12	280.8	154.8		188	41.25	273.8	161.8		188	37.24	263.8	169.8		199	42.4	284.8	166.8
177	36.67	255.8	161.8		166	34.95	245.8	156.8		204	31.51	256.8	193.8		168	40.68	259.8	147.8		185	44.69	280.8	151.8		188	41.25	273.8	161.8		187	37.82	264.8	167.8		199	42.4	284.8	166.8
181	36.67	258.8	165.8		166	34.95	245.8	156.8		204	31.51	256.8	193.8		168	40.68	259.8	147.8		186	44.69	280.8	152.8		189	39.53	270.8	165.8		190	37.24	264.8	171.8		199	42.4	284.8	166.8
178	36.1	254.8	163.8		170	36.67	251.8	156.8		203	32.09	257.8	191.8		168	40.68	259.8	147.8		182	44.12	276.8	150.8		189	39.53	270.8	165.8		190	37.24	264.8	171.8		194	41.83	279.8	164.8
178	36.1	254.8	163.8		170	34.95	247.8	159.8		204	33.23	261.8	190.8		168	40.68	259.8	147.8		183	43.54	276.8	152.8		186	37.82	264.8	166.8		185	36.67	260.8	168.8		194	41.83	279.8	164.8
180	36.67	257.8	164.8		167	34.95	245.8	156.8		204	33.23	261.8	190.8		168	40.68	259.8	147.8		183	43.54	276.8	152.8		188	40.11	271.8	163.8		185	36.67	260.8	168.8		198	41.83	282.8	167.8
180	36.67	257.8	164.8		167	36.1	248.8	154.8		205	33.23	262.8	191.8		168	41.83	262.8	145.8		187	42.97	277.8	156.8		188	40.11	271.8	163.8		187	38.39	266.8	166.8		198	41.83	282.8	167.8
179	36.67	256.8	163.8		166	36.1	247.8	154.8		204	32.66	260.8	191.8		168	41.83	262.8	145.8		184	42.4	274.8	155.8		188	40.11	271.8	163.8		187	38.39	266.8	166.8		199	42.4	284.8	166.8
176	36.67	255.8	161.8		166	36.1	247.8	154.8		202	32.66	259.8	190.8		168	41.25	260.8	146.8		184	42.4	274.8	155.8		185	41.25	271.8	159.8		186	37.82	264.8	166.8		199	42.4	284.8	166.8
176	36.67	255.8	161.8		166	36.1	247.8	154.8		204	32.66	260.8	191.8		168	41.25	260.8	146.8		186	42.97	276.8	156.8		185	41.25	271.8	159.8		188	37.24	263.8	169.8		199	42.4	284.8	166.8
179	36.67	256.8	163.8		166	35.52	246.8	155.8		204	32.66	260.8	191.8		168	41.83	262.8	145.8		186	42.97	276.8	156.8		186	41.25	272.8	159.8		188	37.24	263.8	169.8		198	42.4	283.8	166.8
179	36.67	256.8	163.8		167	35.52	247.8	155.8		203	32.66	259.8	190.8		170	41.83	263.8	146.8		183	44.12	277.8	151.8		188	41.25	273.8	161.8		187	37.24	263.8	168.8		198	42.4	283.8	166.8
179	36.67	256.8	163.8		167	35.52	247.8	155.8		203	32.66	259.8	190.8		170	41.83	263.8	146.8		183	44.12	277.8	151.8		186	41.83	274.8	158.8		187	37.24	263.8	168.8		198	42.4	283.8	166.8
179	36.67	256.8	163.8		165	35.52	245.8	154.8		205	32.09	258.8	193.8		167	41.83	261.8	144.8		184	43.54	276.8	153.8		186	41.83	274.8	158.8		188	37.24	263.8	169.8		198	40.68	279.8	170.8
182	36.67	258.8	165.8		165	36.1	247.8	153.8		203	32.66	259.8	190.8		167	41.83	261.8	144.8		183	44.69	278.8	150.8		185	42.4	274.8	156.8		191	37.24	265.8	172.8		198	40.68	279.8	170.8
182	36.67	258.8	165.8		168	34.95	246.8	157.8		202	32.66	259.8	190.8		168	37.82	253.8	152.8		183	44.12	277.8	151.8		185	42.4	274.8	156.8		191	37.24	265.8	172.8		198	41.83	282.8	167.8
182	37.24	260.8	164.8		168	34.95	246.8	157.8		202	32.66	259.8	190.8		169	39.53	257.8	150.8		185	44.12	278.8	152.8		185	42.4	274.8	156.8		188	37.24	263.8	169.8		199	42.4	284.8	166.8
177	36.67	255.8	161.8		162	34.38	241.8	153.8		205	38.96	278.8	179.8		169	39.53	257.8	150.8		184	44.69	279.8	150.8		189	40.11	271.8	164.8		188	37.82	265.8	168.8		199	42.4	284.8	166.8
177	36.67	255.8	161.8		162	34.38	241.8	153.8		205	38.96	278.8	179.8		168	41.25	260.8	146.8		184	44.69	279.8	150.8		191	39.53	271.8	167.8		188	37.82	265.8	168.8		199	42.97	285.8	165.8
180	37.24	258.8	163.8		166	36.1	247.8	154.8		205	34.38	265.8	189.8		168	41.25	260.8	146.8		184	44.69	279.8	150.8		185	40.11	269.8	161.8		189	37.82	265.8	169.8		196	42.97	283.8	163.8
180	37.24	258.8	163.8		166	36.1	247.8	154.8		205	34.38	265.8	189.8		167	40.11	257.8	147.8		184	44.69	279.8	150.8		185	40.11	269.8	161.8		187	37.82	264.8	167.8		196	40.68	277.8	168.8
177	36.67	255.8	161.8		162	36.1	245.8	150.8		204	33.23	261.8	190.8		167	40.11	257.8	147.8		184	44.69	279.8	150.8		189	40.68	273.8	163.8		187	37.82	264.8	167.8		196	40.68	277.8	168.8
179	36.67	256.8	163.8		166	37.24	250.8	152.8		204	33.23	261.8	190.8		168	40.68	259.8	147.8		185	44.69	280.8	151.8		187	41.25	273.8	160.8		188	37.82	265.8	168.8		200	41.83	283.8	169.8
179	36.67	256.8	163.8		165	37.24	249.8	151.8		202	32.09	257.8	191.8		168	41.25	260.8	146.8		185	44.69	280.8	151.8		188	40.68	272.8	162.8		188	37.82	265.8	168.8		198	41.25	280.8	168.8
178	37.82	259.8	160.8		164	36.1	246.8	152.8		202	32.09	257.8	191.8		167	41.25	260.8	145.8		187	44.69	281.8	152.8		188	40.68	272.8	162.8		188	37.24	263.8	169.8		198	41.25	280.8	168.8
178	37.82	259.8	160.8		164	36.1	246.8	152.8		204	32.66	260.8	191.8		167	40.68	258.8	146.8		185	42.97	276.8	155.8		188	41.83	275.8	160.8		186	37.24	262.8	168.8		199	39.53	276.8	173.8
177	36.67	255.8	161.8		167	40.11	257.8	147.8		204	32.66	260.8	191.8		166	38.96	254.8	149.8		185	42.97	276.8	155.8		189	42.4	277.8	159.8		186	37.24	262.8	168.8		199	40.68	279.8	170.8
177	36.67	255.8	161.8		166	39.53	255.8	148.8		206	33.23	262.8	192.8		166	40.68	258.8	145.8		186	42.97	276.8	156.8		188	41.83	275.8	160.8		189	37.82	265.8	169.8		194	41.25	277.8	165.8
179	36.67	256.8	163.8		164	38.39	251.8	148.8		206	33.23	262.8	192.8		167	38.96	255.8	149.8		186	42.4	275.8	157.8		188	41.83	275.8	160.8		189	37.82	265.8	169.8		194	41.25	277.8	165.8
179	37.24	258.8	162.8		164	34.38	242.8	155.8		204	31.51	256.8	193.8		168	40.11	258.8	148.8		186	42.4	275.8	157.8		184	41.83	272.8	157.8		187	37.82	264.8	167.8		195	42.4	281.8	163.8
178	37.24	257.8	161.8		167	34.95	245.8	156.8		203	32.09	257.8	191.8		168	40.11	258.8	148.8		185	43.54	277.8	154.8		184	41.83	272.8	157.8		184	37.82	262.8	165.8		199	42.97	285.8	165.8
179	37.24	258.8	162.8		167	34.95	245.8	156.8		203	32.09	257.8	191.8		167	40.68	258.8	146.8		186	44.12	279.8	153.8		188	41.25	273.8	161.8		184	37.82	262.8	165.8		199	42.97	285.8	165.8
179	37.24	258.8	162.8		167	32.09	238.8	161.8		204	32.66	260.8	191.8		167	40.11	257.8	147.8		186	44.69	280.8	152.8		187	41.25	273.8	160.8		189	37.82	265.8	169.8		195	42.4	281.8	163.8
180	36.67	257.8	164.8		167	32.09	238.8	161.8		204	32.66	260.8	191.8		167	39.53	256.8	148.8		183	43.54	276.8	152.8		187	41.25	273.8	160.8		189	37.82	265.8	169.8		195	42.4	281.8	163.8
180	36.67	257.8	164.8		165	32.09	237.8	159.8		207	32.66	261.8	194.8		168	40.68	259.8	147.8		183	43.54	276.8	152.8		185	41.25	271.8	159.8		190	37.82	266.8	170.8		199	42.4	284.8	166.8
179	36.67	256.8	163.8		165	32.09	237.8	159.8		207	32.66	261.8	194.8		168	40.68	259.8	147.8		186	44.12	279.8	153.8		186	41.25	272.8	159.8		188	37.24	263.8	169.8		199	42.4	284.8	166.8
179	36.67	256.8	163.8		166	33.23	240.8	158.8		207	32.66	261.8	194.8		168	40.11	258.8	148.8		186	45.26	282.8	150.8		188	40.11	271.8	163.8		188	37.24	263.8	169.8		195	42.4	281.8	163.8
178	36.67	256.8	162.8		166	34.38	243.8	157.8		207	32.66	261.8	194.8		166	40.68	258.8	145.8		183	45.26	279.8	148.8		188	40.11	271.8	163.8		185	37.82	263.8	166.8		195	42.4	281.8	163.8
178	37.24	257.8	161.8		165	34.38	243.8	156.8		207	32.66	261.8	194.8		166	40.68	258.8	145.8		185	45.26	281.8	150.8		187	41.25	273.8	160.8		185	37.82	263.8	166.8		196	41.25	279.8	167.8
178	37.24	257.8	161.8		167	35.52	247.8	155.8		207	32.66	261.8	194.8		167	41.25	260.8	145.8		185	45.26	281.8	150.8		188	41.25	273.8	161.8		186	37.24	262.8	168.8		195	40.11	275.8	169.8
177	36.67	255.8	161.8		167	35.52	247.8	155.8		202	30.94	253.8	193.8		169	41.25	261.8	147.8		185	44.12	278.8	152.8		188	41.25	273.8	161.8		187	37.24	263.8	168.8		195	40.11	275.8	169.8
177	36.67	255.8	161.8		165	34.95	244.8	155.8		202	30.94	253.8	193.8		168	41.25	260.8	146.8		185	44.69	280.8	151.8		189	41.25	274.8	162.8		187	37.24	263.8	168.8		194	38.96	271.8	170.8
179	36.67	256.8	163.8		165	34.95	244.8	155.8		202	30.94	253.8	193.8		168	41.25	260.8	146.8		185	44.69	280.8	151.8		190	41.83	276.8	161.8		186	37.24	262.8	168.8		194	38.96	271.8	170.8
176	34.95	250.8	164.8		165	34.95	244.8	155.8		202	30.94	253.8	193.8		169	41.25	261.8	147.8		183	44.69	278.8	150.8		188	41.83	275.8	160.8		188	37.24	263.8	169.8		199	41.25	281.8	169.8
176	34.95	250.8	164.8		167	34.38	244.8	157.8		202	30.94	253.8	193.8		169	41.25	261.8	147.8		185	44.12	278.8	152.8		188	41.83	275.8	160.8		188	37.24	263.8	169.8		199	41.25	281.8	169.8
179	35.52	253.8	165.8		166	34.38	243.8	157.8		202	30.94	253.8	193.8		169	41.83	262.8	145.8		185	44.12	278.8	152.8		187	41.25	273.8	160.8		185	37.82	263.8	166.8		199	41.25	281.8	169.8
179	35.52	253.8	165.8		166	35.52	246.8	155.8		202	30.94	253.8	193.8		168	40.68	259.8	147.8		185	40.68	270.8	160.8		187	41.83	274.8	159.8		185	37.82	263.8	166.8		199	41.25	281.8	169.8
179	36.1	255.8	164.8		168	35.52	247.8	156.8		204	37.82	275.8	181.8		169	40.68	260.8	148.8		183	41.83	272.8	156.8		187	41.83	274.8	159.8		187	37.82	264.8	167.8		198	40.11	277.8	171.8
179	36.67	256.8	163.8		168	35.52	247.8	156.8		204	37.82	275.8	181.8		169	40.68	260.8	148.8		183	41.83	272.8	156.8		189	41.25	274.8	162.8		185	36.67	260.8	168.8		199	41.25	281.8	169.8
182	36.67	258.8	165.8		167	36.1	248.8	154.8		204	37.82	275.8	181.8		169	40.68	260.8	148.8		183	41.83	272.8	156.8		189	41.25	274.8	162.8		185	36.67	260.8	168.8		199	41.25	281.8	169.8
179	37.24	258.8	162.8		167	36.1	248.8	154.8		204	37.82	275.8	181.8		169	40.68	260.8	148.8		183	41.83	272.8	156.8		189	41.25	274.8	162.8		187	36.67	261.8	169.8		199	39.53	276.8	173.8
179	37.24	258.8	162.8		166	37.24	250.8	152.8		205	33.23	262.8	191.8		169	40.68	260.8	148.8		183	41.83	272.8	156.8		187	41.83	274.8	159.8		187	36.67	261.8	169.8		199	39.53	276.8	173.8
180	37.24	258.8	163.8		166	37.24	250.8	152.8		204	32.09	258.8	192.8		168	40.11	258.8	148.8		183	41.83	272.8	156.8		188	41.25	273.8	161.8		189	36.67	262.8	171.8		194	42.97	282.8	161.8
180	37.24	258.8	163.8		164	36.67	247.8	151.8		204	32.09	258.8	192.8		168	40.11	258.8	148.8		183	41.83	272.8	156.8		188	41.25	273.8	161.8		188	37.24	263.8	169.8		198	42.97	284.8	164.8
179	37.24	258.8	162.8		164	36.67	247.8	151.8		204	33.8	263.8	189.8		168	37.82	253.8	152.8		183	41.83	272.8	156.8		186	41.83	274.8	158.8		188	37.24	263.8	169.8		195	42.97	282.8	162.8
179	37.24	258.8	162.8		166	37.24	250.8	152.8		204	33.8	263.8	189.8		168	37.82	253.8	152.8		183	41.83	272.8	156.8		186	41.83	274.8	158.8		192	36.67	264.8	174.8		195	42.97	282.8	162.8
177	36.67	255.8	161.8		166	37.24	250.8	152.8		202	33.8	262.8	187.8		169	40.11	258.8	149.8		183	41.83	272.8	156.8		187	41.83	274.8	159.8		192	36.67	264.8	174.8		197	42.4	282.8	165.8
177	37.24	257.8	160.8		166	37.24	250.8	152.8		206	33.23	262.8	192.8		169	38.39	254.8	152.8		183	41.83	272.8	156.8		187	41.83	274.8	159.8		188	36.67	262.8	170.8		197	41.25	279.8	168.8
178	37.24	257.8	161.8		166	37.24	250.8	152.8		206	33.23	262.8	192.8		167	38.39	253.8	150.8		183	41.83	272.8	156.8		187	41.83	274.8	159.8		186	37.24	262.8	168.8		197	41.25	279.8	168.8
177	37.24	257.8	160.8		166	37.24	250.8	152.8		203	32.66	259.8	190.8		169	38.39	254.8	152.8		187	44.69	281.8	152.8		187	42.4	276.8	158.8		186	37.24	262.8	168.8		199	41.83	282.8	168.8
177	37.24	257.8	160.8		165	36.67	248.8	152.8		202	32.66	259.8	190.8		169	39.53	257.8	150.8		187	44.69	281.8	152.8		187	42.4	276.8	158.8		185	37.24	261.8	167.8		199	41.83	282.8	168.8
181	37.24	259.8	164.8		165	36.67	248.8	152.8		202	32.66	259.8	190.8		168	40.11	258.8	148.8		186	44.69	280.8	152.8		186	43.54	278.8	154.8		185	37.24	261.8	167.8		196	38.96	273.8	172.8
181	37.24	259.8	164.8		168	36.67	250.8	154.8		203	33.23	261.8	189.8		170	40.11	259.8	150.8		185	44.69	280.8	151.8		186	43.54	278.8	154.8		185	37.24	261.8	167.8		196	38.96	273.8	172.8
179	36.67	256.8	163.8		168	38.39	254.8	151.8		204	32.66	260.8	191.8		170	40.11	259.8	150.8		185	44.69	280.8	151.8		186	43.54	278.8	154.8		189	38.96	268.8	166.8		195	40.68	277.8	167.8
179	36.67	256.8	163.8		168	36.67	250.8	154.8		204	32.66	260.8	191.8		170	40.68	260.8	148.8		185	45.26	281.8	150.8		186	43.54	278.8	154.8		189	38.96	268.8	166.8		195	41.83	280.8	165.8
179	36.67	256.8	163.8		167	36.67	249.8	153.8		205	33.23	262.8	191.8		170	40.68	260.8	148.8		185	45.26	281.8	150.8		186	43.54	278.8	154.8		190	38.39	267.8	168.8		197	41.83	281.8	166.8
179	36.67	256.8	163.8		167	36.1	248.8	154.8		204	33.23	261.8	190.8		170	40.68	260.8	148.8		185	44.69	280.8	151.8		186	43.54	278.8	154.8		190	38.39	267.8	168.8		199	42.4	284.8	166.8
179	36.67	256.8	163.8		167	36.1	248.8	154.8		204	33.23	261.8	190.8		170	41.83	263.8	146.8		183	44.69	278.8	150.8		186	43.54	278.8	154.8		187	38.39	266.8	166.8		199	42.4	284.8	166.8
179	36.67	256.8	163.8		167	36.1	248.8	154.8		202	33.23	260.8	188.8		170	41.83	263.8	146.8		183	44.69	278.8	150.8		186	43.54	278.8	154.8		187	38.39	266.8	166.8		199	42.4	284.8	166.8
178	34.95	251.8	165.8		167	36.1	248.8	154.8		202	32.66	259.8	190.8		167	41.25	260.8	145.8		184	42.97	275.8	154.8		186	43.54	278.8	154.8		187	38.39	266.8	166.8		199	43.54	287.8	164.8
178	34.95	251.8	165.8		167	36.1	248.8	154.8		202	32.66	259.8	190.8		167	41.25	260.8	145.8		184	44.12	278.8	152.8		186	43.54	278.8	154.8		187	38.39	266.8	166.8		198	43.54	286.8	163.8
180	37.24	258.8	163.8		166	36.67	249.8	153.8		204	32.66	260.8	191.8		167	41.25	260.8	145.8		186	44.12	279.8	153.8		186	43.54	278.8	154.8		187	37.82	264.8	167.8		199	43.54	287.8	164.8
180	37.24	258.8	163.8		166	36.67	249.8	153.8		204	32.09	258.8	192.8		166	40.11	256.8	146.8		186	44.12	279.8	153.8		186	43.54	278.8	154.8		187	37.82	264.8	167.8		199	43.54	287.8	164.8
180	37.82	260.8	162.8		167	32.66	240.8	160.8		206	32.09	259.8	194.8		169	40.11	258.8	149.8		186	44.12	279.8	153.8		186	43.54	278.8	154.8		183	37.24	260.8	165.8		196	42.97	283.8	163.8
180	37.82	260.8	162.8		167	32.66	240.8	160.8		204	32.09	258.8	192.8		167	41.25	260.8	145.8		185	44.69	280.8	151.8		186	43.54	278.8	154.8		183	37.24	260.8	165.8		196	42.97	283.8	163.8
178	36.67	256.8	162.8		166	34.95	245.8	156.8		204	32.09	258.8	192.8		166	41.83	260.8	143.8		185	44.69	280.8	151.8		186	43.54	278.8	154.8		187	36.67	261.8	169.8		199	42.4	284.8	166.8
178	36.67	256.8	162.8		166	34.95	245.8	156.8		204	31.51	256.8	193.8		166	41.83	260.8	143.8		184	44.69	279.8	150.8		186	43.54	278.8	154.8		188	36.67	262.8	170.8		199	42.4	284.8	166.8
179	36.1	255.8	164.8		167	36.67	249.8	153.8		202	32.09	257.8	191.8		170	41.83	263.8	146.8		186	44.69	280.8	152.8		187	39.53	269.8	164.8		188	36.67	262.8	170.8		198	42.97	284.8	164.8
177	36.1	254.8	163.8		168	35.52	247.8	156.8		202	32.09	257.8	191.8		170	41.83	263.8	146.8		184	44.69	279.8	150.8		189	41.25	274.8	162.8		186	37.24	262.8	168.8		198	42.97	284.8	164.8
177	36.1	254.8	163.8		168	35.52	247.8	156.8		205	32.09	258.8	193.8		170	41.83	263.8	146.8		183	41.83	272.8	156.8		185	41.83	273.8	157.8		186	37.24	262.8	168.8		198	42.97	284.8	164.8
178	36.67	256.8	162.8		165	35.52	245.8	154.8		205	32.09	258.8	193.8		170	41.83	263.8	146.8		183	41.83	272.8	156.8		185	41.83	273.8	157.8		188	37.24	263.8	169.8		198	42.97	284.8	164.8
178	36.67	256.8	162.8		168	36.1	248.8	155.8		203	32.66	259.8	190.8		170	41.83	263.8	146.8		185	40.68	270.8	160.8		186	42.4	275.8	157.8		190	36.67	263.8	172.8		196	42.4	282.8	164.8
178	37.24	257.8	161.8		168	36.1	248.8	155.8		203	32.66	259.8	190.8		170	41.83	263.8	146.8		185	42.97	276.8	155.8		187	42.4	276.8	158.8		190	36.67	263.8	172.8		196	42.97	283.8	163.8
179	36.67	256.8	163.8		163	35.52	244.8	152.8		204	32.66	260.8	191.8		170	41.83	263.8	146.8		185	42.97	276.8	155.8		187	42.4	276.8	158.8		186	36.67	261.8	169.8		194	42.97	282.8	161.8
179	36.67	256.8	163.8		163	35.52	244.8	152.8		204	32.66	260.8	191.8		170	41.83	263.8	146.8		183	42.97	274.8	153.8		189	41.83	276.8	160.8		186	36.67	261.8	169.8		199	42.4	284.8	166.8
178	36.67	256.8	162.8		167	34.38	244.8	157.8		203	31.51	256.8	193.8		170	41.83	263.8	146.8		184	42.4	274.8	155.8		187	41.25	273.8	160.8		187	34.95	257.8	173.8		199	42.4	284.8	166.8
181	37.82	260.8	162.8		167	34.38	244.8	157.8		206	32.09	259.8	194.8		167	40.68	258.8	146.8		184	42.4	274.8	155.8		186	39.53	268.8	163.8		185	36.67	260.8	168.8		193	41.83	278.8	163.8
181	37.82	260.8	162.8		166	35.52	246.8	155.8		206	32.09	259.8	194.8		168	40.68	259.8	147.8		183	43.54	276.8	152.8		187	40.11	270.8	163.8		185	36.67	260.8	168.8		199	42.97	285.8	165.8
182	37.24	260.8	164.8		166	35.52	246.8	155.8		203	32.66	259.8	190.8		168	40.68	259.8	147.8		183	43.54	276.8	152.8		187	41.25	273.8	160.8		189	36.67	262.8	171.8		199	42.97	285.8	165.8
182	37.24	260.8	164.8		166	35.52	246.8	155.8		205	32.09	258.8	193.8		168	40.68	259.8	147.8		184	44.12	278.8	152.8		187	41.25	273.8	160.8		189	36.67	262.8	171.8		196	42.97	283.8	163.8
179	36.67	256.8	163.8		166	35.52	246.8	155.8		205	33.23	262.8	191.8		166	42.4	261.8	142.8		184	40.68	269.8	159.8		186	41.83	274.8	158.8		189	35.52	259.8	173.8		197	42.97	284.8	164.8
179	35.52	253.8	165.8		167	33.8	242.8	158.8		200	32.66	257.8	188.8		166	42.4	261.8	142.8		184	40.68	269.8	159.8		186	41.83	274.8	158.8		185	36.1	259.8	169.8		199	43.54	287.8	164.8
179	35.52	253.8	165.8		167	32.66	240.8	160.8		200	32.66	257.8	188.8		169	41.25	261.8	147.8		185	42.97	276.8	155.8		183	41.83	272.8	156.8		185	36.1	259.8	169.8		199	43.54	287.8	164.8
178	36.1	254.8	163.8		167	32.66	240.8	160.8		204	32.66	260.8	191.8		168	40.68	259.8	147.8		185	42.97	276.8	155.8		183	41.83	272.8	156.8		186	35.52	258.8	171.8		195	44.12	285.8	159.8
178	36.1	254.8	163.8		169	34.38	245.8	159.8		204	32.66	260.8	191.8		168	40.68	259.8	147.8		185	42.97	276.8	155.8		188	41.83	275.8	160.8		185	36.1	259.8	169.8		196	43.54	285.8	162.8
180	36.1	256.8	165.8		169	35.52	248.8	157.8		204	32.66	260.8	191.8		169	41.25	261.8	147.8		185	42.97	276.8	155.8		188	41.83	275.8	160.8		185	36.1	259.8	169.8		197	42.97	284.8	164.8
180	36.1	256.8	165.8		166	35.52	246.8	155.8		204	32.66	260.8	191.8		167	41.25	260.8	145.8		185	42.97	276.8	155.8		184	41.25	271.8	158.8		186	36.67	261.8	169.8		197	42.97	284.8	164.8
180	36.1	256.8	165.8		169	33.23	242.8	161.8		204	32.66	260.8	191.8		169	40.68	260.8	148.8		185	42.97	276.8	155.8		186	41.25	272.8	159.8		186	36.67	261.8	169.8		200	41.83	283.8	169.8
180	36.1	256.8	165.8		169	33.23	242.8	161.8		204	32.66	260.8	191.8		169	40.68	260.8	148.8		185	42.97	276.8	155.8		186	41.25	272.8	159.8		191	37.24	265.8	172.8		199	42.4	284.8	166.8
177	36.67	255.8	161.8		166	34.38	243.8	157.8		204	32.66	260.8	191.8		169	41.25	261.8	147.8		185	42.97	276.8	155.8		186	42.4	275.8	157.8		186	37.24	262.8	168.8		199	42.4	284.8	166.8
177	36.67	255.8	161.8		166	34.38	243.8	157.8		204	32.66	260.8	191.8		169	41.25	261.8	147.8		184	44.12	278.8	152.8		185	42.4	274.8	156.8		186	37.24	262.8	168.8		199	42.4	284.8	166.8
177	36.67	255.8	161.8		168	36.67	250.8	154.8		204	32.66	260.8	191.8		169	41.25	261.8	147.8		184	41.83	272.8	157.8		185	42.4	274.8	156.8		187	37.24	263.8	168.8		199	42.4	284.8	166.8
177	36.67	255.8	161.8		168	36.67	250.8	154.8		204	32.66	260.8	191.8		167	41.25	260.8	145.8		185	41.83	273.8	157.8		187	41.83	274.8	159.8		187	37.24	263.8	168.8		194	42.97	282.8	161.8
177	36.67	255.8	161.8		166	36.1	247.8	154.8		204	32.66	260.8	191.8		168	41.25	260.8	146.8		185	43.54	277.8	154.8		188	41.83	275.8	160.8		189	37.24	264.8	170.8		194	43.54	283.8	160.8
179	36.67	256.8	163.8		166	36.1	247.8	154.8		204	32.66	260.8	191.8		168	41.25	260.8	146.8		185	43.54	277.8	154.8		188	41.83	275.8	160.8		187	37.24	263.8	168.8		196	43.54	285.8	162.8
179	36.67	256.8	163.8		165	34.38	243.8	156.8		204	32.66	260.8	191.8		168	39.53	256.8	149.8		186	44.12	279.8	153.8		190	40.68	273.8	164.8		187	37.24	263.8	168.8		196	42.97	283.8	163.8
177	37.24	257.8	160.8		168	34.38	244.8	158.8		204	33.23	261.8	190.8		169	38.96	256.8	151.8		185	44.69	280.8	151.8		185	41.25	271.8	159.8		187	37.24	263.8	168.8		196	42.97	283.8	163.8
177	37.24	257.8	160.8		168	34.38	244.8	158.8		205	33.23	262.8	191.8		169	38.96	256.8	151.8		183	42.97	274.8	153.8		186	41.83	274.8	158.8		186	36.67	261.8	169.8		199	42.4	284.8	166.8
179	37.24	258.8	162.8		168	34.38	244.8	158.8		204	30.37	253.8	196.8		169	40.68	260.8	148.8		186	43.54	278.8	154.8		186	41.83	274.8	158.8		186	36.67	261.8	169.8		197	42.4	282.8	165.8
179	36.67	256.8	163.8		168	34.38	244.8	158.8		204	32.66	260.8	191.8		169	40.68	260.8	148.8		186	43.54	278.8	154.8		189	41.83	276.8	160.8		188	37.24	263.8	169.8		196	42.97	283.8	163.8
178	36.67	256.8	162.8		168	34.38	244.8	158.8		204	32.66	260.8	191.8		169	40.68	260.8	148.8		185	44.12	278.8	152.8		184	41.83	272.8	157.8		185	36.67	260.8	168.8		196	42.97	283.8	163.8
179	36.67	256.8	163.8		168	34.38	244.8	158.8		205	33.23	262.8	191.8		165	41.25	258.8	144.8		183	44.69	278.8	150.8		184	41.83	272.8	157.8		185	36.67	260.8	168.8		198	42.97	284.8	164.8
179	36.67	256.8	163.8		168	34.38	244.8	158.8		205	33.23	262.8	191.8		165	41.25	258.8	144.8		183	44.69	278.8	150.8		184	41.83	272.8	157.8		190	37.24	264.8	171.8		197	42.4	282.8	165.8
181	36.1	256.8	166.8		168	34.38	244.8	158.8		205	33.23	262.8	191.8		165	41.25	258.8	144.8		185	44.69	280.8	151.8		189	42.4	277.8	159.8		190	37.24	264.8	171.8		199	42.97	285.8	165.8
181	36.67	258.8	165.8		168	34.38	244.8	158.8		205	33.23	262.8	191.8		165	41.25	258.8	144.8		181	44.69	277.8	148.8		189	42.4	277.8	159.8		188	36.67	262.8	170.8		199	42.97	285.8	165.8
178	36.67	256.8	162.8		168	34.38	244.8	158.8		205	33.23	262.8	191.8		165	41.25	258.8	144.8		181	44.69	277.8	148.8		185	42.4	274.8	156.8		189	37.24	264.8	170.8		195	42.4	281.8	163.8
178	37.24	257.8	161.8		168	34.38	244.8	158.8		205	33.23	262.8	191.8		165	41.25	258.8	144.8		188	44.12	280.8	154.8		189	42.97	278.8	158.8		189	37.24	264.8	170.8		196	42.4	282.8	164.8
178	37.24	257.8	161.8		168	34.38	244.8	158.8		205	33.23	262.8	191.8		165	41.25	258.8	144.8		184	42.97	275.8	154.8		191	42.97	280.8	159.8		186	37.24	262.8	168.8		196	42.4	282.8	164.8
180	37.24	258.8	163.8		168	34.38	244.8	158.8		205	33.23	262.8	191.8		165	41.25	258.8	144.8		185	43.54	277.8	154.8		191	42.97	280.8	159.8		186	37.24	262.8	168.8		196	42.97	283.8	163.8
180	37.24	258.8	163.8		168	34.38	244.8	158.8		205	33.23	262.8	191.8		167	41.83	261.8	144.8		186	44.69	280.8	152.8		188	42.4	276.8	158.8		186	36.67	261.8	169.8		196	42.97	283.8	163.8
177	37.24	257.8	160.8		168	34.38	244.8	158.8		205	33.23	262.8	191.8		167	41.83	261.8	144.8		186	44.12	279.8	153.8		188	42.97	278.8	157.8		186	36.67	261.8	169.8		199	42.97	285.8	165.8
178	37.24	257.8	161.8		168	34.38	244.8	158.8		205	33.23	262.8	191.8		167	41.83	261.8	144.8		186	44.12	279.8	153.8		188	42.97	278.8	157.8		186	36.67	261.8	169.8		196	42.97	283.8	163.8
178	37.24	257.8	161.8		168	34.38	244.8	158.8		205	33.23	262.8	191.8		167	41.83	261.8	144.8		186	44.69	280.8	152.8		188	42.97	278.8	157.8		186	36.67	261.8	169.8		196	42.97	283.8	163.8
178	36.67	256.8	162.8		168	34.38	244.8	158.8		205	33.23	262.8	191.8		167	41.83	261.8	144.8		186	42.97	276.8	156.8		184	42.4	274.8	155.8		186	36.67	261.8	169.8		198	42.97	284.8	164.8
177	37.24	257.8	160.8		165	33.23	240.8	158.8		203	31.51	256.8	193.8		167	41.83	261.8	144.8		183	42.97	274.8	153.8		184	42.4	274.8	155.8		186	36.67	261.8	169.8		197	42.97	284.8	164.8
177	37.24	257.8	160.8		165	34.95	244.8	155.8		203	31.51	256.8	193.8		170	44.12	268.8	142.8		184	43.54	276.8	153.8		184	42.4	274.8	155.8		186	36.67	261.8	169.8		196	42.97	283.8	163.8
179	37.24	258.8	162.8		166	35.52	246.8	155.8		204	30.94	254.8	194.8		170	44.12	268.8	142.8		184	43.54	276.8	153.8		185	42.4	274.8	156.8		186	36.67	261.8	169.8		196	42.97	283.8	163.8
179	37.24	258.8	162.8		166	35.52	246.8	155.8		205	29.79	251.8	197.8		169	43.54	266.8	142.8		184	43.54	276.8	153.8		187	41.25	273.8	160.8		186	36.67	261.8	169.8		193	42.97	281.8	161.8
176	36.67	255.8	161.8		166	36.1	247.8	154.8		205	29.79	251.8	197.8		169	43.54	266.8	142.8		185	41.83	273.8	157.8		185	42.4	274.8	156.8		186	36.67	261.8	169.8		200	42.97	286.8	166.8
176	36.67	255.8	161.8		166	36.1	247.8	154.8		206	29.79	252.8	198.8		169	41.83	262.8	145.8		185	41.83	273.8	157.8		185	42.4	274.8	156.8		186	36.67	261.8	169.8		200	42.97	286.8	166.8
182	37.24	260.8	164.8		166	36.1	247.8	154.8		203	31.51	256.8	193.8		169	41.83	262.8	145.8		183	43.54	276.8	152.8		187	42.4	276.8	158.8		188	36.1	260.8	171.8		195	42.97	282.8	162.8
182	37.24	260.8	164.8		167	37.82	252.8	151.8		203	31.51	256.8	193.8		167	40.68	258.8	146.8		186	44.12	279.8	153.8		187	42.4	276.8	158.8		188	36.1	260.8	171.8		195	42.97	282.8	162.8
177	36.67	255.8	161.8		167	37.82	252.8	151.8		203	31.51	256.8	193.8		168	40.68	259.8	147.8		185	45.26	281.8	150.8		190	42.4	278.8	160.8		189	35.52	259.8	173.8		196	42.97	283.8	163.8
177	36.67	255.8	161.8		166	36.67	249.8	153.8		204	31.51	256.8	193.8		169	40.68	260.8	148.8		185	45.26	281.8	150.8		188	42.4	276.8	158.8		188	37.24	263.8	169.8		193	42.97	281.8	161.8
179	36.67	256.8	163.8		165	36.67	248.8	152.8		204	31.51	256.8	193.8		170	41.25	262.8	147.8		186	43.54	278.8	154.8		188	42.4	276.8	158.8		188	37.24	263.8	169.8		194	42.97	282.8	161.8
178	36.67	256.8	162.8		165	36.67	248.8	152.8		205	32.09	258.8	193.8		169	41.83	262.8	145.8		186	42.97	276.8	156.8		189	42.4	277.8	159.8		183	37.24	260.8	165.8		194	42.97	282.8	161.8
178	36.67	256.8	162.8		166	35.52	246.8	155.8		205	32.09	258.8	193.8		169	41.25	261.8	147.8		182	42.97	274.8	153.8		187	42.4	276.8	158.8		183	37.24	260.8	165.8		200	42.97	286.8	166.8
179	36.67	256.8	163.8		166	35.52	246.8	155.8		208	31.51	258.8	197.8		169	41.25	261.8	147.8		182	42.97	274.8	153.8		187	42.4	276.8	158.8		188	36.67	262.8	170.8		199	42.97	285.8	165.8
179	36.67	256.8	163.8		166	36.1	247.8	154.8		204	32.09	258.8	192.8		168	40.68	259.8	147.8		182	42.97	274.8	153.8		187	41.25	273.8	160.8		188	36.67	262.8	170.8		199	42.97	285.8	165.8
179	37.24	258.8	162.8		165	34.38	243.8	156.8		204	32.09	258.8	192.8		168	40.68	259.8	147.8		185	44.69	280.8	151.8		187	41.25	273.8	160.8		190	36.1	261.8	173.8		198	42.97	284.8	164.8
179	37.24	258.8	162.8		166	34.95	245.8	156.8		203	31.51	256.8	193.8		170	38.96	256.8	152.8		183	44.69	278.8	150.8		186	42.97	276.8	156.8		191	35.52	260.8	175.8		198	42.97	284.8	164.8
179	36.67	256.8	163.8		167	34.95	245.8	156.8		204	32.66	260.8	191.8		167	40.11	257.8	147.8		183	44.69	278.8	150.8		189	42.4	277.8	159.8		191	35.52	260.8	175.8		195	43.54	284.8	161.8
179	36.67	256.8	163.8		167	34.95	245.8	156.8		204	32.66	260.8	191.8		167	39.53	256.8	148.8		183	44.69	278.8	150.8		189	42.4	277.8	159.8		186	35.52	258.8	171.8		195	43.54	284.8	161.8
179	36.67	256.8	163.8		168	36.1	248.8	155.8		206	32.09	259.8	194.8		169	39.53	257.8	150.8		185	44.69	280.8	151.8		187	40.11	270.8	163.8		186	35.52	258.8	171.8		197	42.97	284.8	164.8
177	36.67	255.8	161.8		168	36.1	248.8	155.8		203	32.09	257.8	191.8		167	40.11	257.8	147.8		185	44.69	280.8	151.8		187	40.11	270.8	163.8		188	36.1	260.8	171.8		194	42.97	282.8	161.8
177	36.67	255.8	161.8		168	35.52	247.8	156.8		203	32.09	257.8	191.8		169	40.68	260.8	148.8		189	45.26	284.8	153.8		189	40.11	271.8	164.8		188	36.1	260.8	171.8		194	42.97	282.8	161.8
182	36.67	258.8	165.8		166	34.38	243.8	157.8		204	32.09	258.8	192.8		169	40.68	260.8	148.8		184	44.12	278.8	152.8		189	40.11	271.8	164.8		188	36.67	262.8	170.8		196	42.97	283.8	163.8
182	36.67	258.8	165.8		166	34.95	245.8	156.8		204	32.09	258.8	192.8		167	40.68	258.8	146.8		184	44.12	278.8	152.8		189	41.83	276.8	160.8		188	36.67	262.8	170.8		196	42.97	283.8	163.8
182	36.67	258.8	165.8		166	34.95	245.8	156.8		202	32.09	257.8	191.8		165	40.68	257.8	145.8		184	44.12	278.8	152.8		188	42.4	276.8	158.8		188	37.24	263.8	169.8		199	42.4	284.8	166.8
182	36.67	258.8	165.8		166	34.95	245.8	156.8		205	30.94	255.8	195.8		169	41.25	261.8	147.8		184	44.69	279.8	150.8		189	41.83	276.8	160.8		185	35.52	257.8	170.8		199	42.4	284.8	166.8
182	36.67	258.8	165.8		167	34.38	244.8	157.8		203	30.94	254.8	194.8		169	41.25	261.8	147.8		184	44.69	279.8	150.8		185	40.11	269.8	161.8		185	35.52	257.8	170.8		197	42.4	282.8	165.8
182	36.67	258.8	165.8		168	34.95	246.8	157.8		205	31.51	257.8	194.8		165	41.25	258.8	144.8		185	44.69	280.8	151.8		185	40.11	269.8	161.8		188	36.1	260.8	171.8		197	42.4	282.8	165.8
182	36.67	258.8	165.8		168	34.95	246.8	157.8		202	32.66	259.8	190.8		165	41.25	258.8	144.8		185	44.69	280.8	151.8		188	39.53	269.8	165.8		188	36.1	260.8	171.8		195	42.4	281.8	163.8
182	36.67	258.8	165.8		170	35.52	248.8	158.8		202	32.66	259.8	190.8		167	40.11	257.8	147.8		185	44.12	278.8	152.8		184	41.25	271.8	158.8		188	36.1	260.8	171.8		196	42.97	283.8	163.8
177	34.95	251.8	165.8		170	35.52	248.8	158.8		204	32.66	260.8	191.8		169	40.11	258.8	149.8		184	41.83	272.8	157.8		184	41.25	271.8	158.8		188	36.1	260.8	171.8		196	42.97	283.8	163.8
177	34.95	251.8	165.8		167	36.1	248.8	154.8		204	32.66	260.8	191.8		169	40.68	260.8	148.8		184	41.83	272.8	157.8		188	41.83	275.8	160.8		188	36.1	260.8	171.8		199	42.97	285.8	165.8
179	35.52	253.8	165.8		167	36.1	248.8	154.8		204	32.66	260.8	191.8		169	40.68	260.8	148.8		185	42.4	274.8	156.8		188	41.83	275.8	160.8		188	36.1	260.8	171.8		198	42.97	284.8	164.8
179	35.52	253.8	165.8		165	34.95	244.8	155.8		202	32.66	259.8	190.8		169	40.68	260.8	148.8		185	42.4	274.8	156.8		188	41.83	275.8	160.8		188	35.52	259.8	173.8		198	42.97	284.8	164.8
179	35.52	253.8	165.8		165	35.52	245.8	154.8		203	32.66	259.8	190.8		169	40.68	260.8	148.8		185	42.4	274.8	156.8		188	41.83	275.8	160.8		188	35.52	259.8	173.8		198	42.97	284.8	164.8
179	36.1	255.8	164.8		165	35.52	245.8	154.8		203	32.66	259.8	190.8		169	40.68	260.8	148.8		185	42.97	276.8	155.8		188	41.83	275.8	160.8		187	35.52	258.8	172.8		198	42.97	284.8	164.8
179	36.1	255.8	164.8		164	35.52	245.8	153.8		206	32.66	261.8	193.8		167	41.25	260.8	145.8		185	43.54	277.8	154.8		188	41.83	275.8	160.8		187	35.52	258.8	172.8		199	41.83	282.8	168.8
181	36.1	256.8	166.8		164	35.52	245.8	153.8		207	33.23	263.8	193.8		168	41.25	260.8	146.8		185	43.54	277.8	154.8		188	41.25	273.8	161.8		189	36.67	262.8	171.8		199	42.4	284.8	166.8
181	36.1	256.8	166.8		165	33.23	240.8	158.8		207	33.23	263.8	193.8		169	41.25	261.8	147.8		185	44.12	278.8	152.8		190	41.25	275.8	162.8		189	36.67	262.8	171.8		199	42.4	284.8	166.8
179	36.1	255.8	164.8		165	33.23	240.8	158.8		202	31.51	255.8	192.8		169	41.25	261.8	147.8		185	44.69	280.8	151.8		185	38.39	264.8	165.8		188	36.1	260.8	171.8		199	42.4	284.8	166.8
178	36.1	254.8	163.8		164	34.38	242.8	155.8		202	31.51	255.8	192.8		167	40.11	257.8	147.8		186	44.69	280.8	152.8		185	38.39	264.8	165.8		188	36.1	260.8	171.8		196	42.4	282.8	164.8
178	36.1	254.8	163.8		164	34.38	242.8	155.8		205	31.51	257.8	194.8		169	40.68	260.8	148.8		185	44.69	280.8	151.8		185	40.68	270.8	160.8		184	35.52	256.8	169.8		196	41.83	280.8	166.8
178	36.1	254.8	163.8		167	36.1	248.8	154.8		205	32.09	258.8	193.8		169	40.68	260.8	148.8		185	44.69	280.8	151.8		185	40.68	270.8	160.8		184	35.52	256.8	169.8		199	42.4	284.8	166.8
178	36.1	254.8	163.8		167	36.1	248.8	154.8		205	32.09	258.8	193.8		170	40.11	259.8	150.8		186	44.69	280.8	152.8		189	38.96	268.8	166.8		188	36.67	262.8	170.8		199	42.97	285.8	165.8
178	36.1	254.8	163.8		167	33.23	241.8	159.8		206	32.66	261.8	193.8		168	40.68	259.8	147.8		186	44.69	280.8	152.8		190	38.39	267.8	168.8		186	37.24	262.8	168.8		199	42.97	285.8	165.8
179	37.24	258.8	162.8		167	33.23	241.8	159.8		206	32.66	261.8	193.8		168	40.68	259.8	147.8		186	44.69	280.8	152.8		187	40.11	270.8	163.8		186	37.24	262.8	168.8		197	42.97	284.8	164.8
178	36.67	256.8	162.8		167	35.52	247.8	155.8		204	32.66	260.8	191.8		168	39.53	256.8	149.8		186	44.69	280.8	152.8		187	40.11	270.8	163.8		188	37.24	263.8	169.8		199	42.97	285.8	165.8
177	37.24	257.8	160.8		167	35.52	247.8	155.8		204	32.66	260.8	191.8		168	40.68	259.8	147.8		186	44.69	280.8	152.8		188	41.25	273.8	161.8		188	37.24	263.8	169.8		197	42.4	282.8	165.8
177	37.24	257.8	160.8		166	35.52	246.8	155.8		204	32.66	260.8	191.8		168	40.68	259.8	147.8		186	44.69	280.8	152.8		188	41.25	273.8	161.8		188	34.95	257.8	174.8		197	42.4	282.8	165.8
177	37.24	257.8	160.8		167	36.67	249.8	153.8		204	32.66	260.8	191.8		169	40.68	260.8	148.8		184	41.25	271.8	158.8		188	41.25	273.8	161.8		188	34.95	257.8	174.8		198	42.97	284.8	164.8
177	37.24	257.8	160.8		167	36.67	249.8	153.8		204	32.66	260.8	191.8		169	38.96	256.8	151.8		186	38.96	266.8	164.8		188	41.25	273.8	161.8		186	35.52	258.8	171.8		199	42.4	284.8	166.8
177	37.24	257.8	160.8		166	33.8	242.8	157.8		204	32.66	260.8	191.8		168	37.82	253.8	152.8		186	38.96	266.8	164.8		188	41.83	275.8	160.8		186	35.52	258.8	171.8		199	42.4	284.8	166.8
177	37.24	257.8	160.8		166	33.8	242.8	157.8		204	32.66	260.8	191.8		168	37.82	253.8	152.8		185	42.4	274.8	156.8		188	41.83	275.8	160.8		186	34.38	255.8	173.8		198	42.97	284.8	164.8
177	37.24	257.8	160.8		167	36.1	248.8	154.8		204	32.66	260.8	191.8		169	38.39	254.8	152.8		185	42.4	274.8	156.8		185	42.4	274.8	156.8		185	35.52	257.8	170.8		198	42.97	284.8	164.8
180	37.24	258.8	163.8		167	36.67	249.8	153.8		204	32.66	260.8	191.8		168	37.24	251.8	153.8		184	42.97	275.8	154.8		185	41.83	273.8	157.8		185	35.52	257.8	170.8		199	42.4	284.8	166.8
181	37.24	259.8	164.8		165	36.67	248.8	152.8		204	32.66	260.8	191.8		168	37.24	251.8	153.8		184	42.97	275.8	154.8		185	41.83	273.8	157.8		188	36.1	260.8	171.8		195	42.4	281.8	163.8
181	37.24	259.8	164.8		167	35.52	247.8	155.8		204	32.66	260.8	191.8		168	39.53	256.8	149.8		184	42.97	275.8	154.8		187	42.4	276.8	158.8		185	37.24	261.8	167.8		198	42.4	283.8	166.8
180	37.24	258.8	163.8		167	35.52	247.8	155.8		204	32.66	260.8	191.8		168	39.53	256.8	149.8		184	44.69	279.8	150.8		184	42.4	274.8	155.8		185	37.24	261.8	167.8		199	41.83	282.8	168.8
180	37.24	258.8	163.8		166	36.67	249.8	153.8		204	32.66	260.8	191.8		168	39.53	256.8	149.8		184	44.69	279.8	150.8		184	42.4	274.8	155.8		188	36.67	262.8	170.8		199	41.83	282.8	168.8
179	36.67	256.8	163.8		166	36.67	249.8	153.8		204	32.66	260.8	191.8		168	39.53	256.8	149.8		185	44.12	278.8	152.8		190	41.83	276.8	161.8		184	37.24	261.8	166.8		198	42.4	283.8	166.8
179	36.67	256.8	163.8		167	35.52	247.8	155.8		204	32.66	260.8	191.8		168	39.53	256.8	149.8		185	44.12	278.8	152.8		189	41.83	276.8	160.8		184	37.24	261.8	166.8		195	42.4	281.8	163.8
179	36.1	255.8	164.8		167	35.52	247.8	155.8		204	32.66	260.8	191.8		168	39.53	256.8	149.8		185	44.69	280.8	151.8		185	42.4	274.8	156.8		185	37.24	261.8	167.8		195	42.4	281.8	163.8
181	36.1	256.8	166.8		168	34.38	244.8	158.8		204	32.66	260.8	191.8		168	39.53	256.8	149.8		185	44.69	280.8	151.8		185	42.4	274.8	156.8		185	37.24	261.8	167.8		199	42.4	284.8	166.8
181	36.1	256.8	166.8		167	36.1	248.8	154.8		202	33.23	260.8	188.8		168	39.53	256.8	149.8		184	42.97	275.8	154.8		187	42.97	277.8	156.8		185	36.1	259.8	169.8		196	42.4	282.8	164.8
177	36.1	254.8	163.8		167	36.1	248.8	154.8		204	28.07	245.8	200.8		168	39.53	256.8	149.8		185	42.97	276.8	155.8		188	42.97	278.8	157.8		186	37.24	262.8	168.8		196	42.4	282.8	164.8
177	36.1	254.8	163.8		167	33.23	241.8	159.8		204	28.07	245.8	200.8		169	41.83	262.8	145.8		185	42.97	276.8	155.8		189	40.68	273.8	163.8		186	37.24	262.8	168.8		199	41.83	282.8	168.8
180	36.67	257.8	164.8		167	33.23	241.8	159.8		204	28.07	245.8	200.8		169	41.83	262.8	145.8		184	44.12	278.8	152.8		189	40.68	273.8	163.8		188	37.24	263.8	169.8		199	42.4	284.8	166.8
180	36.67	257.8	164.8		168	30.94	236.8	164.8		204	28.07	245.8	200.8		167	41.25	260.8	145.8		186	44.12	279.8	153.8		186	41.25	272.8	159.8		188	35.52	259.8	173.8		198	42.4	283.8	166.8
180	36.67	257.8	164.8		166	32.66	239.8	159.8		204	28.07	245.8	200.8		167	41.25	260.8	145.8		186	44.12	279.8	153.8		188	41.83	275.8	160.8		188	35.52	259.8	173.8		194	41.83	279.8	164.8
177	36.1	254.8	163.8		166	32.66	239.8	159.8		204	28.07	245.8	200.8		169	40.68	260.8	148.8		182	42.97	274.8	153.8		188	41.83	275.8	160.8		186	34.95	256.8	172.8		194	41.83	279.8	164.8
177	36.1	254.8	163.8		166	32.09	238.8	160.8		204	28.07	245.8	200.8		169	40.68	260.8	148.8		182	42.97	274.8	153.8		185	41.83	273.8	157.8		185	36.1	259.8	169.8		196	42.4	282.8	164.8
178	36.1	254.8	163.8		166	32.09	238.8	160.8		203	27.5	243.8	200.8		169	40.68	260.8	148.8		182	42.97	274.8	153.8		185	41.83	273.8	157.8		185	36.1	259.8	169.8		199	42.4	284.8	166.8
178	36.1	254.8	163.8		166	32.09	238.8	160.8		203	27.5	243.8	200.8		169	40.68	260.8	148.8		183	44.12	277.8	151.8		190	41.83	276.8	161.8		185	35.52	257.8	170.8		199	42.4	284.8	166.8
181	36.67	258.8	165.8		166	32.09	238.8	160.8		205	31.51	257.8	194.8		170	41.25	262.8	147.8		183	44.12	277.8	151.8		190	41.83	276.8	161.8		185	35.52	257.8	170.8		199	42.4	284.8	166.8
181	36.67	258.8	165.8		166	32.09	238.8	160.8		205	31.51	257.8	194.8		170	41.25	262.8	147.8		184	44.12	278.8	152.8		187	42.4	276.8	158.8		186	36.1	259.8	170.8		199	42.4	284.8	166.8
179	36.67	256.8	163.8		166	32.09	238.8	160.8		203	32.09	257.8	191.8		169	41.25	261.8	147.8		185	44.69	280.8	151.8		186	41.83	274.8	158.8		186	36.67	261.8	169.8		196	42.4	282.8	164.8
179	36.67	256.8	163.8		166	32.09	238.8	160.8		205	30.37	253.8	196.8		169	41.25	261.8	147.8		185	44.69	280.8	151.8		185	39.53	267.8	162.8		186	36.67	261.8	169.8		200	42.4	284.8	167.8
179	36.67	256.8	163.8		166	32.09	238.8	160.8		204	31.51	256.8	193.8		170	40.11	259.8	150.8		185	44.69	280.8	151.8		185	39.53	267.8	162.8		189	36.67	262.8	171.8		200	42.4	284.8	167.8
179	36.67	256.8	163.8		166	32.09	238.8	160.8		204	31.51	256.8	193.8		169	39.53	257.8	150.8		185	44.69	280.8	151.8		187	41.25	273.8	160.8		189	36.67	262.8	171.8		198	42.97	284.8	164.8
180	36.67	257.8	164.8		166	32.09	238.8	160.8		205	32.09	258.8	193.8		169	39.53	257.8	150.8		184	44.69	279.8	150.8		188	41.25	273.8	161.8		188	36.67	262.8	170.8		198	42.97	284.8	164.8
180	36.67	257.8	164.8		166	32.09	238.8	160.8		205	32.09	258.8	193.8		168	40.11	258.8	148.8		183	44.69	278.8	150.8		191	40.11	273.8	166.8		189	36.67	262.8	171.8		194	42.4	280.8	163.8
178	36.67	256.8	162.8		166	32.09	238.8	160.8		203	32.09	257.8	191.8		168	40.68	259.8	147.8		183	44.69	278.8	150.8		191	40.11	273.8	166.8		189	36.67	262.8	171.8		194	42.4	280.8	163.8
179	36.67	256.8	163.8		166	32.09	238.8	160.8		203	32.09	257.8	191.8		169	40.68	260.8	148.8		184	43.54	276.8	153.8		191	40.68	274.8	164.8		191	36.67	264.8	173.8		199	42.97	285.8	165.8
179	36.67	256.8	163.8		166	32.09	238.8	160.8		203	29.79	250.8	196.8		166	40.11	256.8	146.8		185	44.12	278.8	152.8		187	41.83	274.8	159.8		189	36.67	262.8	171.8		198	42.4	283.8	166.8
178	37.24	257.8	161.8		166	32.09	238.8	160.8		205	31.51	257.8	194.8		170	40.68	260.8	148.8		185	44.12	278.8	152.8		187	41.83	274.8	159.8		189	36.67	262.8	171.8		198	42.4	283.8	166.8
178	37.24	257.8	161.8		166	32.09	238.8	160.8		205	31.51	257.8	194.8		170	40.68	260.8	148.8		182	44.12	276.8	150.8		187	41.83	274.8	159.8		183	37.24	260.8	165.8		198	42.4	283.8	166.8
180	36.67	257.8	164.8		166	32.09	238.8	160.8		204	32.09	258.8	192.8		167	39.53	256.8	148.8		182	44.12	276.8	150.8		185	40.11	269.8	161.8		183	37.24	260.8	165.8		199	42.4	284.8	166.8
177	36.67	255.8	161.8		166	32.09	238.8	160.8		204	32.09	258.8	192.8		167	39.53	256.8	148.8		185	44.69	280.8	151.8		187	41.25	273.8	160.8		190	36.67	263.8	172.8		199	42.4	284.8	166.8
177	36.67	255.8	161.8		166	32.09	238.8	160.8		205	30.37	253.8	196.8		167	39.53	256.8	148.8		182	43.54	275.8	151.8		187	41.25	273.8	160.8		186	37.24	262.8	168.8		199	41.25	281.8	169.8
178	36.67	256.8	162.8		166	32.09	238.8	160.8		203	32.09	257.8	191.8		167	41.83	261.8	144.8		182	44.12	276.8	150.8		185	42.4	274.8	156.8		186	37.24	262.8	168.8		195	41.25	278.8	166.8
178	36.67	256.8	162.8		166	32.09	238.8	160.8		203	32.09	257.8	191.8		168	41.83	262.8	145.8		185	44.12	278.8	152.8		187	42.4	276.8	158.8		190	37.24	264.8	171.8		195	41.25	278.8	166.8
177	36.67	255.8	161.8		166	32.09	238.8	160.8		202	31.51	255.8	192.8		168	41.83	262.8	145.8		185	44.69	280.8	151.8		187	42.4	276.8	158.8		186	37.24	262.8	168.8		201	41.25	282.8	171.8
177	36.67	255.8	161.8		166	32.09	238.8	160.8		202	31.51	255.8	192.8		168	41.83	262.8	145.8		185	44.69	280.8	151.8		184	42.4	274.8	155.8		186	37.24	262.8	168.8		197	41.83	281.8	166.8
179	34.95	252.8	166.8		166	32.09	238.8	160.8		206	30.94	255.8	196.8		169	41.25	261.8	147.8		184	44.69	279.8	150.8		190	40.11	272.8	165.8		187	37.24	263.8	168.8		197	41.83	281.8	166.8
179	34.95	252.8	166.8		167	30.37	234.8	164.8		202	32.66	259.8	190.8		167	39.53	256.8	148.8		184	44.69	279.8	150.8		190	40.11	272.8	165.8		187	37.24	263.8	168.8		199	41.83	282.8	168.8
180	34.95	253.8	167.8		167	30.37	234.8	164.8		202	32.66	259.8	190.8		167	39.53	256.8	148.8		184	44.69	279.8	150.8		189	41.25	274.8	162.8		182	34.95	254.8	169.8		199	42.4	284.8	166.8
180	35.52	254.8	166.8		164	32.09	237.8	158.8		204	28.65	247.8	199.8		167	40.11	257.8	147.8		183	43.54	276.8	152.8		189	40.68	273.8	163.8		189	36.67	262.8	171.8		199	42.4	284.8	166.8
180	35.52	254.8	166.8		165	32.09	237.8	159.8		206	28.65	248.8	200.8		167	40.11	257.8	147.8		183	43.54	276.8	152.8		188	40.68	272.8	162.8		189	36.67	262.8	171.8		195	42.4	281.8	163.8
179	37.24	258.8	162.8		165	33.23	240.8	158.8		206	28.65	248.8	200.8		170	40.68	260.8	148.8		182	44.12	276.8	150.8		188	40.68	272.8	162.8		187	36.67	261.8	169.8		193	42.4	280.8	162.8
179	37.24	258.8	162.8		165	33.23	240.8	158.8		202	31.51	255.8	192.8		167	41.25	260.8	145.8		182	44.12	276.8	150.8		191	41.25	275.8	163.8		187	36.67	261.8	169.8		193	42.4	280.8	162.8
177	37.24	257.8	160.8		165	36.67	248.8	152.8		202	31.51	255.8	192.8		168	41.25	260.8	146.8		184	44.12	278.8	152.8		191	41.25	275.8	163.8		189	36.1	261.8	172.8		198	41.83	282.8	167.8
176	36.67	255.8	161.8		165	36.1	247.8	153.8		203	31.51	256.8	193.8		169	41.25	261.8	147.8		187	44.69	281.8	152.8		185	41.83	273.8	157.8		189	37.24	264.8	170.8		198	41.83	282.8	167.8
176	36.67	255.8	161.8		165	36.1	247.8	153.8		204	33.8	263.8	189.8		167	39.53	256.8	148.8		187	44.69	281.8	152.8		185	41.83	273.8	157.8		188	37.24	263.8	169.8		199	41.83	282.8	168.8
178	36.1	254.8	163.8		166	35.52	246.8	155.8		204	33.8	263.8	189.8		167	39.53	256.8	148.8		186	44.69	280.8	152.8		189	41.25	274.8	162.8		189	36.67	262.8	171.8		196	41.83	280.8	166.8
178	36.1	254.8	163.8		166	35.52	246.8	155.8		203	33.8	262.8	188.8		167	40.11	257.8	147.8		184	44.69	279.8	150.8		189	41.25	274.8	162.8		189	36.67	262.8	171.8		196	41.83	280.8	166.8
177	36.1	254.8	163.8		167	33.23	241.8	159.8		206	33.23	262.8	192.8		168	40.11	258.8	148.8		184	44.69	279.8	150.8		182	41.83	271.8	155.8		189	36.67	262.8	171.8		199	41.83	282.8	168.8
177	36.67	255.8	161.8		167	33.23	241.8	159.8		202	32.09	257.8	191.8		168	40.11	258.8	148.8		185	42.97	276.8	155.8		182	41.83	271.8	155.8		189	36.67	262.8	171.8		199	41.83	282.8	168.8
177	36.67	255.8	161.8		166	34.38	243.8	157.8		202	32.09	257.8	191.8		168	40.68	259.8	147.8		185	43.54	277.8	154.8		189	42.4	277.8	159.8		190	37.24	264.8	171.8		198	42.4	283.8	166.8
179	36.1	255.8	164.8		166	34.38	243.8	157.8		204	32.66	260.8	191.8		169	39.53	257.8	150.8		185	43.54	277.8	154.8		189	42.4	277.8	159.8		190	37.24	264.8	171.8		198	42.4	283.8	166.8
179	36.1	255.8	164.8		165	36.1	247.8	153.8		206	32.66	261.8	193.8		169	38.39	254.8	152.8		185	44.12	278.8	152.8		188	41.83	275.8	160.8		189	36.1	261.8	172.8		199	42.4	284.8	166.8
179	36.1	255.8	164.8		165	36.1	247.8	153.8		206	32.66	261.8	193.8		169	38.39	254.8	152.8		185	44.12	278.8	152.8		188	39.53	269.8	165.8		187	36.67	261.8	169.8		200	40.11	278.8	172.8
179	36.1	255.8	164.8		166	36.1	247.8	154.8		206	32.66	261.8	193.8		169	38.39	254.8	152.8		185	41.83	273.8	157.8		185	41.83	273.8	157.8		187	36.67	261.8	169.8		200	40.11	278.8	172.8
179	36.1	255.8	164.8		166	36.1	247.8	154.8		204	34.95	266.8	187.8		167	38.39	253.8	150.8		182	44.12	276.8	150.8		185	41.83	273.8	157.8		189	34.38	256.8	175.8		199	41.25	281.8	169.8
179	36.1	255.8	164.8		167	36.1	248.8	154.8		204	34.95	266.8	187.8		167	38.39	253.8	150.8		182	44.12	276.8	150.8		186	41.83	274.8	158.8		189	34.38	256.8	175.8		196	41.83	280.8	166.8
179	36.1	255.8	164.8		167	36.1	248.8	154.8		203	33.8	262.8	188.8		167	39.53	256.8	148.8		186	44.69	280.8	152.8		185	41.83	273.8	157.8		189	34.38	256.8	175.8		196	41.83	280.8	166.8
177	36.1	254.8	163.8		167	35.52	247.8	155.8		203	32.09	257.8	191.8		168	38.96	255.8	150.8		186	43.54	278.8	154.8		185	41.83	273.8	157.8		189	34.38	256.8	175.8		199	42.4	284.8	166.8
177	36.1	254.8	163.8		164	34.95	243.8	154.8		202	32.09	257.8	191.8		170	38.96	256.8	152.8		185	43.54	277.8	154.8		191	38.96	270.8	168.8		189	34.38	256.8	175.8		199	42.4	284.8	166.8
177	36.1	254.8	163.8		164	34.95	243.8	154.8		204	25.78	238.8	203.8		168	38.39	254.8	151.8		187	44.69	281.8	152.8		189	39.53	270.8	165.8		189	34.38	256.8	175.8		199	42.4	284.8	166.8
177	36.1	254.8	163.8		166	35.52	246.8	155.8		204	25.78	238.8	203.8		168	40.11	258.8	148.8		187	44.69	281.8	152.8		189	39.53	270.8	165.8		184	38.39	264.8	164.8		199	42.4	284.8	166.8
177	36.1	254.8	163.8		166	35.52	246.8	155.8		208	30.94	256.8	198.8		169	40.11	258.8	149.8		183	44.69	278.8	150.8		189	39.53	270.8	165.8		184	38.39	264.8	164.8		199	42.4	284.8	166.8
177	36.1	254.8	163.8		165	34.95	244.8	155.8		207	29.22	251.8	200.8		169	40.68	260.8	148.8		184	44.69	279.8	150.8		189	41.83	276.8	160.8		184	37.24	261.8	166.8		199	42.4	284.8	166.8
177	36.1	254.8	163.8		165	34.95	244.8	155.8		207	29.22	251.8	200.8		168	40.68	259.8	147.8		184	44.69	279.8	150.8		186	41.83	274.8	158.8		189	37.24	264.8	170.8		199	42.4	284.8	166.8
178	34.38	250.8	166.8		164	34.95	243.8	154.8		204	31.51	256.8	193.8		166	40.68	258.8	145.8		184	44.69	279.8	150.8		183	41.25	270.8	157.8		187	37.24	263.8	168.8		199	42.4	284.8	166.8
178	34.38	250.8	166.8		164	34.95	243.8	154.8		204	31.51	256.8	193.8		167	40.68	258.8	146.8		184	44.69	279.8	150.8		188	42.4	276.8	158.8		187	37.24	263.8	168.8		199	42.4	284.8	166.8
180	33.23	248.8	170.8		165	35.52	245.8	154.8		203	30.94	254.8	194.8		167	40.68	258.8	146.8		184	44.69	279.8	150.8		188	42.4	276.8	158.8		186	35.52	258.8	171.8		199	42.4	284.8	166.8
179	33.8	249.8	168.8		165	35.52	245.8	154.8		202	31.51	255.8	192.8		167	40.68	258.8	146.8		184	43.54	276.8	153.8		187	42.4	276.8	158.8		186	35.52	258.8	171.8		199	42.4	284.8	166.8
179	33.8	249.8	168.8		163	33.8	240.8	155.8		202	31.51	255.8	192.8		168	38.96	255.8	150.8		185	43.54	277.8	154.8		188	41.25	273.8	161.8		187	36.67	261.8	169.8		199	37.82	272.8	177.8
177	34.38	249.8	166.8		170	36.1	250.8	157.8		202	32.66	259.8	190.8		169	39.53	257.8	150.8		185	43.54	277.8	154.8		188	41.83	275.8	160.8		187	36.67	261.8	169.8		194	37.82	268.8	173.8
177	34.38	249.8	166.8		170	36.1	250.8	157.8		202	32.66	259.8	190.8		169	40.11	258.8	149.8		186	44.12	279.8	153.8		187	41.83	274.8	159.8		188	36.67	262.8	170.8		198	41.83	282.8	167.8
176	34.95	250.8	164.8		167	40.68	258.8	146.8		204	32.09	258.8	192.8		168	40.11	258.8	148.8		186	40.11	269.8	162.8		190	41.83	276.8	161.8		188	36.67	262.8	170.8		198	41.83	282.8	167.8
176	34.95	250.8	164.8		166	34.38	243.8	157.8		204	32.09	258.8	192.8		169	40.68	260.8	148.8		183	40.11	267.8	159.8		186	41.83	274.8	158.8		189	36.1	261.8	172.8		199	41.83	282.8	168.8
178	32.66	246.8	169.8		166	34.38	243.8	157.8		201	32.66	258.8	189.8		169	40.68	260.8	148.8		184	42.97	275.8	154.8		190	41.83	276.8	161.8		189	36.1	261.8	172.8		199	41.83	282.8	168.8
178	34.38	250.8	166.8		165	34.38	243.8	156.8		201	32.66	258.8	189.8		168	40.68	259.8	147.8		184	44.12	278.8	152.8		190	41.83	276.8	161.8		187	37.24	263.8	168.8		196	42.97	283.8	163.8
178	34.38	250.8	166.8		165	34.38	243.8	156.8		202	32.66	259.8	190.8		168	40.68	259.8	147.8		182	44.12	276.8	150.8		190	41.83	276.8	161.8		187	36.1	260.8	171.8		199	43.54	287.8	164.8
177	33.8	248.8	167.8		164	34.95	243.8	154.8		205	33.23	262.8	191.8		168	41.25	260.8	146.8		185	42.4	274.8	156.8		190	41.83	276.8	161.8		187	36.1	260.8	171.8		194	42.4	280.8	163.8
177	33.8	248.8	167.8		164	34.95	243.8	154.8		205	33.23	262.8	191.8		167	41.25	260.8	145.8		185	42.4	274.8	156.8		190	41.83	276.8	161.8		187	35.52	258.8	172.8		198	42.97	284.8	164.8
179	35.52	253.8	165.8		165	36.67	248.8	152.8		205	30.94	255.8	195.8		169	41.25	261.8	147.8		185	42.97	276.8	155.8		190	41.83	276.8	161.8		187	34.95	257.8	173.8		198	42.97	284.8	164.8
179	35.52	253.8	165.8		165	35.52	245.8	154.8		205	30.94	255.8	195.8		169	41.25	261.8	147.8		185	42.97	276.8	155.8		190	41.83	276.8	161.8		188	34.95	257.8	174.8		198	42.4	283.8	166.8
177	32.09	244.8	169.8		163	35.52	244.8	152.8		207	30.94	256.8	197.8		169	41.25	261.8	147.8		185	42.97	276.8	155.8		190	41.83	276.8	161.8		186	36.67	261.8	169.8		198	42.4	283.8	166.8
177	32.09	244.8	169.8		167	35.52	247.8	155.8		207	30.94	256.8	197.8		170	40.11	259.8	150.8		185	42.97	276.8	155.8		190	41.83	276.8	161.8		186	36.67	261.8	169.8		198	42.4	283.8	166.8
181	33.23	249.8	171.8		167	35.52	247.8	155.8		207	30.94	256.8	197.8		170	40.11	259.8	150.8		185	42.97	276.8	155.8		190	41.83	276.8	161.8		189	37.24	264.8	170.8		199	42.4	284.8	166.8
181	33.23	249.8	171.8		165	34.38	243.8	156.8		207	30.94	256.8	197.8		168	40.11	258.8	148.8		185	42.97	276.8	155.8		190	41.83	276.8	161.8		185	37.24	261.8	167.8		199	42.4	284.8	166.8
176	34.38	249.8	165.8		165	34.38	243.8	156.8		207	30.94	256.8	197.8		168	40.11	258.8	148.8		185	42.97	276.8	155.8		190	42.97	279.8	159.8		186	36.67	261.8	169.8		194	43.54	283.8	160.8
176	34.38	249.8	165.8		168	33.8	243.8	159.8		205	32.09	258.8	193.8		167	40.68	258.8	146.8		185	42.97	276.8	155.8		185	42.97	276.8	155.8		186	36.67	261.8	169.8		194	43.54	283.8	160.8
177	35.52	252.8	164.8		168	33.8	243.8	159.8		205	32.09	258.8	193.8		167	40.68	258.8	146.8		185	45.26	281.8	150.8		190	40.68	273.8	164.8		185	37.24	261.8	167.8		194	42.97	282.8	161.8
177	36.1	254.8	163.8		167	34.38	244.8	157.8		205	32.66	260.8	192.8		168	40.68	259.8	147.8		185	45.26	281.8	150.8		188	41.83	275.8	160.8		185	37.24	261.8	167.8		194	42.97	282.8	161.8
178	36.1	254.8	163.8		167	34.38	244.8	157.8		205	32.66	260.8	192.8		170	41.25	262.8	147.8		185	45.26	281.8	150.8		188	41.83	275.8	160.8		188	37.24	263.8	169.8		199	42.97	285.8	165.8
176	36.1	253.8	162.8		164	34.95	243.8	154.8		203	32.66	259.8	190.8		170	41.25	262.8	147.8		185	45.26	281.8	150.8		185	41.25	271.8	159.8		189	37.24	264.8	170.8		192	42.97	280.8	160.8
176	36.1	253.8	162.8		167	33.8	242.8	158.8		203	32.66	259.8	190.8		167	39.53	256.8	148.8		185	45.26	281.8	150.8		188	41.83	275.8	160.8		189	37.24	264.8	170.8		192	42.97	280.8	160.8
177	36.1	254.8	163.8		167	33.8	242.8	158.8		205	32.66	260.8	192.8		167	39.53	256.8	148.8		185	45.26	281.8	150.8		188	41.83	275.8	160.8		188	37.24	263.8	169.8		197	42.97	284.8	164.8
177	36.1	254.8	163.8		169	34.95	246.8	158.8		205	32.66	260.8	192.8		167	39.53	256.8	148.8		185	45.26	281.8	150.8		192	42.4	279.8	161.8		188	37.24	263.8	169.8		197	42.97	284.8	164.8
183	36.1	257.8	167.8		168	34.95	246.8	157.8		205	32.66	260.8	192.8		167	39.53	256.8	148.8		185	45.26	281.8	150.8		187	42.4	276.8	158.8		188	37.24	263.8	169.8		197	42.97	284.8	164.8
183	36.1	257.8	167.8		168	34.95	246.8	157.8		205	32.66	260.8	192.8		167	39.53	256.8	148.8		185	45.26	281.8	150.8		187	42.4	276.8	158.8		189	35.52	259.8	173.8		197	42.97	284.8	164.8
179	36.67	256.8	163.8		166	34.95	245.8	156.8		203	33.23	261.8	189.8		169	40.68	260.8	148.8		185	45.26	281.8	150.8		185	42.97	276.8	155.8		189	35.52	259.8	173.8		197	42.97	284.8	164.8
179	36.67	256.8	163.8		166	34.95	245.8	156.8		203	33.23	261.8	189.8		168	40.68	259.8	147.8		185	45.26	281.8	150.8		190	41.83	276.8	161.8		187	36.67	261.8	169.8		197	42.97	284.8	164.8
178	36.67	256.8	162.8		167	35.52	247.8	155.8		202	33.8	262.8	187.8		170	41.25	262.8	147.8		185	45.26	281.8	150.8		188	41.83	275.8	160.8		187	36.1	260.8	171.8		199	42.97	285.8	165.8
178	36.67	256.8	162.8		167	35.52	247.8	155.8		202	33.8	262.8	187.8		170	41.25	262.8	147.8		186	41.83	274.8	158.8		188	41.83	275.8	160.8		187	36.1	260.8	171.8		199	42.97	285.8	165.8
178	36.67	256.8	162.8		165	36.67	248.8	152.8		203	33.23	261.8	189.8		169	40.11	258.8	149.8		186	41.83	274.8	158.8		186	41.83	274.8	158.8		186	33.8	253.8	174.8		196	43.54	285.8	162.8
178	36.67	256.8	162.8		165	36.67	248.8	152.8		203	33.23	261.8	189.8		168	40.68	259.8	147.8		186	44.69	280.8	152.8		186	41.83	274.8	158.8		186	33.8	253.8	174.8		196	43.54	285.8	162.8
178	36.67	256.8	162.8		166	36.1	247.8	154.8		206	30.94	255.8	196.8		169	40.68	260.8	148.8		185	44.12	278.8	152.8		185	42.4	274.8	156.8		188	35.52	259.8	173.8		196	43.54	285.8	162.8
178	36.67	256.8	162.8		166	36.1	247.8	154.8		202	31.51	255.8	192.8		168	39.53	256.8	149.8		185	44.12	278.8	152.8		185	42.4	274.8	156.8		189	36.67	262.8	171.8		193	43.54	282.8	159.8
178	36.67	256.8	162.8		165	34.95	244.8	155.8		202	31.51	255.8	192.8		168	39.53	256.8	149.8		185	45.26	281.8	150.8		186	41.25	272.8	159.8		189	36.67	262.8	171.8		193	43.54	282.8	159.8
177	36.67	255.8	161.8		165	36.1	247.8	153.8		202	31.51	255.8	192.8		168	39.53	256.8	149.8		185	44.12	278.8	152.8		186	41.25	272.8	159.8		185	36.67	260.8	168.8		197	45.84	291.8	157.8
179	36.1	255.8	164.8		165	36.1	247.8	153.8		202	31.51	255.8	192.8		168	37.82	253.8	152.8		184	44.12	278.8	152.8		188	41.83	275.8	160.8		185	36.67	260.8	168.8		197	45.84	291.8	157.8
179	36.1	255.8	164.8		167	36.67	249.8	153.8		202	31.51	255.8	192.8		169	37.82	253.8	153.8		186	43.54	278.8	154.8		184	41.83	272.8	157.8		185	37.24	261.8	167.8		199	45.26	291.8	160.8
178	34.95	251.8	165.8		164	32.09	237.8	158.8		202	31.51	255.8	192.8		169	38.39	254.8	152.8		186	43.54	278.8	154.8		187	41.83	274.8	159.8		185	37.82	263.8	166.8		199	44.12	288.8	162.8
178	34.95	251.8	165.8		164	32.09	237.8	158.8		202	31.51	255.8	192.8		169	38.39	254.8	152.8		184	44.69	279.8	150.8		187	41.83	274.8	159.8		185	37.82	263.8	166.8		199	44.12	288.8	162.8
177	33.8	248.8	167.8		167	34.38	244.8	157.8		202	31.51	255.8	192.8		168	39.53	256.8	149.8		185	42.97	276.8	155.8		189	42.4	277.8	159.8		185	37.82	263.8	166.8		199	42.97	285.8	165.8
177	33.8	248.8	167.8		167	34.38	244.8	157.8		202	31.51	255.8	192.8		168	39.53	256.8	149.8		185	42.97	276.8	155.8		183	42.4	273.8	155.8		185	37.82	263.8	166.8		196	42.97	283.8	163.8
177	35.52	252.8	164.8		167	34.38	244.8	157.8		204	33.23	261.8	190.8		168	39.53	256.8	149.8		184	44.12	278.8	152.8		185	42.4	274.8	156.8		189	37.24	264.8	170.8		196	42.97	283.8	163.8
177	36.1	254.8	163.8		167	34.38	244.8	157.8		204	33.23	261.8	190.8		168	39.53	256.8	149.8		184	44.69	279.8	150.8		185	42.4	274.8	156.8		185	37.24	261.8	167.8		197	42.4	282.8	165.8
177	36.1	254.8	163.8		167	34.38	244.8	157.8		204	33.23	261.8	190.8		168	39.53	256.8	149.8		184	44.69	279.8	150.8		187	42.97	277.8	156.8		185	37.24	261.8	167.8		200	41.83	283.8	169.8
180	34.95	253.8	167.8		163	33.23	239.8	156.8		205	34.38	265.8	189.8		168	39.53	256.8	149.8		184	44.12	278.8	152.8		187	42.97	277.8	156.8		187	37.82	264.8	167.8		196	41.83	280.8	166.8
180	35.52	254.8	166.8		163	33.23	239.8	156.8		206	29.79	252.8	198.8		168	39.53	256.8	149.8		184	44.12	278.8	152.8		187	42.97	277.8	156.8		190	37.24	264.8	171.8		199	43.54	287.8	164.8
178	34.95	251.8	165.8		167	35.52	247.8	155.8		206	29.79	252.8	198.8		168	41.83	262.8	145.8		185	44.12	278.8	152.8		187	42.97	277.8	156.8		190	37.24	264.8	171.8		198	42.97	284.8	164.8
178	34.95	251.8	165.8		167	35.52	247.8	155.8		204	32.66	260.8	191.8		170	41.83	263.8	146.8		186	44.12	279.8	153.8		187	42.4	276.8	158.8		187	36.67	261.8	169.8		198	42.4	283.8	166.8
177	33.23	246.8	168.8		167	35.52	247.8	155.8		209	32.66	262.8	195.8		167	41.83	261.8	144.8		186	44.12	279.8	153.8		188	42.4	276.8	158.8		187	37.24	263.8	168.8		197	42.4	282.8	165.8
178	34.95	251.8	165.8		167	35.52	247.8	155.8		203	33.23	261.8	189.8		167	41.83	261.8	144.8		185	43.54	277.8	154.8		188	42.4	276.8	158.8		187	37.24	263.8	168.8		199	42.4	284.8	166.8
178	34.95	251.8	165.8		167	36.1	248.8	154.8		204	32.09	258.8	192.8		167	41.83	261.8	144.8		185	44.69	280.8	151.8		186	41.83	274.8	158.8		189	36.1	261.8	172.8		199	42.4	284.8	166.8
180	36.1	256.8	165.8		167	36.1	248.8	154.8		206	33.23	262.8	192.8		167	41.25	260.8	145.8		185	44.69	280.8	151.8		183	42.4	273.8	155.8		189	36.1	261.8	172.8		197	41.83	281.8	166.8
180	36.1	256.8	165.8		167	35.52	247.8	155.8		206	33.23	262.8	192.8		170	41.25	262.8	147.8		185	44.69	280.8	151.8		190	42.4	278.8	160.8		188	36.67	262.8	170.8		197	41.83	281.8	166.8
179	36.1	255.8	164.8		167	35.52	247.8	155.8		207	33.8	265.8	192.8		170	41.25	262.8	147.8		185	44.69	280.8	151.8		184	42.4	274.8	155.8		185	36.67	260.8	168.8		198	41.83	282.8	167.8
179	36.1	255.8	164.8		166	36.67	249.8	153.8		207	33.8	265.8	192.8		168	41.25	260.8	146.8		183	44.69	278.8	150.8		188	42.4	276.8	158.8		185	36.67	260.8	168.8		195	41.83	280.8	165.8
180	35.52	254.8	166.8		165	36.67	248.8	152.8		203	33.23	261.8	189.8		168	41.25	260.8	146.8		185	44.69	280.8	151.8		188	42.4	276.8	158.8		188	35.52	259.8	173.8		195	41.83	280.8	165.8
180	34.95	253.8	167.8		166	36.67	249.8	153.8		203	33.23	261.8	189.8		166	41.25	259.8	144.8		185	44.69	280.8	151.8		186	41.25	272.8	159.8		188	35.52	259.8	173.8		201	41.83	284.8	169.8
180	34.95	253.8	167.8		166	36.67	249.8	153.8		203	33.23	261.8	189.8		166	41.25	259.8	144.8		184	44.69	279.8	150.8		186	41.25	272.8	159.8		189	36.67	262.8	171.8		201	42.4	285.8	168.8
181	35.52	255.8	167.8		169	34.95	246.8	158.8		203	33.23	261.8	189.8		168	41.25	260.8	146.8		183	44.69	278.8	150.8		188	42.4	276.8	158.8		189	32.66	251.8	179.8		195	42.4	281.8	163.8
181	35.52	255.8	167.8		169	34.95	246.8	158.8		204	33.23	261.8	190.8		167	41.25	260.8	145.8		183	44.69	278.8	150.8		188	41.83	275.8	160.8		189	32.66	251.8	179.8		198	42.4	283.8	166.8
177	35.52	252.8	164.8		165	36.1	247.8	153.8		204	33.23	261.8	190.8		167	41.25	260.8	145.8		184	45.26	280.8	149.8		189	42.97	278.8	158.8		187	35.52	258.8	172.8		198	42.4	283.8	166.8
179	35.52	253.8	165.8		165	36.1	247.8	153.8		205	33.23	262.8	191.8		167	40.68	258.8	146.8		184	44.69	279.8	150.8		189	40.68	273.8	163.8		187	35.52	258.8	172.8		197	42.4	282.8	165.8
179	35.52	253.8	165.8		165	35.52	245.8	154.8		203	32.66	259.8	190.8		168	40.68	259.8	147.8		183	44.69	278.8	150.8		189	40.68	273.8	163.8		188	36.67	262.8	170.8		197	42.4	282.8	165.8
179	36.1	255.8	164.8		165	35.52	245.8	154.8		203	32.09	257.8	191.8		169	41.25	261.8	147.8		184	44.69	279.8	150.8		190	42.97	279.8	159.8		188	36.67	262.8	170.8		199	42.97	285.8	165.8
179	36.1	255.8	164.8		168	36.1	248.8	155.8		203	32.09	257.8	191.8		169	38.39	254.8	152.8		184	44.69	279.8	150.8		190	42.97	279.8	159.8		188	36.67	262.8	170.8		193	42.97	281.8	161.8
181	36.1	256.8	166.8		168	36.1	248.8	155.8		204	31.51	256.8	193.8		168	38.39	254.8	151.8		184	42.4	274.8	155.8		184	42.97	275.8	154.8		189	36.67	262.8	171.8		193	42.97	281.8	161.8
181	36.1	256.8	166.8		164	34.95	243.8	154.8		204	31.51	256.8	193.8		170	37.82	254.8	154.8		186	43.54	278.8	154.8		184	44.12	278.8	152.8		189	36.67	262.8	171.8		193	42.4	280.8	162.8
181	36.1	256.8	166.8		164	34.95	243.8	154.8		204	31.51	256.8	193.8		170	39.53	258.8	151.8		186	43.54	278.8	154.8		184	42.4	274.8	155.8		190	36.67	263.8	172.8		193	42.4	280.8	162.8
181	36.1	256.8	166.8		164	34.95	243.8	154.8		204	31.51	256.8	193.8		169	39.53	257.8	150.8		183	43.54	276.8	152.8		189	42.4	277.8	159.8		190	36.67	263.8	172.8		195	42.97	282.8	162.8
181	36.1	256.8	166.8		165	35.52	245.8	154.8		203	32.66	259.8	190.8		169	38.39	254.8	152.8		183	44.69	278.8	150.8		184	41.83	272.8	157.8		188	35.52	259.8	173.8		199	42.97	285.8	165.8
181	36.1	256.8	166.8		165	35.52	245.8	154.8		203	32.66	259.8	190.8		167	39.53	256.8	148.8		184	44.69	279.8	150.8		185	42.4	274.8	156.8		188	35.52	259.8	173.8		199	42.97	285.8	165.8
181	36.1	256.8	166.8		164	33.23	239.8	157.8		203	33.8	262.8	188.8		169	40.11	258.8	149.8		184	44.69	279.8	150.8		185	42.4	274.8	156.8		188	35.52	259.8	173.8		198	42.4	283.8	166.8
180	32.66	247.8	171.8		164	33.23	239.8	157.8		205	33.8	264.8	190.8		169	40.11	258.8	149.8		184	44.69	279.8	150.8		187	42.4	276.8	158.8		188	35.52	259.8	173.8		199	42.4	284.8	166.8
180	32.66	247.8	171.8		167	34.38	244.8	157.8		204	32.66	260.8	191.8		168	40.68	259.8	147.8		184	44.69	279.8	150.8		186	42.4	275.8	157.8		188	35.52	259.8	173.8		199	42.4	284.8	166.8
178	34.95	251.8	165.8		167	34.38	244.8	157.8		204	32.66	260.8	191.8		169	41.25	261.8	147.8		183	43.54	276.8	152.8		185	41.83	273.8	157.8		188	35.52	259.8	173.8		197	41.83	281.8	166.8
178	34.95	251.8	165.8		168	34.95	246.8	157.8		204	33.23	261.8	190.8		169	41.25	261.8	147.8		183	43.54	276.8	152.8		185	41.83	273.8	157.8		185	34.95	255.8	171.8		197	41.83	281.8	166.8
178	34.95	251.8	165.8		165	34.95	244.8	155.8		208	33.23	263.8	193.8		168	41.25	260.8	146.8		183	43.54	276.8	152.8		190	41.83	276.8	161.8		185	34.95	255.8	171.8		197	41.83	281.8	166.8
178	34.95	251.8	165.8		165	34.95	244.8	155.8		208	33.23	263.8	193.8		169	41.25	261.8	147.8		185	40.11	269.8	161.8		185	41.83	273.8	157.8		188	36.67	262.8	170.8		197	41.83	281.8	166.8
178	32.09	244.8	170.8		166	32.66	239.8	159.8		204	33.23	261.8	190.8		169	39.53	257.8	150.8		185	40.11	269.8	161.8		185	41.83	273.8	157.8		187	36.67	261.8	169.8		196	42.4	282.8	164.8
178	32.09	244.8	170.8		166	36.1	247.8	154.8		204	33.23	261.8	190.8		169	39.53	257.8	150.8		184	41.83	272.8	157.8		185	41.83	273.8	157.8		187	36.67	261.8	169.8		196	42.4	282.8	164.8
178	30.94	241.8	172.8		166	36.1	247.8	154.8		204	32.66	260.8	191.8		167	40.68	258.8	146.8		184	42.97	275.8	154.8		185	41.83	273.8	157.8		185	36.67	260.8	168.8		197	42.97	284.8	164.8
177	31.51	242.8	170.8		165	37.24	249.8	151.8		204	32.66	260.8	191.8		167	40.68	258.8	146.8		184	42.97	275.8	154.8		185	41.83	273.8	157.8		185	36.67	260.8	168.8		196	42.4	282.8	164.8
177	31.51	242.8	170.8		165	36.1	247.8	153.8		204	32.09	258.8	192.8		168	40.68	259.8	147.8		183	41.25	270.8	157.8		185	41.83	273.8	157.8		187	37.24	263.8	168.8		196	42.4	282.8	164.8
182	33.23	249.8	172.8		165	36.1	247.8	153.8		205	30.37	253.8	196.8		168	41.25	260.8	146.8		186	41.83	274.8	158.8		185	41.83	273.8	157.8		187	37.24	263.8	168.8		198	42.4	283.8	166.8
182	33.23	249.8	172.8		167	34.38	244.8	157.8		205	30.37	253.8	196.8		168	41.25	260.8	146.8		186	41.83	274.8	158.8		185	41.83	273.8	157.8		188	36.67	262.8	170.8		195	42.4	281.8	163.8
179	34.38	251.8	167.8		167	34.38	244.8	157.8		204	32.09	258.8	192.8		168	41.25	260.8	146.8		185	42.97	276.8	155.8		185	41.83	273.8	157.8		189	36.67	262.8	171.8		195	42.4	281.8	163.8
178	35.52	253.8	164.8		166	34.95	245.8	156.8		203	32.66	259.8	190.8		168	41.25	260.8	146.8		183	42.4	273.8	155.8		185	41.83	273.8	157.8		189	36.67	262.8	171.8		197	42.4	282.8	165.8
178	36.1	254.8	163.8		166	34.95	245.8	156.8		203	32.66	259.8	190.8		170	40.11	259.8	150.8		183	42.4	273.8	155.8		185	41.83	273.8	157.8		187	37.24	263.8	168.8		197	42.4	282.8	165.8
178	36.1	254.8	163.8		167	36.1	248.8	154.8		204	33.23	261.8	190.8		167	38.39	253.8	150.8		185	38.39	264.8	165.8		185	41.83	273.8	157.8		187	37.24	263.8	168.8		200	42.4	284.8	167.8
178	36.1	254.8	163.8		167	36.1	248.8	154.8		204	33.23	261.8	190.8		168	40.68	259.8	147.8		185	48.13	287.8	143.8		185	41.83	273.8	157.8		182	36.67	258.8	165.8		195	41.83	280.8	165.8
180	36.1	256.8	165.8		164	34.95	243.8	154.8		202	32.66	259.8	190.8		169	40.68	260.8	148.8		185	48.13	287.8	143.8		185	41.83	273.8	157.8		192	36.67	264.8	174.8		195	41.83	280.8	165.8
180	36.1	256.8	165.8		164	34.95	243.8	154.8		202	32.66	259.8	190.8		169	40.68	260.8	148.8		185	47.56	286.8	144.8		185	41.83	273.8	157.8		192	36.67	264.8	174.8		199	41.83	282.8	168.8
177	36.1	254.8	163.8		166	34.95	245.8	156.8		202	32.66	259.8	190.8		169	40.68	260.8	148.8		185	47.56	286.8	144.8		185	44.12	278.8	152.8		187	36.67	261.8	169.8		199	41.83	282.8	168.8
177	36.1	254.8	163.8		166	34.95	245.8	156.8		202	32.66	259.8	190.8		169	40.68	260.8	148.8		185	47.56	286.8	144.8		185	44.12	278.8	152.8		187	36.67	261.8	169.8		197	41.83	281.8	166.8
181	34.38	252.8	169.8		167	35.52	247.8	155.8		202	32.66	259.8	190.8		169	41.25	261.8	147.8		185	47.56	286.8	144.8		192	44.12	283.8	157.8		187	36.67	261.8	169.8		200	42.4	284.8	167.8
181	34.38	252.8	169.8		167	35.52	247.8	155.8		202	32.66	259.8	190.8		170	41.25	262.8	147.8		185	47.56	286.8	144.8		189	43.54	280.8	157.8		187	36.67	261.8	169.8		200	42.4	284.8	167.8
177	34.38	249.8	166.8		165	33.8	241.8	157.8		202	32.66	259.8	190.8		170	41.25	262.8	147.8		185	47.56	286.8	144.8		189	42.4	277.8	159.8		187	36.67	261.8	169.8		196	42.4	282.8	164.8
177	34.38	249.8	166.8		165	33.8	241.8	157.8		201	32.66	258.8	189.8		170	41.25	262.8	147.8		185	47.56	286.8	144.8		188	42.4	276.8	158.8		187	36.67	261.8	169.8		196	42.4	282.8	164.8
177	33.23	246.8	168.8		166	35.52	246.8	155.8		201	32.66	258.8	189.8		170	41.25	262.8	147.8		185	47.56	286.8	144.8		188	42.4	276.8	158.8		187	36.67	261.8	169.8		195	42.4	281.8	163.8
177	33.23	246.8	168.8		166	35.52	246.8	155.8		206	32.66	261.8	193.8		169	40.11	258.8	149.8		185	47.56	286.8	144.8		187	41.83	274.8	159.8		187	36.67	261.8	169.8		193	42.97	281.8	161.8
177	34.95	251.8	165.8		166	34.95	245.8	156.8		206	32.66	261.8	193.8		168	40.68	259.8	147.8		182	41.83	271.8	155.8		188	41.83	275.8	160.8		187	36.67	261.8	169.8		195	42.4	281.8	163.8
177	34.95	251.8	165.8		166	34.95	245.8	156.8		209	33.23	264.8	194.8		167	37.82	252.8	151.8		182	44.12	276.8	150.8		188	42.4	276.8	158.8		187	36.67	261.8	169.8		195	42.4	281.8	163.8
176	32.09	243.8	169.8		168	33.8	243.8	159.8		206	32.66	261.8	193.8		167	37.82	252.8	151.8		184	44.12	278.8	152.8		188	42.4	276.8	158.8		187	36.67	261.8	169.8		199	42.97	285.8	165.8
180	34.38	251.8	168.8		169	34.38	245.8	159.8		202	33.23	260.8	188.8		170	40.11	259.8	150.8		186	44.12	279.8	153.8		188	43.54	279.8	156.8		187	36.67	261.8	169.8		199	42.97	285.8	165.8
180	34.38	251.8	168.8		169	34.38	245.8	159.8		202	33.23	260.8	188.8		170	40.11	259.8	150.8		186	44.12	279.8	153.8		192	43.54	282.8	159.8		187	36.67	261.8	169.8		199	42.4	284.8	166.8
179	35.52	253.8	165.8		167	35.52	247.8	155.8		205	32.66	260.8	192.8		169	42.97	265.8	143.8		184	44.12	278.8	152.8		186	43.54	278.8	154.8		185	38.39	264.8	165.8		199	42.4	284.8	166.8
178	35.52	253.8	164.8		167	35.52	247.8	155.8		205	32.66	260.8	192.8		169	41.25	261.8	147.8		183	44.69	278.8	150.8		186	43.54	278.8	154.8		185	38.39	264.8	165.8		199	42.4	284.8	166.8
178	35.52	253.8	164.8		166	36.67	249.8	153.8		203	33.23	261.8	189.8		169	41.25	261.8	147.8		183	44.69	278.8	150.8		189	40.68	273.8	163.8		189	36.1	261.8	172.8		199	42.4	284.8	166.8
178	36.1	254.8	163.8		167	34.95	245.8	156.8		203	33.23	261.8	189.8		166	40.11	256.8	146.8		184	44.69	279.8	150.8		189	40.68	273.8	163.8		189	36.67	262.8	171.8		199	42.4	284.8	166.8
177	34.95	251.8	165.8		167	34.95	245.8	156.8		204	33.23	261.8	190.8		166	40.68	258.8	145.8		184	43.54	276.8	153.8		186	41.83	274.8	158.8		186	36.67	261.8	169.8		199	42.4	284.8	166.8
177	34.95	251.8	165.8		166	34.38	243.8	157.8		204	33.23	261.8	190.8		166	40.68	258.8	145.8		185	43.54	277.8	154.8		186	41.83	274.8	158.8		186	37.24	262.8	168.8		199	42.4	284.8	166.8
181	34.38	252.8	169.8		166	34.38	243.8	157.8		205	32.66	260.8	192.8		166	41.25	259.8	144.8		184	43.54	276.8	153.8		187	40.68	271.8	161.8		186	37.24	262.8	168.8		199	42.4	284.8	166.8
182	34.95	254.8	169.8		163	34.38	242.8	154.8		203	33.23	261.8	189.8		166	41.25	259.8	144.8		184	43.54	276.8	153.8		187	40.68	271.8	161.8		187	37.82	264.8	167.8		199	42.4	284.8	166.8
182	34.95	254.8	169.8		163	34.38	242.8	154.8		203	33.23	261.8	189.8		166	41.25	259.8	144.8		186	42.97	276.8	156.8		184	41.25	271.8	158.8		187	37.82	264.8	167.8		195	44.69	287.8	158.8
177	35.52	252.8	164.8		167	35.52	247.8	155.8		204	33.23	261.8	190.8		166	41.25	259.8	144.8		184	44.12	278.8	152.8		184	41.25	271.8	158.8		185	37.82	263.8	166.8		195	44.69	287.8	158.8
181	33.8	250.8	170.8		167	33.8	242.8	158.8		204	32.66	260.8	191.8		169	41.83	262.8	145.8		184	44.12	278.8	152.8		188	41.83	275.8	160.8		185	37.82	263.8	166.8		196	44.69	287.8	159.8
181	33.8	250.8	170.8		165	34.38	243.8	156.8		203	32.66	259.8	190.8		167	40.68	258.8	146.8		187	44.69	281.8	152.8		188	41.83	275.8	160.8		190	37.24	264.8	171.8		197	44.69	288.8	160.8
178	34.95	251.8	165.8		166	36.1	247.8	154.8		206	33.23	262.8	192.8		168	41.25	260.8	146.8		187	43.54	278.8	155.8		186	42.4	275.8	157.8		188	34.95	257.8	174.8		197	44.69	288.8	160.8
178	34.95	251.8	165.8		166	36.1	247.8	154.8		206	33.23	262.8	192.8		168	41.25	260.8	146.8		183	43.54	276.8	152.8		186	42.4	275.8	157.8		188	34.95	257.8	174.8		197	44.69	288.8	160.8
178	35.52	253.8	164.8		165	34.95	244.8	155.8		201	33.23	260.8	188.8		169	41.25	261.8	147.8		184	44.12	278.8	152.8		184	42.97	275.8	154.8		188	34.38	256.8	175.8		197	44.69	288.8	160.8
178	35.52	253.8	164.8		171	34.38	246.8	161.8		204	33.23	261.8	190.8		167	41.25	260.8	145.8		184	44.12	278.8	152.8		184	42.97	275.8	154.8		188	34.38	256.8	175.8		199	43.54	287.8	164.8
181	33.8	250.8	170.8		171	34.38	246.8	161.8		204	33.23	261.8	190.8		167	41.25	260.8	145.8		183	44.12	277.8	151.8		189	40.11	271.8	164.8		184	33.8	252.8	172.8		199	43.54	287.8	164.8
176	34.95	250.8	164.8		171	34.38	246.8	161.8		207	33.23	263.8	193.8		168	41.25	260.8	146.8		185	42.97	276.8	155.8		190	41.25	275.8	162.8		184	33.8	252.8	172.8		195	43.54	284.8	161.8
176	34.95	250.8	164.8		171	34.38	246.8	161.8		202	33.8	262.8	187.8		170	41.25	262.8	147.8		185	42.97	276.8	155.8		192	39.53	272.8	168.8		189	35.52	259.8	173.8		197	42.4	282.8	165.8
177	36.1	254.8	163.8		165	35.52	245.8	154.8		202	33.8	262.8	187.8		168	41.25	260.8	146.8		186	44.12	279.8	153.8		192	39.53	272.8	168.8		189	36.67	262.8	171.8		197	42.4	282.8	165.8
177	36.1	254.8	163.8		165	35.52	245.8	154.8		202	33.8	262.8	187.8		168	41.25	260.8	146.8		186	40.11	269.8	162.8		191	40.68	274.8	164.8		186	36.67	261.8	169.8		195	42.4	281.8	163.8
182	36.1	257.8	167.8		166	34.38	243.8	157.8		202	33.8	262.8	187.8		168	41.25	260.8	146.8		185	40.11	269.8	161.8		184	41.25	271.8	158.8		187	37.82	264.8	167.8		195	42.4	281.8	163.8
182	36.1	257.8	167.8		166	34.38	243.8	157.8		202	33.8	262.8	187.8		168	41.25	260.8	146.8		183	42.97	274.8	153.8		184	41.25	271.8	158.8		187	37.82	264.8	167.8		199	42.97	285.8	165.8
181	36.1	256.8	166.8		162	31.51	234.8	158.8		202	33.8	262.8	187.8		167	41.25	260.8	145.8		183	43.54	276.8	152.8		184	41.25	271.8	158.8		187	37.82	264.8	167.8		199	42.97	285.8	165.8
178	36.67	256.8	162.8		165	33.8	241.8	157.8		204	32.09	258.8	192.8		169	41.25	261.8	147.8		185	43.54	277.8	154.8		184	41.25	271.8	158.8		187	37.82	264.8	167.8		198	40.68	279.8	170.8
178	36.67	256.8	162.8		165	33.8	241.8	157.8		204	32.66	260.8	191.8		166	38.96	254.8	149.8		184	44.12	278.8	152.8		189	41.25	274.8	162.8		185	37.82	263.8	166.8		195	41.83	280.8	165.8
176	32.66	244.8	168.8		167	32.09	238.8	161.8		205	32.66	260.8	192.8		168	38.96	255.8	150.8		184	44.12	278.8	152.8		185	41.83	273.8	157.8		185	37.82	263.8	166.8		195	41.83	280.8	165.8
176	32.66	244.8	168.8		167	32.09	238.8	161.8		204	30.94	254.8	194.8		170	40.11	259.8	150.8		184	44.69	279.8	150.8		188	42.4	276.8	158.8		188	37.24	263.8	169.8		198	42.4	283.8	166.8
177	34.38	249.8	166.8		164	32.09	237.8	158.8		204	30.94	254.8	194.8		170	40.11	259.8	150.8		183	41.83	272.8	156.8		188	42.4	276.8	158.8		188	37.24	263.8	169.8		198	42.4	283.8	166.8
177	34.38	249.8	166.8		164	32.09	237.8	158.8		202	32.66	259.8	190.8		168	38.39	254.8	151.8		183	41.83	272.8	156.8		188	42.97	278.8	157.8		188	37.24	263.8	169.8		197	41.25	279.8	168.8
178	34.38	250.8	166.8		167	36.1	248.8	154.8		203	33.8	262.8	188.8		170	40.11	259.8	150.8		183	43.54	276.8	152.8		187	42.97	277.8	156.8		188	37.24	263.8	169.8		197	41.25	279.8	168.8
178	34.38	250.8	166.8		167	36.1	248.8	154.8		203	33.8	262.8	188.8		170	40.11	259.8	150.8		183	43.54	276.8	152.8		187	42.97	277.8	156.8		188	37.24	263.8	169.8		197	42.4	282.8	165.8
177	33.8	248.8	167.8		165	34.38	243.8	156.8		204	33.23	261.8	190.8		168	40.68	259.8	147.8		184	44.12	278.8	152.8		184	42.4	274.8	155.8		188	37.24	263.8	169.8		197	42.4	282.8	165.8
177	33.8	248.8	167.8		165	34.38	243.8	156.8		204	33.23	261.8	190.8		168	40.68	259.8	147.8		186	42.97	276.8	156.8		186	43.54	278.8	154.8		188	37.24	263.8	169.8		200	42.4	284.8	167.8
178	34.38	250.8	166.8		166	39.53	255.8	148.8		204	33.23	261.8	190.8		168	40.68	259.8	147.8		186	42.97	276.8	156.8		186	43.54	278.8	154.8		188	37.24	263.8	169.8		200	42.4	284.8	167.8
178	34.38	250.8	166.8		166	39.53	255.8	148.8		204	33.23	261.8	190.8		168	40.68	259.8	147.8		184	42.97	275.8	154.8		185	42.97	276.8	155.8		188	38.39	266.8	167.8		199	42.97	285.8	165.8
178	34.38	250.8	166.8		165	38.96	253.8	148.8		204	33.23	261.8	190.8		168	41.83	262.8	145.8		184	43.54	276.8	153.8		185	42.97	276.8	155.8		188	37.82	265.8	168.8		199	42.97	285.8	165.8
178	34.38	250.8	166.8		165	38.96	253.8	148.8		203	33.23	261.8	189.8		168	41.83	262.8	145.8		185	43.54	277.8	154.8		188	42.97	278.8	157.8		187	37.82	264.8	167.8		195	42.97	282.8	162.8
178	34.38	250.8	166.8		165	34.95	244.8	155.8		203	32.66	259.8	190.8		168	41.83	262.8	145.8		185	44.69	280.8	151.8		189	42.97	278.8	158.8		189	37.24	264.8	170.8		198	42.97	284.8	164.8
178	34.38	250.8	166.8		165	34.95	244.8	155.8		204	32.66	260.8	191.8		170	39.53	258.8	151.8		185	44.69	280.8	151.8		189	42.97	278.8	158.8		189	37.24	264.8	170.8		198	42.97	284.8	164.8
178	34.38	250.8	166.8		165	35.52	245.8	154.8		204	32.66	260.8	191.8		170	39.53	258.8	151.8		182	44.69	277.8	149.8		189	42.97	278.8	158.8		189	37.24	264.8	170.8		198	42.97	284.8	164.8
178	34.38	250.8	166.8		165	35.52	245.8	154.8		205	33.23	262.8	191.8		168	40.68	259.8	147.8		184	44.12	278.8	152.8		189	42.97	278.8	158.8		187	35.52	258.8	172.8		198	42.97	284.8	164.8
178	34.38	250.8	166.8		168	34.95	246.8	157.8		205	34.95	267.8	188.8		168	40.68	259.8	147.8		184	44.12	278.8	152.8		189	42.97	278.8	158.8		187	35.52	258.8	172.8		197	42.4	282.8	165.8
178	34.38	250.8	166.8		168	34.95	246.8	157.8		205	34.95	267.8	188.8		168	40.68	259.8	147.8		185	44.69	280.8	151.8		189	42.97	278.8	158.8		186	36.1	259.8	170.8		197	42.4	282.8	165.8
178	34.38	250.8	166.8		167	34.38	244.8	157.8		206	33.8	264.8	191.8		170	41.83	263.8	146.8		185	44.69	280.8	151.8		189	42.97	278.8	158.8		186	36.1	259.8	170.8		196	42.97	283.8	163.8
178	34.38	250.8	166.8		167	34.38	244.8	157.8		206	33.8	264.8	191.8		170	41.83	263.8	146.8		185	44.69	280.8	151.8		189	42.97	278.8	158.8		187	34.38	255.8	174.8		196	42.97	283.8	163.8
178	34.38	250.8	166.8		167	34.38	244.8	157.8		204	33.23	261.8	190.8		169	41.25	261.8	147.8		185	44.69	280.8	151.8		189	42.97	278.8	158.8		188	32.09	249.8	179.8		196	42.97	283.8	163.8
178	34.38	250.8	166.8		167	34.95	245.8	156.8		204	33.23	261.8	190.8		168	41.25	260.8	146.8		185	44.69	280.8	151.8		189	42.97	278.8	158.8		188	32.09	249.8	179.8		196	42.4	282.8	164.8
178	34.38	250.8	166.8		165	34.95	244.8	155.8		204	33.23	261.8	190.8		168	38.96	255.8	150.8		185	44.12	278.8	152.8		184	42.4	274.8	155.8		185	34.38	254.8	172.8		198	42.4	283.8	166.8
178	34.38	250.8	166.8		165	34.95	244.8	155.8		203	32.66	259.8	190.8		168	38.96	255.8	150.8		185	44.12	278.8	152.8		187	42.97	277.8	156.8		185	34.38	254.8	172.8		198	42.4	283.8	166.8
178	34.38	250.8	166.8		166	34.95	245.8	156.8		203	32.66	259.8	190.8		167	38.39	253.8	150.8		183	44.12	277.8	151.8		190	42.4	278.8	160.8		185	34.38	254.8	172.8		195	42.4	281.8	163.8
178	34.38	250.8	166.8		168	35.52	247.8	156.8		204	33.23	261.8	190.8		169	40.11	258.8	149.8		187	44.69	281.8	152.8		189	44.12	281.8	155.8		185	34.38	254.8	172.8		195	42.4	281.8	163.8
178	34.38	250.8	166.8		165	35.52	245.8	154.8		204	33.23	261.8	190.8		169	40.11	258.8	149.8		187	44.69	281.8	152.8		188	41.25	273.8	161.8		185	34.38	254.8	172.8		199	42.97	285.8	165.8
177	37.82	258.8	159.8		168	36.1	248.8	155.8		203	33.23	261.8	189.8		169	40.68	260.8	148.8		187	44.69	281.8	152.8		188	42.4	276.8	158.8		185	34.38	254.8	172.8		200	42.97	286.8	166.8
177	37.82	258.8	159.8		168	36.1	248.8	155.8		203	33.23	261.8	189.8		169	40.68	260.8	148.8		183	44.69	278.8	150.8		188	41.25	273.8	161.8		189	36.67	262.8	171.8		200	42.97	286.8	166.8
177	37.24	257.8	160.8		165	34.95	244.8	155.8		204	33.23	261.8	190.8		170	41.25	262.8	147.8		184	44.12	278.8	152.8		185	42.97	276.8	155.8		189	36.67	262.8	171.8		200	42.97	286.8	166.8
179	37.24	258.8	162.8		165	34.95	244.8	155.8		204	33.23	261.8	190.8		167	38.96	255.8	149.8		185	42.97	276.8	155.8		185	42.4	274.8	156.8		190	36.1	261.8	173.8		199	42.4	284.8	166.8
179	37.24	258.8	162.8		162	35.52	244.8	151.8		203	29.79	250.8	196.8		167	38.96	255.8	149.8		186	43.54	278.8	154.8		185	42.4	274.8	156.8		190	36.1	261.8	173.8		199	42.4	284.8	166.8
182	36.1	257.8	167.8		162	35.52	244.8	151.8		203	29.79	250.8	196.8		171	40.68	261.8	149.8		183	44.12	277.8	151.8		185	42.4	274.8	156.8		188	36.1	260.8	171.8		198	42.4	283.8	166.8
182	36.1	257.8	167.8		162	35.52	244.8	151.8		205	31.51	257.8	194.8		171	41.25	262.8	148.8		183	44.12	277.8	151.8		191	42.4	278.8	161.8		188	36.1	260.8	171.8		198	41.83	282.8	167.8
178	36.1	254.8	163.8		162	35.52	244.8	151.8		205	31.51	257.8	194.8		168	41.25	260.8	146.8		184	44.12	278.8	152.8		185	42.4	274.8	156.8		187	34.95	257.8	173.8		199	41.83	282.8	168.8
181	34.95	253.8	168.8		162	35.52	244.8	151.8		202	33.23	260.8	188.8		167	40.11	257.8	147.8		184	42.97	275.8	154.8		185	42.4	274.8	156.8		187	34.95	257.8	173.8		199	40.11	278.8	172.8
181	35.52	255.8	167.8		162	35.52	244.8	151.8		202	33.23	260.8	188.8		167	40.11	257.8	147.8		185	42.97	276.8	155.8		185	42.4	274.8	156.8		187	35.52	258.8	172.8		199	40.11	278.8	172.8
181	35.52	255.8	167.8		166	35.52	246.8	155.8		202	33.23	260.8	188.8		167	40.11	257.8	147.8		184	40.68	269.8	159.8		185	42.4	274.8	156.8		187	35.52	258.8	172.8		197	41.25	279.8	168.8
176	35.52	252.8	163.8		166	35.52	246.8	155.8		204	32.66	260.8	191.8		167	41.25	260.8	145.8		184	42.97	275.8	154.8		186	43.54	278.8	154.8		190	36.1	261.8	173.8		192	41.83	278.8	163.8
176	35.52	252.8	163.8		166	35.52	246.8	155.8		206	32.66	261.8	193.8		168	41.25	260.8	146.8		185	42.97	276.8	155.8		186	43.54	278.8	154.8		190	36.67	263.8	172.8		198	41.83	282.8	167.8
176	35.52	252.8	163.8		166	35.52	246.8	155.8		206	32.66	261.8	193.8		168	41.25	260.8	146.8		185	43.54	277.8	154.8		187	42.4	276.8	158.8		189	36.67	262.8	171.8		198	41.83	282.8	167.8
180	36.67	257.8	164.8		167	33.8	242.8	158.8		204	32.66	260.8	191.8		170	41.25	262.8	147.8		185	43.54	277.8	154.8		185	42.4	274.8	156.8		189	36.1	261.8	172.8		200	42.4	284.8	167.8
179	36.67	256.8	163.8		167	33.8	242.8	158.8		202	32.66	259.8	190.8		170	41.25	262.8	147.8		185	43.54	277.8	154.8		185	42.4	274.8	156.8		187	36.1	260.8	171.8		199	42.4	284.8	166.8
177	36.1	254.8	163.8		169	35.52	248.8	157.8		202	32.66	259.8	190.8		169	41.25	261.8	147.8		185	43.54	277.8	154.8		186	40.11	269.8	162.8		187	36.67	261.8	169.8		199	42.4	284.8	166.8
177	36.1	254.8	163.8		169	35.52	248.8	157.8		202	32.66	259.8	190.8		168	41.25	260.8	146.8		185	43.54	277.8	154.8		188	41.25	273.8	161.8		187	36.67	261.8	169.8		197	41.25	279.8	168.8
181	36.1	256.8	166.8		167	34.95	245.8	156.8		202	32.66	259.8	190.8		165	41.25	258.8	144.8		185	43.54	277.8	154.8		185	41.83	273.8	157.8		188	36.67	262.8	170.8		197	41.25	279.8	168.8
181	36.1	256.8	166.8		167	34.95	245.8	156.8		202	32.66	259.8	190.8		169	41.25	261.8	147.8		185	43.54	277.8	154.8		187	40.11	270.8	163.8		188	34.38	256.8	175.8		194	42.4	280.8	163.8
177	34.38	249.8	166.8		167	34.95	245.8	156.8		202	32.66	259.8	190.8		167	41.25	260.8	145.8		185	43.54	277.8	154.8		187	40.11	270.8	163.8		188	34.38	256.8	175.8		199	42.97	285.8	165.8
177	34.38	249.8	166.8		166	33.8	242.8	157.8		202	32.66	259.8	190.8		169	41.25	261.8	147.8		185	43.54	277.8	154.8		190	41.83	276.8	161.8		188	35.52	259.8	173.8		197	42.97	284.8	164.8
177	35.52	252.8	164.8		166	33.8	242.8	157.8		204	33.23	261.8	190.8		169	41.25	261.8	147.8		185	43.54	277.8	154.8		185	42.97	276.8	155.8		185	35.52	257.8	170.8		197	42.97	284.8	164.8
177	35.52	252.8	164.8		168	36.1	248.8	155.8		204	33.23	261.8	190.8		168	41.25	260.8	146.8		185	43.54	277.8	154.8		190	43.54	280.8	157.8		185	35.52	257.8	170.8		196	42.4	282.8	164.8
177	35.52	252.8	164.8		168	36.1	248.8	155.8		204	32.66	260.8	191.8		166	41.25	259.8	144.8		185	45.84	282.8	148.8		190	38.39	267.8	168.8		185	34.95	255.8	171.8		197	41.83	281.8	166.8
177	33.8	248.8	167.8		165	35.52	245.8	154.8		204	32.66	260.8	191.8		166	41.25	259.8	144.8		185	45.84	282.8	148.8		186	41.25	272.8	159.8		187	34.38	255.8	174.8		197	41.83	281.8	166.8
177	33.8	248.8	167.8		165	35.52	245.8	154.8		205	32.66	260.8	192.8		168	41.25	260.8	146.8		184	45.26	280.8	149.8		188	41.83	275.8	160.8		187	34.38	255.8	174.8		198	41.83	282.8	167.8
182	34.38	252.8	170.8		166	33.8	242.8	157.8		204	30.37	253.8	196.8		168	41.25	260.8	146.8		187	45.26	282.8	151.8		186	42.4	275.8	157.8		186	36.1	259.8	170.8		198	41.25	280.8	168.8
182	35.52	255.8	168.8		166	33.8	242.8	157.8		204	30.37	253.8	196.8		169	40.68	260.8	148.8		187	45.26	282.8	151.8		188	41.83	275.8	160.8		189	36.1	261.8	172.8		197	41.25	279.8	168.8
178	35.52	253.8	164.8		166	33.8	242.8	157.8		203	30.94	254.8	194.8		169	40.68	260.8	148.8		184	42.97	275.8	154.8		188	42.4	276.8	158.8		189	36.1	261.8	172.8		197	41.83	281.8	166.8
178	35.52	253.8	164.8		166	33.8	242.8	157.8		203	30.94	254.8	194.8		169	41.25	261.8	147.8		184	42.97	275.8	154.8		187	42.4	276.8	158.8		185	36.1	259.8	169.8		194	42.4	280.8	163.8
180	35.52	254.8	166.8		168	32.66	240.8	161.8		206	32.09	259.8	194.8		169	41.25	261.8	147.8		184	44.12	278.8	152.8		186	42.4	275.8	157.8		189	36.1	261.8	172.8		194	40.68	276.8	167.8
180	35.52	254.8	166.8		166	36.67	249.8	153.8		206	32.09	259.8	194.8		169	41.25	261.8	147.8		184	44.12	278.8	152.8		185	42.4	274.8	156.8		189	36.1	261.8	172.8		197	40.68	278.8	169.8
177	35.52	252.8	164.8		166	36.67	249.8	153.8		207	32.09	259.8	195.8		166	38.96	254.8	149.8		183	44.12	277.8	151.8		185	41.83	273.8	157.8		190	36.67	263.8	172.8		196	41.83	280.8	166.8
177	36.1	254.8	163.8		165	34.95	244.8	155.8		204	30.94	254.8	194.8		169	41.83	262.8	145.8		183	44.12	277.8	151.8		189	41.25	274.8	162.8		190	36.67	263.8	172.8		196	41.83	280.8	166.8
177	36.1	254.8	163.8		165	34.95	244.8	155.8		204	30.94	254.8	194.8		168	39.53	256.8	149.8		183	44.12	277.8	151.8		186	34.38	255.8	173.8		187	36.67	261.8	169.8		194	42.4	280.8	163.8
179	36.1	255.8	164.8		164	33.8	241.8	156.8		203	30.37	252.8	195.8		167	39.53	256.8	148.8		186	44.69	280.8	152.8		189	38.39	267.8	168.8		187	36.67	261.8	169.8		198	41.83	282.8	167.8
179	36.1	255.8	164.8		166	36.1	247.8	154.8		203	30.37	252.8	195.8		168	38.96	255.8	150.8		184	44.69	279.8	150.8		189	38.39	267.8	168.8		188	36.67	262.8	170.8		200	42.4	284.8	167.8
179	36.1	255.8	164.8		166	36.1	247.8	154.8		206	32.09	259.8	194.8		168	40.11	258.8	148.8		184	44.69	279.8	150.8		191	40.68	274.8	164.8		189	37.24	264.8	170.8		200	42.4	284.8	167.8
179	36.1	255.8	164.8		165	35.52	245.8	154.8		206	32.09	259.8	194.8		168	40.11	258.8	148.8		184	44.69	279.8	150.8		191	40.68	274.8	164.8		189	37.24	264.8	170.8		199	42.4	284.8	166.8
179	36.1	255.8	164.8		165	35.52	245.8	154.8		204	33.23	261.8	190.8		169	40.68	260.8	148.8		184	44.69	279.8	150.8		187	41.25	273.8	160.8		189	37.24	264.8	170.8		199	42.4	284.8	166.8
179	36.1	255.8	164.8		166	34.38	243.8	157.8		204	33.23	261.8	190.8		168	41.25	260.8	146.8		188	44.12	280.8	154.8		186	41.83	274.8	158.8		187	37.24	263.8	168.8		199	42.4	284.8	166.8
179	36.1	255.8	164.8		167	36.1	248.8	154.8		205	28.07	246.8	200.8		169	41.25	261.8	147.8		188	44.69	282.8	153.8		186	41.83	274.8	158.8		187	37.24	263.8	168.8		199	42.4	284.8	166.8
179	36.1	255.8	164.8		167	34.95	245.8	156.8		202	29.22	248.8	196.8		168	41.25	260.8	146.8		185	44.69	280.8	151.8		186	41.83	274.8	158.8		187	36.1	260.8	171.8		199	42.4	284.8	166.8
179	36.1	255.8	164.8		167	34.95	245.8	156.8		202	29.22	248.8	196.8		168	37.82	253.8	152.8		183	42.97	274.8	153.8		186	41.83	274.8	158.8		184	33.8	252.8	172.8		199	42.4	284.8	166.8
179	36.1	255.8	164.8		167	35.52	247.8	155.8		204	30.94	254.8	194.8		168	37.82	253.8	152.8		183	42.97	274.8	153.8		186	41.83	274.8	158.8		184	33.8	252.8	172.8		199	42.4	284.8	166.8
179	36.1	255.8	164.8		167	35.52	247.8	155.8		204	31.51	256.8	193.8		169	39.53	257.8	150.8		185	43.54	277.8	154.8		186	41.83	274.8	158.8		189	35.52	259.8	173.8		199	42.4	284.8	166.8
179	36.1	255.8	164.8		170	32.09	240.8	164.8		204	31.51	256.8	193.8		169	40.11	258.8	149.8		181	44.12	276.8	149.8		192	42.97	280.8	160.8		186	35.52	258.8	171.8		199	42.4	284.8	166.8
179	36.1	255.8	164.8		170	32.09	240.8	164.8		203	31.51	256.8	193.8		169	40.11	258.8	149.8		181	44.12	276.8	149.8		187	42.97	277.8	156.8		186	35.52	258.8	171.8		198	42.4	283.8	166.8
179	36.1	255.8	164.8		170	32.09	240.8	164.8		203	31.51	256.8	193.8		170	40.68	260.8	148.8		185	44.12	278.8	152.8		186	43.54	278.8	154.8		189	36.1	261.8	172.8		198	43.54	286.8	163.8
179	36.1	255.8	164.8		170	32.09	240.8	164.8		202	29.22	248.8	196.8		169	40.68	260.8	148.8		185	44.12	278.8	152.8		185	43.54	277.8	154.8		189	36.1	261.8	172.8		196	43.54	285.8	162.8
179	36.1	255.8	164.8		170	32.09	240.8	164.8		205	31.51	257.8	194.8		169	40.68	260.8	148.8		184	44.12	278.8	152.8		185	43.54	277.8	154.8		187	37.24	263.8	168.8		199	42.4	284.8	166.8
179	36.1	255.8	164.8		170	32.09	240.8	164.8		205	31.51	257.8	194.8		169	40.68	260.8	148.8		185	44.12	278.8	152.8		185	43.54	277.8	154.8		189	36.1	261.8	172.8		199	42.4	284.8	166.8
176	36.1	253.8	162.8		170	36.67	251.8	156.8		205	32.09	258.8	193.8		169	40.68	260.8	148.8		185	44.12	278.8	152.8		185	42.97	276.8	155.8		189	36.1	261.8	172.8		199	42.4	284.8	166.8
176	36.1	253.8	162.8		166	35.52	246.8	155.8		205	32.09	258.8	193.8		169	40.68	260.8	148.8		185	44.12	278.8	152.8		187	42.97	277.8	156.8		187	36.67	261.8	169.8		198	41.25	280.8	168.8
176	36.1	253.8	162.8		164	35.52	245.8	153.8		203	32.66	259.8	190.8		169	40.68	260.8	148.8		186	44.12	279.8	153.8		187	42.97	277.8	156.8		186	36.1	259.8	170.8		198	42.4	283.8	166.8
179	34.38	251.8	167.8		165	37.24	249.8	151.8		204	33.23	261.8	190.8		169	40.68	260.8	148.8		186	44.12	279.8	153.8		187	42.97	277.8	156.8		186	36.67	261.8	169.8		199	42.4	284.8	166.8
179	34.38	251.8	167.8		165	37.24	249.8	151.8		204	33.23	261.8	190.8		169	40.68	260.8	148.8		183	44.12	277.8	151.8		187	42.97	277.8	156.8		186	36.67	261.8	169.8		197	42.4	282.8	165.8
181	36.1	256.8	166.8		165	37.24	249.8	151.8		204	30.94	254.8	194.8		169	41.83	262.8	145.8		183	44.12	277.8	151.8		185	44.12	278.8	152.8		186	36.1	259.8	170.8		198	38.96	274.8	173.8
181	36.1	256.8	166.8		165	37.24	249.8	151.8		204	30.94	254.8	194.8		169	41.83	262.8	145.8		185	44.12	278.8	152.8		185	42.97	276.8	155.8		186	36.1	259.8	170.8		198	38.96	274.8	173.8
178	34.95	251.8	165.8		165	37.24	249.8	151.8		206	29.22	250.8	199.8		168	40.11	258.8	148.8		183	44.12	277.8	151.8		190	40.68	273.8	164.8		186	36.1	259.8	170.8		196	38.39	271.8	173.8
178	34.95	251.8	165.8		165	37.24	249.8	151.8		205	30.94	255.8	195.8		168	40.68	259.8	147.8		183	44.12	277.8	151.8		190	40.68	273.8	164.8		187	36.1	260.8	171.8		196	38.39	271.8	173.8
178	34.95	251.8	165.8		165	37.24	249.8	151.8		205	30.94	255.8	195.8		169	41.25	261.8	147.8		185	44.12	278.8	152.8		186	41.83	274.8	158.8		187	36.1	260.8	171.8		198	41.25	280.8	168.8
178	34.95	251.8	165.8		165	32.09	237.8	159.8		204	31.51	256.8	193.8		169	41.25	261.8	147.8		184	43.54	276.8	153.8		185	42.4	274.8	156.8		187	36.67	261.8	169.8		198	41.83	282.8	167.8
178	34.95	251.8	165.8		165	32.09	237.8	159.8		204	32.09	258.8	192.8		168	40.11	258.8	148.8		184	43.54	276.8	153.8		188	42.4	276.8	158.8		187	36.67	261.8	169.8		198	41.83	282.8	167.8
178	34.95	251.8	165.8		165	32.09	237.8	159.8		204	30.37	253.8	196.8		168	40.11	258.8	148.8		184	43.54	276.8	153.8		188	42.4	276.8	158.8		186	37.24	262.8	168.8		194	41.83	279.8	164.8
178	34.95	251.8	165.8		165	32.09	237.8	159.8		204	30.37	253.8	196.8		167	38.39	253.8	150.8		186	44.69	280.8	152.8		193	42.4	280.8	162.8		189	36.67	262.8	171.8		194	41.83	279.8	164.8
178	34.95	251.8	165.8		167	34.95	245.8	156.8		205	32.09	258.8	193.8		167	38.39	253.8	150.8		186	44.69	280.8	152.8		193	42.4	280.8	162.8		189	36.67	262.8	171.8		194	41.83	279.8	164.8
178	36.67	256.8	162.8		167	34.95	245.8	156.8		204	32.66	260.8	191.8		170	40.68	260.8	148.8		185	44.69	280.8	151.8		185	42.97	276.8	155.8		190	37.24	264.8	171.8		194	41.83	279.8	164.8
178	36.67	256.8	162.8		167	34.95	245.8	156.8		204	32.66	260.8	191.8		170	40.68	260.8	148.8		185	44.69	280.8	151.8		189	43.54	280.8	157.8		190	37.24	264.8	171.8		194	41.83	279.8	164.8
177	35.52	252.8	164.8		167	34.95	245.8	156.8		205	30.94	255.8	195.8		169	40.68	260.8	148.8		185	44.69	280.8	151.8		190	41.83	276.8	161.8		185	36.1	259.8	169.8		194	41.83	279.8	164.8
177	35.52	252.8	164.8		168	37.82	253.8	152.8		204	31.51	256.8	193.8		169	40.68	260.8	148.8		183	44.12	277.8	151.8		190	41.83	276.8	161.8		185	36.1	259.8	169.8		194	41.83	279.8	164.8
177	36.67	255.8	161.8		168	37.82	253.8	152.8		204	31.51	256.8	193.8		169	40.68	260.8	148.8		184	44.12	278.8	152.8		189	41.83	276.8	160.8		188	37.24	263.8	169.8		194	41.83	279.8	164.8
177	36.67	255.8	161.8		169	35.52	248.8	157.8		202	30.94	253.8	193.8		169	40.68	260.8	148.8		184	44.12	278.8	152.8		188	42.97	278.8	157.8		187	36.67	261.8	169.8		200	41.83	283.8	169.8
177	36.67	255.8	161.8		169	35.52	248.8	157.8		202	29.79	250.8	195.8		169	40.68	260.8	148.8		182	44.69	277.8	149.8		187	38.96	267.8	165.8		187	36.67	261.8	169.8		200	41.83	283.8	169.8
179	36.67	256.8	163.8		166	35.52	246.8	155.8		206	29.79	252.8	198.8		169	40.68	260.8	148.8		182	44.69	277.8	149.8		187	38.96	267.8	165.8		186	36.1	259.8	170.8		199	42.97	285.8	165.8
179	36.67	256.8	163.8		166	35.52	246.8	155.8		205	30.37	253.8	196.8		169	40.68	260.8	148.8		185	45.26	281.8	150.8		188	40.68	272.8	162.8		186	36.1	259.8	170.8		197	40.11	276.8	170.8
180	37.24	258.8	163.8		166	36.1	247.8	154.8		205	30.37	253.8	196.8		169	40.68	260.8	148.8		184	45.84	282.8	148.8		186	41.25	272.8	159.8		188	35.52	259.8	173.8		197	40.11	276.8	170.8
180	37.24	258.8	163.8		166	36.1	247.8	154.8		202	31.51	255.8	192.8		169	40.68	260.8	148.8		184	45.84	282.8	148.8		186	41.83	274.8	158.8		188	35.52	259.8	173.8		198	41.25	280.8	168.8
178	36.67	256.8	162.8		164	34.95	243.8	154.8		202	31.51	255.8	192.8		169	40.68	260.8	148.8		186	45.26	282.8	150.8		185	41.83	273.8	157.8		185	35.52	257.8	170.8		198	41.25	280.8	168.8
178	36.67	256.8	162.8		164	34.95	243.8	154.8		206	32.09	259.8	194.8		169	40.68	260.8	148.8		187	45.26	282.8	151.8		189	41.83	276.8	160.8		185	35.52	257.8	170.8		198	41.25	280.8	168.8
178	36.67	256.8	162.8		166	35.52	246.8	155.8		206	32.09	259.8	194.8		169	40.68	260.8	148.8		187	45.26	282.8	151.8		184	42.4	274.8	155.8		185	35.52	257.8	170.8		198	41.25	280.8	168.8
178	36.67	256.8	162.8		166	35.52	246.8	155.8		206	32.66	261.8	193.8		168	40.68	259.8	147.8		187	45.26	282.8	151.8		184	42.4	274.8	155.8		185	35.52	257.8	170.8		198	41.25	280.8	168.8
178	36.67	256.8	162.8		166	37.24	250.8	152.8		206	32.66	261.8	193.8		169	41.25	261.8	147.8		187	45.26	282.8	151.8		188	42.4	276.8	158.8		185	35.52	257.8	170.8		198	41.25	280.8	168.8
178	36.67	256.8	162.8		166	37.24	250.8	152.8		205	32.66	260.8	192.8		167	41.25	260.8	145.8		187	45.26	282.8	151.8		188	42.4	276.8	158.8		190	37.24	264.8	171.8		197	41.25	279.8	168.8
178	36.67	256.8	162.8		165	37.24	249.8	151.8		208	32.66	262.8	195.8		168	41.25	260.8	146.8		187	45.26	282.8	151.8		185	41.83	273.8	157.8		190	37.24	264.8	171.8		197	41.25	279.8	168.8
178	36.67	256.8	162.8		165	37.24	249.8	151.8		208	32.66	262.8	195.8		170	38.39	255.8	153.8		187	45.26	282.8	151.8		185	41.83	273.8	157.8		188	36.67	262.8	170.8		162	41.25	256.8	141.8
179	36.1	255.8	164.8		166	37.24	250.8	152.8		203	32.66	259.8	190.8		168	38.96	255.8	150.8		187	45.26	282.8	151.8		184	42.4	274.8	155.8		188	36.67	262.8	170.8		162	41.25	256.8	141.8
179	36.1	255.8	164.8		166	37.24	250.8	152.8		203	32.66	259.8	190.8		169	40.11	258.8	149.8		187	45.26	282.8	151.8		184	42.4	274.8	155.8		187	34.95	257.8	173.8		162	41.25	256.8	141.8
176	36.67	255.8	161.8		164	36.67	247.8	151.8		204	32.66	260.8	191.8		168	38.96	255.8	150.8		187	41.83	274.8	159.8		186	41.25	272.8	159.8		187	34.95	257.8	173.8		199	41.25	281.8	169.8
176	36.67	255.8	161.8		164	37.82	250.8	149.8		204	32.66	260.8	191.8		168	38.96	255.8	150.8		187	44.69	281.8	152.8		186	41.25	272.8	159.8		187	35.52	258.8	172.8		199	41.25	281.8	169.8
177	36.67	255.8	161.8		166	37.82	251.8	151.8		206	32.66	261.8	193.8		168	40.68	259.8	147.8		184	44.69	279.8	150.8		189	41.25	274.8	162.8		187	35.52	258.8	172.8		197	41.25	279.8	168.8
177	36.67	255.8	161.8		167	36.67	249.8	153.8		206	32.66	261.8	193.8		169	40.68	260.8	148.8		185	44.69	280.8	151.8		189	41.25	274.8	162.8		185	33.8	252.8	173.8		197	41.25	279.8	168.8
179	36.67	256.8	163.8		166	37.24	250.8	152.8		205	32.66	260.8	192.8		169	40.68	260.8	148.8		185	41.83	273.8	157.8		186	41.25	272.8	159.8		187	34.95	257.8	173.8		197	41.25	279.8	168.8
181	36.67	258.8	165.8		166	37.24	250.8	152.8		205	32.66	260.8	192.8		168	41.25	260.8	146.8		185	41.83	273.8	157.8		187	41.83	274.8	159.8		187	34.95	257.8	173.8		197	41.25	279.8	168.8
179	36.67	256.8	163.8		167	37.24	251.8	152.8		203	31.51	256.8	193.8		168	41.25	260.8	146.8		186	42.4	275.8	157.8		187	41.83	274.8	159.8		191	34.38	257.8	177.8		197	41.25	279.8	168.8
179	36.67	256.8	163.8		167	37.24	251.8	152.8		203	32.09	257.8	191.8		168	33.23	242.8	160.8		186	42.4	275.8	157.8		182	42.97	274.8	153.8		191	34.38	257.8	177.8		197	41.25	279.8	168.8
179	36.67	256.8	163.8		166	37.24	250.8	152.8		205	32.09	258.8	193.8		169	34.95	246.8	158.8		186	43.54	278.8	154.8		182	42.97	274.8	153.8		187	34.38	255.8	174.8		193	41.83	278.8	163.8
182	36.67	258.8	165.8		166	37.24	250.8	152.8		205	32.66	260.8	192.8		169	34.95	246.8	158.8		183	44.12	277.8	151.8		186	42.4	275.8	157.8		189	35.52	259.8	173.8		196	42.4	282.8	164.8
182	37.24	260.8	164.8		165	37.82	251.8	150.8		205	32.66	260.8	192.8		169	34.95	246.8	158.8		183	44.12	277.8	151.8		186	42.4	275.8	157.8		189	35.52	259.8	173.8		197	42.4	282.8	165.8
178	37.24	257.8	161.8		165	37.82	251.8	150.8		205	31.51	257.8	194.8		169	34.95	246.8	158.8		183	44.12	277.8	151.8		186	42.4	275.8	157.8		188	36.67	262.8	170.8		199	42.97	285.8	165.8
176	37.24	256.8	160.8		167	34.95	245.8	156.8		205	31.51	257.8	194.8		169	34.95	246.8	158.8		183	44.69	278.8	150.8		186	42.4	275.8	157.8		191	37.24	265.8	172.8		199	42.97	285.8	165.8
176	37.24	256.8	160.8		167	34.95	245.8	156.8		205	31.51	257.8	194.8		168	38.39	254.8	151.8		184	44.69	279.8	150.8		188	41.83	275.8	160.8		191	37.24	265.8	172.8		198	42.4	283.8	166.8
176	36.67	255.8	161.8		168	36.1	248.8	155.8		205	31.51	257.8	194.8		168	38.39	254.8	151.8		184	44.69	279.8	150.8		186	42.4	275.8	157.8		182	36.67	258.8	165.8		198	42.4	283.8	166.8
176	36.67	255.8	161.8		168	36.1	248.8	155.8		205	31.51	257.8	194.8		170	40.11	259.8	150.8		184	44.69	279.8	150.8		186	42.4	275.8	157.8		184	34.95	255.8	170.8		196	42.4	282.8	164.8
181	36.1	256.8	166.8		164	35.52	245.8	153.8		205	31.51	257.8	194.8		170	40.11	259.8	150.8		185	44.12	278.8	152.8		187	42.4	276.8	158.8		184	34.95	255.8	170.8		196	42.97	283.8	163.8
181	36.1	256.8	166.8		164	35.52	245.8	153.8		205	31.51	257.8	194.8		168	41.83	262.8	145.8		184	44.69	279.8	150.8		187	42.4	276.8	158.8		184	36.67	259.8	167.8		198	42.97	284.8	164.8
180	36.1	256.8	165.8		166	36.67	249.8	153.8		205	31.51	257.8	194.8		169	41.25	261.8	147.8		184	44.69	279.8	150.8		188	42.97	278.8	157.8		189	36.67	262.8	171.8		197	42.97	284.8	164.8
180	36.1	256.8	165.8		166	36.67	249.8	153.8		205	32.66	260.8	192.8		169	41.25	261.8	147.8		185	44.69	280.8	151.8		186	42.4	275.8	157.8		189	36.1	261.8	172.8		197	42.97	284.8	164.8
180	36.67	257.8	164.8		165	36.1	247.8	153.8		205	32.66	260.8	192.8		170	41.25	262.8	147.8		185	44.69	280.8	151.8		186	42.4	275.8	157.8		189	36.1	261.8	172.8		196	43.54	285.8	162.8
178	36.67	256.8	162.8		167	34.95	245.8	156.8		205	32.66	260.8	192.8		170	41.83	263.8	146.8		185	44.69	280.8	151.8		183	42.4	273.8	155.8		188	36.67	262.8	170.8		201	42.97	287.8	167.8
177	36.67	255.8	161.8		167	34.95	245.8	156.8		206	31.51	257.8	195.8		170	41.83	263.8	146.8		185	44.69	280.8	151.8		184	42.97	275.8	154.8		188	36.67	262.8	170.8		196	42.4	282.8	164.8
177	36.67	255.8	161.8		165	35.52	245.8	154.8		203	30.37	252.8	195.8		170	41.83	263.8	146.8		181	44.69	277.8	148.8		188	42.4	276.8	158.8		185	36.67	260.8	168.8		196	42.4	282.8	164.8
177	36.67	255.8	161.8		165	35.52	245.8	154.8		205	29.79	251.8	197.8		170	41.83	263.8	146.8		185	44.69	280.8	151.8		186	42.4	275.8	157.8		187	36.67	261.8	169.8		193	41.83	278.8	163.8
177	36.67	255.8	161.8		167	34.38	244.8	157.8		205	29.79	251.8	197.8		170	41.83	263.8	146.8		185	44.69	280.8	151.8		188	41.25	273.8	161.8		186	36.1	259.8	170.8		199	42.4	284.8	166.8
177	36.67	255.8	161.8		167	34.38	244.8	157.8		206	32.09	259.8	194.8		170	41.83	263.8	146.8		185	44.69	280.8	151.8		188	41.25	273.8	161.8		186	36.67	261.8	169.8		199	42.4	284.8	166.8
178	36.1	254.8	163.8		167	34.38	244.8	157.8		206	32.09	259.8	194.8		170	41.83	263.8	146.8		185	44.69	280.8	151.8		185	41.25	271.8	159.8		186	36.67	261.8	169.8		199	42.97	285.8	165.8
178	36.1	254.8	163.8		167	34.38	244.8	157.8		206	32.09	259.8	194.8		169	40.68	260.8	148.8		183	44.69	278.8	150.8		182	41.25	270.8	156.8		189	36.1	261.8	172.8		199	42.97	285.8	165.8
178	36.1	254.8	163.8		167	34.38	244.8	157.8		206	30.94	255.8	196.8		169	40.68	260.8	148.8		183	44.69	278.8	150.8		187	41.83	274.8	159.8		185	36.67	260.8	168.8		199	40.11	278.8	172.8
180	33.8	250.8	169.8		167	34.38	244.8	157.8		206	30.94	255.8	196.8		167	38.96	255.8	149.8		185	44.69	280.8	151.8		187	41.83	274.8	159.8		185	36.67	260.8	168.8		197	37.82	270.8	175.8
180	33.8	250.8	169.8		167	34.38	244.8	157.8		203	32.09	257.8	191.8		167	38.96	255.8	149.8		183	44.69	278.8	150.8		185	42.4	274.8	156.8		188	37.24	263.8	169.8		197	37.82	270.8	175.8
177	33.8	248.8	167.8		167	34.38	244.8	157.8		203	32.09	257.8	191.8		167	38.96	255.8	149.8		183	44.69	278.8	150.8		190	42.4	278.8	160.8		188	37.24	263.8	169.8		197	37.82	270.8	175.8
177	33.8	248.8	167.8		167	34.38	244.8	157.8		204	32.66	260.8	191.8		167	38.96	255.8	149.8		185	45.26	281.8	150.8		187	42.4	276.8	158.8		188	37.82	265.8	168.8		197	37.82	270.8	175.8
177	35.52	252.8	164.8		167	34.38	244.8	157.8		204	32.66	260.8	191.8		167	38.96	255.8	149.8		185	45.26	281.8	150.8		185	42.4	274.8	156.8		188	37.82	265.8	168.8		197	37.82	270.8	175.8
177	35.52	252.8	164.8		167	34.38	244.8	157.8		201	32.66	258.8	189.8		167	38.96	255.8	149.8		184	45.26	280.8	149.8		185	42.4	274.8	156.8		187	37.24	263.8	168.8		199	39.53	276.8	173.8
182	36.1	257.8	167.8		167	34.38	244.8	157.8		201	32.66	258.8	189.8		171	40.68	261.8	149.8		183	42.4	273.8	155.8		190	42.4	278.8	160.8		186	37.24	262.8	168.8		199	38.96	275.8	174.8
182	36.1	257.8	167.8		167	34.38	244.8	157.8		204	32.66	260.8	191.8		171	40.68	261.8	149.8		183	42.4	273.8	155.8		190	42.4	278.8	160.8		186	37.24	262.8	168.8		199	40.68	279.8	170.8
180	35.52	254.8	166.8		167	34.38	244.8	157.8		204	32.66	260.8	191.8		168	41.25	260.8	146.8		185	42.97	276.8	155.8		190	42.4	278.8	160.8		190	37.82	266.8	170.8		199	41.83	282.8	168.8
180	36.1	256.8	165.8		167	34.38	244.8	157.8		205	32.09	258.8	193.8		168	40.11	258.8	148.8		185	43.54	277.8	154.8		186	42.4	275.8	157.8		190	37.82	266.8	170.8		199	41.83	282.8	168.8
178	36.1	254.8	163.8		167	34.38	244.8	157.8		205	32.09	258.8	193.8		167	37.24	251.8	152.8		185	43.54	277.8	154.8		188	42.4	276.8	158.8		190	37.24	264.8	171.8		197	41.83	281.8	166.8
177	36.1	254.8	163.8		167	34.38	244.8	157.8		205	32.09	258.8	193.8		169	40.11	258.8	149.8		185	44.12	278.8	152.8		185	42.4	274.8	156.8		188	37.24	263.8	169.8		193	41.25	277.8	165.8
177	36.1	254.8	163.8		167	34.38	244.8	157.8		205	32.09	258.8	193.8		169	40.11	258.8	149.8		185	44.12	278.8	152.8		187	42.97	277.8	156.8		188	37.24	263.8	169.8		193	41.25	277.8	165.8
176	36.1	253.8	162.8		167	34.38	244.8	157.8		205	32.66	260.8	192.8		168	36.1	248.8	155.8		185	45.26	281.8	150.8		187	41.83	274.8	159.8		186	37.24	262.8	168.8		196	42.4	282.8	164.8
176	36.1	253.8	162.8		167	34.38	244.8	157.8		205	30.37	253.8	196.8		168	36.1	248.8	155.8		185	44.69	280.8	151.8		189	41.83	276.8	160.8		186	36.67	261.8	169.8		196	42.4	282.8	164.8
179	36.67	256.8	163.8		165	36.67	248.8	152.8		202	30.37	252.8	194.8		167	39.53	256.8	148.8		185	44.69	280.8	151.8		187	41.83	274.8	159.8		185	36.67	260.8	168.8		198	41.83	282.8	167.8
179	36.67	256.8	163.8		165	36.67	248.8	152.8		204	31.51	256.8	193.8		167	39.53	256.8	148.8		184	44.69	279.8	150.8		190	41.83	276.8	161.8		186	37.24	262.8	168.8		198	41.83	282.8	167.8
179	36.1	255.8	164.8		163	36.1	246.8	151.8		204	31.51	256.8	193.8		167	40.11	257.8	147.8		184	44.69	279.8	150.8		185	42.4	274.8	156.8		186	37.24	262.8	168.8		196	41.25	279.8	167.8
179	36.67	256.8	163.8		164	36.1	246.8	152.8		203	32.09	257.8	191.8		168	41.25	260.8	146.8		185	44.69	280.8	151.8		185	42.4	274.8	156.8		188	36.67	262.8	170.8		195	41.83	280.8	165.8
177	36.67	255.8	161.8		164	36.1	246.8	152.8		203	32.09	257.8	191.8		168	41.25	260.8	146.8		183	44.69	278.8	150.8		187	41.83	274.8	159.8		186	36.67	261.8	169.8		195	41.83	280.8	165.8
178	36.67	256.8	162.8		165	37.82	251.8	150.8		205	31.51	257.8	194.8		168	41.25	260.8	146.8		183	44.69	278.8	150.8		189	41.83	276.8	160.8		186	36.67	261.8	169.8		200	42.4	284.8	167.8
178	36.67	256.8	162.8		165	37.82	251.8	150.8		207	32.09	259.8	195.8		168	41.25	260.8	146.8		184	44.69	279.8	150.8		192	44.12	283.8	157.8		187	36.67	261.8	169.8		200	42.4	284.8	167.8
180	36.1	256.8	165.8		165	37.82	251.8	150.8		207	32.09	259.8	195.8		168	41.83	262.8	145.8		184	44.69	279.8	150.8		192	44.12	283.8	157.8		187	37.82	264.8	167.8		199	42.4	284.8	166.8
180	36.1	256.8	165.8		165	37.82	251.8	150.8		204	30.37	253.8	196.8		168	42.4	263.8	144.8		184	45.26	280.8	149.8		187	42.97	277.8	156.8		187	37.82	264.8	167.8		199	41.25	281.8	169.8
178	36.67	256.8	162.8		167	37.82	252.8	151.8		204	30.37	253.8	196.8		169	42.4	263.8	144.8		185	44.12	278.8	152.8		185	41.83	273.8	157.8		187	37.24	263.8	168.8		199	41.25	281.8	169.8
178	36.1	254.8	163.8		167	37.82	252.8	151.8		202	31.51	255.8	192.8		169	41.83	262.8	145.8		185	44.12	278.8	152.8		185	41.83	273.8	157.8		187	37.24	263.8	168.8		197	41.83	281.8	166.8
179	36.1	255.8	164.8		168	37.82	253.8	152.8		204	32.09	258.8	192.8		167	40.68	258.8	146.8		185	45.26	281.8	150.8		188	40.68	272.8	162.8		187	37.24	263.8	168.8		198	41.83	282.8	167.8
179	36.1	255.8	164.8		168	37.82	253.8	152.8		204	32.09	258.8	192.8		167	40.68	258.8	146.8		185	46.41	283.8	147.8		189	40.68	273.8	163.8		187	37.24	263.8	168.8		196	40.68	277.8	168.8
179	36.1	255.8	164.8		163	37.24	248.8	149.8		204	30.94	254.8	194.8		167	41.25	260.8	145.8		185	46.41	283.8	147.8		190	40.68	273.8	164.8		187	37.24	263.8	168.8		196	40.68	277.8	168.8
177	36.1	254.8	163.8		163	37.24	248.8	149.8		206	29.79	252.8	198.8		167	41.25	260.8	145.8		185	46.41	283.8	147.8		190	40.68	273.8	164.8		187	37.24	263.8	168.8		198	41.83	282.8	167.8
177	36.1	254.8	163.8		163	37.24	248.8	149.8		206	29.79	252.8	198.8		169	42.4	263.8	144.8		185	46.41	283.8	147.8		188	42.4	276.8	158.8		187	37.24	263.8	168.8		198	41.83	282.8	167.8
179	36.1	255.8	164.8		168	34.95	246.8	157.8		204	30.94	254.8	194.8		169	42.4	263.8	144.8		185	46.41	283.8	147.8		189	41.83	276.8	160.8		187	37.24	263.8	168.8		199	42.4	284.8	166.8
179	36.1	255.8	164.8		167	36.1	248.8	154.8		205	31.51	257.8	194.8		169	42.4	263.8	144.8		185	46.41	283.8	147.8		187	42.97	277.8	156.8		186	32.09	248.8	177.8		199	42.4	284.8	166.8
179	36.1	255.8	164.8		167	36.1	248.8	154.8		206	31.51	257.8	195.8		169	41.83	262.8	145.8		185	44.69	280.8	151.8		187	42.97	277.8	156.8		186	32.09	248.8	177.8		196	40.68	277.8	168.8
178	35.52	253.8	164.8		167	34.38	244.8	157.8		206	31.51	257.8	195.8		169	41.83	262.8	145.8		185	44.69	280.8	151.8		186	43.54	278.8	154.8		185	37.82	263.8	166.8		197	40.68	278.8	169.8
178	35.52	253.8	164.8		167	34.38	244.8	157.8		205	32.66	260.8	192.8		170	41.25	262.8	147.8		185	44.69	280.8	151.8		186	43.54	278.8	154.8		185	37.82	263.8	166.8		197	40.68	278.8	169.8
178	36.1	254.8	163.8		166	35.52	246.8	155.8		205	32.09	258.8	193.8		169	41.83	262.8	145.8		185	45.26	281.8	150.8		187	42.4	276.8	158.8		185	37.82	263.8	166.8		192	41.25	276.8	164.8
178	36.1	254.8	163.8		166	35.52	246.8	155.8		205	32.09	258.8	193.8		169	41.25	261.8	147.8		185	45.26	281.8	150.8		186	43.54	278.8	154.8		185	37.24	261.8	167.8		192	41.25	276.8	164.8
180	36.1	256.8	165.8		166	36.1	247.8	154.8		204	32.66	260.8	191.8		168	41.25	260.8	146.8		184	44.69	279.8	150.8		186	43.54	278.8	154.8		185	37.24	261.8	167.8		199	41.25	281.8	169.8
180	36.1	256.8	165.8		166	33.23	240.8	158.8		204	32.66	260.8	191.8		167	41.83	261.8	144.8		186	42.97	276.8	156.8		190	44.12	282.8	156.8		188	38.39	266.8	167.8		199	41.25	281.8	169.8
179	36.1	255.8	164.8		166	34.95	245.8	156.8		202	32.66	259.8	190.8		167	41.83	261.8	144.8		186	42.97	276.8	156.8		190	44.12	282.8	156.8		189	37.82	265.8	169.8		199	41.25	281.8	169.8
175	36.1	253.8	161.8		166	34.95	245.8	156.8		204	32.66	260.8	191.8		171	41.83	264.8	147.8		186	40.68	271.8	161.8		187	42.97	277.8	156.8		189	37.82	265.8	169.8		199	41.25	281.8	169.8
175	36.1	253.8	161.8		164	34.95	243.8	154.8		204	32.66	260.8	191.8		171	41.83	264.8	147.8		188	40.68	272.8	162.8		187	43.54	278.8	155.8		189	37.82	265.8	169.8		193	42.4	280.8	162.8
175	36.1	253.8	161.8		164	34.95	243.8	154.8		206	30.37	254.8	197.8		171	41.83	264.8	147.8		185	42.4	274.8	156.8		187	43.54	278.8	155.8		189	37.82	265.8	169.8		199	41.83	282.8	168.8
179	35.52	253.8	165.8		165	35.52	245.8	154.8		206	30.37	254.8	197.8		171	41.83	264.8	147.8		182	44.12	276.8	150.8		185	43.54	277.8	154.8		189	37.82	265.8	169.8		199	41.83	282.8	168.8
179	35.52	253.8	165.8		165	35.52	245.8	154.8		204	31.51	256.8	193.8		171	41.83	264.8	147.8		182	44.12	276.8	150.8		186	42.97	276.8	156.8		189	37.82	265.8	169.8		198	42.4	283.8	166.8
182	36.1	257.8	167.8		166	35.52	246.8	155.8		204	31.51	256.8	193.8		167	37.82	252.8	151.8		184	42.4	274.8	155.8		185	42.97	276.8	155.8		189	37.82	265.8	169.8		198	42.4	283.8	166.8
182	36.1	257.8	167.8		166	35.52	246.8	155.8		204	32.09	258.8	192.8		167	37.82	252.8	151.8		182	39.53	265.8	160.8		185	42.97	276.8	155.8		189	37.82	265.8	169.8		196	40.68	277.8	168.8
182	36.1	257.8	167.8		166	36.67	249.8	153.8		204	32.09	258.8	192.8		168	40.11	258.8	148.8		182	39.53	265.8	160.8		185	43.54	277.8	154.8		189	37.82	265.8	169.8		196	40.68	277.8	168.8
182	36.1	257.8	167.8		166	36.67	249.8	153.8		202	30.37	252.8	194.8		168	40.11	258.8	148.8		183	42.97	274.8	153.8		192	42.97	280.8	160.8		189	37.82	265.8	169.8		196	40.68	277.8	168.8
182	36.1	257.8	167.8		163	34.95	243.8	153.8		202	30.37	252.8	194.8		170	41.83	263.8	146.8		185	44.12	278.8	152.8		192	42.97	280.8	160.8		189	37.82	265.8	169.8		199	41.83	282.8	168.8
182	36.1	257.8	167.8		168	35.52	247.8	156.8		202	32.09	257.8	191.8		170	41.83	263.8	146.8		185	44.12	278.8	152.8		185	42.4	274.8	156.8		189	37.82	265.8	169.8		194	41.83	279.8	164.8
182	36.1	257.8	167.8		168	35.52	247.8	156.8		204	32.09	258.8	192.8		170	38.39	255.8	153.8		185	41.25	271.8	159.8		185	42.4	274.8	156.8		189	37.82	265.8	169.8		194	41.83	279.8	164.8
177	34.95	251.8	165.8		167	36.1	248.8	154.8		204	32.09	258.8	192.8		168	38.39	254.8	151.8		184	42.4	274.8	155.8		192	42.4	279.8	161.8		187	36.67	261.8	169.8		194	41.83	279.8	164.8
177	34.95	251.8	165.8		167	36.1	248.8	154.8		202	29.79	250.8	195.8		168	40.68	259.8	147.8		184	42.4	274.8	155.8		192	42.4	279.8	161.8		187	36.67	261.8	169.8		197	42.4	282.8	165.8
180	35.52	254.8	166.8		167	36.67	249.8	153.8		202	29.79	250.8	195.8		168	40.68	259.8	147.8		183	43.54	276.8	152.8		187	42.4	276.8	158.8		187	36.67	261.8	169.8		197	42.4	282.8	165.8
180	35.52	254.8	166.8		167	36.67	249.8	153.8		201	31.51	255.8	191.8		169	40.68	260.8	148.8		184	42.4	274.8	155.8		187	42.4	276.8	158.8		187	36.67	261.8	169.8		193	42.4	280.8	162.8
177	35.52	252.8	164.8		167	36.67	249.8	153.8		201	31.51	255.8	191.8		169	40.68	260.8	148.8		184	42.4	274.8	155.8		186	42.97	276.8	156.8		187	36.67	261.8	169.8		199	42.97	285.8	165.8
177	35.52	252.8	164.8		167	33.8	242.8	158.8		204	30.94	254.8	194.8		168	41.83	262.8	145.8		184	43.54	276.8	153.8		186	42.97	276.8	156.8		187	36.67	261.8	169.8		199	42.97	285.8	165.8
177	35.52	252.8	164.8		167	33.8	242.8	158.8		203	30.37	252.8	195.8		169	41.83	262.8	145.8		184	43.54	276.8	153.8		185	42.4	274.8	156.8		186	37.82	264.8	166.8		199	42.97	285.8	165.8
177	35.52	252.8	164.8		166	34.38	243.8	157.8		203	30.37	252.8	195.8		169	42.4	263.8	144.8		185	44.12	278.8	152.8		188	42.4	276.8	158.8		186	37.82	264.8	166.8		199	42.97	285.8	165.8
180	36.1	256.8	165.8		166	34.38	243.8	157.8		204	32.09	258.8	192.8		168	41.83	262.8	145.8		181	44.12	276.8	149.8		188	42.4	276.8	158.8		186	37.82	264.8	166.8		197	42.4	282.8	165.8
180	36.1	256.8	165.8		165	34.95	244.8	155.8		204	32.09	258.8	192.8		168	41.83	262.8	145.8		181	44.12	276.8	149.8		188	42.4	276.8	158.8		187	34.38	255.8	174.8		197	42.4	282.8	165.8
180	36.1	256.8	165.8		165	34.95	244.8	155.8		204	32.09	258.8	192.8		169	41.83	262.8	145.8		184	43.54	276.8	153.8		188	42.4	276.8	158.8		186	35.52	258.8	171.8		193	41.25	277.8	165.8
179	36.1	255.8	164.8		165	36.1	247.8	153.8		204	32.09	258.8	192.8		166	41.25	259.8	144.8		184	43.54	276.8	153.8		189	42.97	278.8	158.8		186	35.52	258.8	171.8		193	41.25	277.8	165.8
179	36.1	255.8	164.8		165	36.1	247.8	153.8		204	32.09	258.8	192.8		166	41.25	259.8	144.8		185	43.54	277.8	154.8		189	42.97	278.8	158.8		186	36.67	261.8	169.8		195	40.11	275.8	169.8
178	36.1	254.8	163.8		167	36.1	248.8	154.8		204	32.09	258.8	192.8		169	41.25	261.8	147.8		185	44.12	278.8	152.8		189	42.97	278.8	158.8		182	36.1	257.8	167.8		199	41.83	282.8	168.8
179	36.1	255.8	164.8		167	36.1	248.8	154.8		204	32.09	258.8	192.8		168	41.25	260.8	146.8		183	44.12	277.8	151.8		185	42.97	276.8	155.8		182	36.1	257.8	167.8		198	41.83	282.8	167.8
179	36.1	255.8	164.8		165	36.67	248.8	152.8		204	32.09	258.8	192.8		168	41.25	260.8	146.8		185	41.25	271.8	159.8		188	42.4	276.8	158.8		187	36.67	261.8	169.8		198	40.68	279.8	170.8
180	36.1	256.8	165.8		165	36.67	248.8	152.8		203	32.66	259.8	190.8		169	40.11	258.8	149.8		185	41.25	271.8	159.8		188	42.4	276.8	158.8		187	35.52	258.8	172.8		198	40.68	279.8	170.8
180	36.1	256.8	165.8		166	35.52	246.8	155.8		205	32.66	260.8	192.8		168	41.25	260.8	146.8		186	42.97	276.8	156.8		185	41.83	273.8	157.8		187	35.52	258.8	172.8		196	40.68	277.8	168.8
178	35.52	253.8	164.8		166	35.52	246.8	155.8		205	32.66	260.8	192.8		167	42.4	262.8	143.8		186	42.97	276.8	156.8		185	41.83	273.8	157.8		185	36.67	260.8	168.8		193	38.96	271.8	170.8
178	35.52	253.8	164.8		165	36.67	248.8	152.8		205	32.09	258.8	193.8		168	41.83	262.8	145.8		182	43.54	275.8	151.8		191	42.97	280.8	159.8		186	39.53	268.8	163.8		193	38.96	271.8	170.8
178	35.52	253.8	164.8		165	36.67	248.8	152.8		205	32.09	258.8	193.8		167	41.25	260.8	145.8		184	41.25	271.8	158.8		191	42.97	280.8	159.8		186	38.39	265.8	165.8		200	40.68	280.8	171.8
177	36.1	254.8	163.8		164	37.24	249.8	150.8		203	32.09	257.8	191.8		167	41.25	260.8	145.8		184	41.25	271.8	158.8		186	43.54	278.8	154.8		184	38.39	264.8	164.8		200	40.68	280.8	171.8
177	36.1	254.8	163.8		164	37.24	249.8	150.8		203	31.51	256.8	193.8		166	41.25	259.8	144.8		185	41.83	273.8	157.8		186	43.54	278.8	154.8		188	38.39	266.8	167.8		195	41.25	278.8	166.8
178	36.1	254.8	163.8		168	36.1	248.8	155.8		203	32.09	257.8	191.8		168	41.25	260.8	146.8		185	42.97	276.8	155.8		186	42.4	275.8	157.8		188	38.39	266.8	167.8		199	41.25	281.8	169.8
178	36.1	254.8	163.8		166	34.95	245.8	156.8		203	32.09	257.8	191.8		170	41.25	262.8	147.8		183	42.97	274.8	153.8		190	42.97	279.8	159.8		188	38.39	266.8	167.8		199	41.25	281.8	169.8
176	36.1	253.8	162.8		166	34.95	245.8	156.8		203	32.09	257.8	191.8		170	41.25	262.8	147.8		181	44.12	276.8	149.8		185	42.4	274.8	156.8		188	38.39	266.8	167.8		197	42.4	282.8	165.8
176	36.1	253.8	162.8		167	36.1	248.8	154.8		203	32.09	257.8	191.8		169	41.25	261.8	147.8		181	44.12	276.8	149.8		185	42.4	274.8	156.8		188	38.39	266.8	167.8		197	42.4	282.8	165.8
182	36.1	257.8	167.8		167	36.1	248.8	154.8		204	29.22	249.8	198.8		167	41.25	260.8	145.8		186	41.83	274.8	158.8		191	42.4	278.8	161.8		189	37.82	265.8	169.8		198	42.4	283.8	166.8
182	36.1	257.8	167.8		166	37.24	250.8	152.8		204	30.37	253.8	196.8		169	41.83	262.8	145.8		186	41.83	274.8	158.8		186	42.4	275.8	157.8		189	36.1	261.8	172.8		199	42.4	284.8	166.8
182	36.1	257.8	167.8		166	36.67	249.8	153.8		202	30.37	252.8	194.8		169	41.83	262.8	145.8		185	43.54	277.8	154.8		187	42.97	277.8	156.8		184	36.1	258.8	168.8		199	42.4	284.8	166.8
182	36.1	257.8	167.8		166	36.67	249.8	153.8		200	31.51	254.8	190.8		170	41.25	262.8	147.8		184	44.12	278.8	152.8		186	42.4	275.8	157.8		189	37.24	264.8	170.8		197	41.83	281.8	166.8
182	36.1	257.8	167.8		167	36.1	248.8	154.8		200	31.51	254.8	190.8		169	41.25	261.8	147.8		184	44.12	278.8	152.8		186	42.4	275.8	157.8		189	37.24	264.8	170.8		197	42.97	284.8	164.8
182	36.1	257.8	167.8		168	35.52	247.8	156.8		201	32.09	256.8	190.8		169	41.25	261.8	147.8		185	41.83	273.8	157.8		188	42.97	278.8	157.8		188	37.82	265.8	168.8		196	42.97	283.8	163.8
182	36.1	257.8	167.8		168	35.52	247.8	156.8		201	32.09	256.8	190.8		169	40.68	260.8	148.8		185	41.83	273.8	157.8		188	43.54	279.8	156.8		187	37.24	263.8	168.8		196	42.97	283.8	163.8
182	36.1	257.8	167.8		169	35.52	248.8	157.8		205	32.66	260.8	192.8		169	41.25	261.8	147.8		185	42.97	276.8	155.8		186	43.54	278.8	154.8		187	37.24	263.8	168.8		199	42.97	285.8	165.8
177	36.67	255.8	161.8		169	35.52	248.8	157.8		205	32.66	260.8	192.8		169	41.25	261.8	147.8		185	42.97	276.8	155.8		189	43.54	280.8	157.8		184	36.67	259.8	167.8		196	42.97	283.8	163.8
177	36.67	255.8	161.8		169	35.52	248.8	157.8		202	32.09	257.8	191.8		169	41.25	261.8	147.8		185	44.12	278.8	152.8		190	42.97	279.8	159.8		184	36.1	258.8	168.8		196	42.97	283.8	163.8
177	34.95	251.8	165.8		169	35.52	248.8	157.8		205	32.66	260.8	192.8		169	41.25	261.8	147.8		185	42.4	274.8	156.8		190	42.97	279.8	159.8		184	36.1	258.8	168.8		199	42.4	284.8	166.8
177	34.95	251.8	165.8		169	35.52	248.8	157.8		205	32.66	260.8	192.8		169	41.25	261.8	147.8		184	42.4	274.8	155.8		185	42.4	274.8	156.8		189	36.67	262.8	171.8		199	42.4	284.8	166.8
181	32.66	247.8	172.8		169	35.52	248.8	157.8		205	32.66	260.8	192.8		171	40.68	261.8	149.8		184	44.12	278.8	152.8		183	43.54	276.8	152.8		189	36.67	262.8	171.8		197	41.83	281.8	166.8
181	34.95	253.8	168.8		167	36.1	248.8	154.8		205	32.66	260.8	192.8		168	41.25	260.8	146.8		184	44.12	278.8	152.8		186	42.97	276.8	156.8		188	36.1	260.8	171.8		196	41.83	280.8	166.8
180	34.95	253.8	167.8		167	36.1	248.8	154.8		207	32.66	261.8	194.8		167	40.68	258.8	146.8		184	42.4	274.8	155.8		186	42.97	276.8	156.8		188	36.1	260.8	171.8		196	41.83	280.8	166.8
177	35.52	252.8	164.8		165	36.1	247.8	153.8		205	32.66	260.8	192.8		167	40.68	258.8	146.8		184	42.4	274.8	155.8		185	42.97	276.8	155.8		186	36.67	261.8	169.8		199	42.97	285.8	165.8
177	35.52	252.8	164.8		165	36.1	247.8	153.8		205	32.66	260.8	192.8		168	40.68	259.8	147.8		183	43.54	276.8	152.8		185	42.97	276.8	155.8		186	37.24	262.8	168.8		200	40.11	278.8	172.8
182	36.1	257.8	167.8		165	35.52	245.8	154.8		205	32.66	260.8	192.8		169	40.68	260.8	148.8		185	44.12	278.8	152.8		187	42.97	277.8	156.8		184	37.24	261.8	166.8		199	41.25	281.8	169.8
182	36.1	257.8	167.8		165	35.52	245.8	154.8		205	32.66	260.8	192.8		169	40.68	260.8	148.8		185	44.12	278.8	152.8		190	42.4	278.8	160.8		186	36.67	261.8	169.8		199	41.25	281.8	169.8
178	36.1	254.8	163.8		165	35.52	245.8	154.8		204	33.23	261.8	190.8		170	40.68	260.8	148.8		186	44.12	279.8	153.8		190	42.4	278.8	160.8		185	35.52	257.8	170.8		198	41.83	282.8	167.8
178	36.67	256.8	162.8		167	34.95	245.8	156.8		201	32.66	258.8	189.8		170	40.68	260.8	148.8		186	44.12	279.8	153.8		190	42.4	278.8	160.8		185	35.52	257.8	170.8		198	41.83	282.8	167.8
178	36.67	256.8	162.8		167	34.95	245.8	156.8		201	32.66	258.8	189.8		170	40.68	260.8	148.8		185	42.4	274.8	156.8		189	41.83	276.8	160.8		186	35.52	258.8	171.8		197	36.67	267.8	178.8
179	36.67	256.8	163.8		164	25.78	221.8	167.8		203	33.23	261.8	189.8		170	41.25	262.8	147.8		185	43.54	277.8	154.8		187	42.4	276.8	158.8		188	36.1	260.8	171.8		198	37.82	271.8	176.8
179	36.67	256.8	163.8		164	25.78	221.8	167.8		203	33.23	261.8	189.8		168	41.25	260.8	146.8		185	43.54	277.8	154.8		188	41.83	275.8	160.8		188	35.52	259.8	173.8		198	37.82	271.8	176.8
179	36.67	256.8	163.8		164	25.78	221.8	167.8		204	32.09	258.8	192.8		168	41.25	260.8	146.8		183	42.97	274.8	153.8		188	41.83	275.8	160.8		187	35.52	258.8	172.8		198	39.53	276.8	172.8
179	36.67	256.8	163.8		166	33.23	240.8	158.8		204	32.66	260.8	191.8		168	41.25	260.8	146.8		183	42.97	274.8	153.8		188	42.4	276.8	158.8		186	35.52	258.8	171.8		194	40.11	274.8	168.8
177	36.1	254.8	163.8		166	33.23	240.8	158.8		204	32.66	260.8	191.8		168	41.25	260.8	146.8		183	44.12	277.8	151.8		188	41.83	275.8	160.8		184	36.67	259.8	167.8		195	42.4	281.8	163.8
178	36.1	254.8	163.8		165	33.23	240.8	158.8		202	31.51	255.8	192.8		168	41.25	260.8	146.8		183	44.12	277.8	151.8		188	41.83	275.8	160.8		184	36.67	259.8	167.8		195	42.4	281.8	163.8
178	36.1	254.8	163.8		165	33.23	240.8	158.8		202	31.51	255.8	192.8		168	41.25	260.8	146.8		183	44.12	277.8	151.8		185	42.4	274.8	156.8		188	37.24	263.8	169.8		195	44.69	287.8	158.8
178	36.1	254.8	163.8		165	33.23	240.8	158.8		202	31.51	255.8	192.8		168	41.25	260.8	146.8		183	44.12	277.8	151.8		185	42.4	274.8	156.8		188	37.24	263.8	169.8		195	44.69	287.8	158.8
178	36.1	254.8	163.8		162	33.23	238.8	155.8		202	31.51	255.8	192.8		168	41.25	260.8	146.8		183	44.12	277.8	151.8		185	42.97	276.8	155.8		188	35.52	259.8	173.8		197	43.54	285.8	162.8
178	37.24	257.8	161.8		162	33.23	238.8	155.8		202	31.51	255.8	192.8		168	41.25	260.8	146.8		183	44.69	278.8	150.8		185	42.97	276.8	155.8		188	35.52	259.8	173.8		197	43.54	285.8	162.8
179	36.67	256.8	163.8		162	33.23	238.8	155.8		202	31.51	255.8	192.8		168	41.25	260.8	146.8		183	44.69	278.8	150.8		191	44.69	284.8	155.8		190	36.67	263.8	172.8		196	40.11	276.8	169.8
179	36.67	256.8	163.8		162	33.23	238.8	155.8		202	31.51	255.8	192.8		168	41.25	260.8	146.8		183	44.69	278.8	150.8		189	42.97	278.8	158.8		187	34.95	257.8	173.8		196	38.96	273.8	172.8
182	36.67	258.8	165.8		162	33.23	238.8	155.8		202	31.51	255.8	192.8		168	41.25	260.8	146.8		183	44.69	278.8	150.8		186	42.97	276.8	156.8		187	34.95	257.8	173.8		192	38.96	270.8	169.8
182	36.67	258.8	165.8		162	33.23	238.8	155.8		202	31.51	255.8	192.8		169	41.25	261.8	147.8		185	45.26	281.8	150.8		186	42.97	276.8	156.8		184	36.1	258.8	168.8		194	41.25	277.8	165.8
182	36.67	258.8	165.8		162	33.23	238.8	155.8		202	31.51	255.8	192.8		169	41.25	261.8	147.8		185	37.24	261.8	167.8		187	42.97	277.8	156.8		184	36.1	258.8	168.8		194	41.25	277.8	165.8
182	36.67	258.8	165.8		162	33.23	238.8	155.8		202	31.51	255.8	192.8		167	40.68	258.8	146.8		184	37.24	261.8	166.8		187	42.97	277.8	156.8		188	34.38	256.8	175.8		198	40.11	277.8	171.8
182	36.67	258.8	165.8		162	33.23	238.8	155.8		202	31.51	255.8	192.8		167	40.68	258.8	146.8		185	41.83	273.8	157.8		187	42.97	277.8	156.8		184	36.1	258.8	168.8		198	40.11	277.8	171.8
178	37.24	257.8	161.8		162	33.23	238.8	155.8		205	32.66	260.8	192.8		169	40.68	260.8	148.8		185	41.83	273.8	157.8		187	42.97	277.8	156.8		184	36.1	258.8	168.8		193	41.25	277.8	165.8
178	37.24	257.8	161.8		162	33.23	238.8	155.8		204	31.51	256.8	193.8		170	40.68	260.8	148.8		185	42.97	276.8	155.8		187	42.97	277.8	156.8		188	36.67	262.8	170.8		193	41.25	277.8	165.8
178	37.24	257.8	161.8		162	33.23	238.8	155.8		204	31.51	256.8	193.8		170	40.68	260.8	148.8		185	41.83	273.8	157.8		187	42.97	277.8	156.8		188	36.67	262.8	170.8		196	41.25	279.8	167.8
178	37.24	257.8	161.8		162	33.23	238.8	155.8		202	36.1	269.8	183.8		168	41.25	260.8	146.8		184	41.83	272.8	157.8		187	37.24	263.8	168.8		185	36.67	260.8	168.8		196	42.4	282.8	164.8
177	37.24	257.8	160.8		162	33.23	238.8	155.8		202	36.1	269.8	183.8		168	40.68	259.8	147.8		184	41.83	272.8	157.8		186	40.11	269.8	162.8		185	36.67	260.8	168.8		197	42.4	282.8	165.8
177	37.24	257.8	160.8		162	33.23	238.8	155.8		202	36.1	269.8	183.8		168	40.68	259.8	147.8		184	41.83	272.8	157.8		187	38.96	267.8	165.8		185	36.67	260.8	168.8		197	41.25	279.8	168.8
177	37.24	257.8	160.8		162	33.23	238.8	155.8		202	36.1	269.8	183.8		169	43.54	266.8	142.8		184	41.83	272.8	157.8		187	38.96	267.8	165.8		185	36.67	260.8	168.8		197	41.25	279.8	168.8
177	37.24	257.8	160.8		162	33.23	238.8	155.8		202	36.1	269.8	183.8		169	42.4	263.8	144.8		184	41.83	272.8	157.8		187	38.39	266.8	166.8		185	36.67	260.8	168.8		199	41.83	282.8	168.8
177	37.24	257.8	160.8		162	33.23	238.8	155.8		202	36.1	269.8	183.8		169	42.4	263.8	144.8		184	41.83	272.8	157.8		187	38.39	266.8	166.8		185	36.67	260.8	168.8		199	41.83	282.8	168.8
177	37.24	257.8	160.8		162	33.23	238.8	155.8		202	36.1	269.8	183.8		169	41.25	261.8	147.8		184	41.83	272.8	157.8		187	38.39	266.8	166.8		190	36.1	261.8	173.8		199	41.83	282.8	168.8
177	37.24	257.8	160.8		162	33.23	238.8	155.8		202	36.1	269.8	183.8		169	41.25	261.8	147.8		184	41.83	272.8	157.8		183	44.12	277.8	151.8		189	36.1	261.8	172.8		200	41.83	283.8	169.8
177	37.24	257.8	160.8		162	33.23	238.8	155.8		202	36.1	269.8	183.8		168	41.25	260.8	146.8		184	41.83	272.8	157.8		183	44.12	277.8	151.8		189	36.1	261.8	172.8		200	41.83	283.8	169.8
177	37.24	257.8	160.8		162	33.23	238.8	155.8		202	36.1	269.8	183.8		169	41.25	261.8	147.8		184	41.83	272.8	157.8		190	42.97	279.8	159.8		190	36.67	263.8	172.8		199	41.83	282.8	168.8
177	37.24	257.8	160.8		162	33.23	238.8	155.8		202	36.1	269.8	183.8		169	41.25	261.8	147.8		184	41.83	272.8	157.8		190	42.97	279.8	159.8		190	36.67	263.8	172.8		199	41.83	282.8	168.8
177	37.24	257.8	160.8		162	33.23	238.8	155.8		202	36.1	269.8	183.8		170	41.25	262.8	147.8		189	44.69	282.8	154.8		189	42.97	278.8	158.8		185	36.1	259.8	169.8		199	41.83	282.8	168.8
177	37.24	257.8	160.8		162	33.23	238.8	155.8		203	37.82	274.8	180.8		167	41.25	260.8	145.8		189	44.69	282.8	154.8		189	42.97	278.8	158.8		186	34.38	255.8	173.8		196	40.68	277.8	168.8
177	37.24	257.8	160.8		162	33.23	238.8	155.8		203	37.82	274.8	180.8		169	40.11	258.8	149.8		184	44.69	279.8	150.8		190	42.4	278.8	160.8		186	34.38	255.8	173.8		196	40.68	277.8	168.8
177	37.24	257.8	160.8		162	33.23	238.8	155.8		203	37.82	274.8	180.8		169	40.11	258.8	149.8		184	44.69	279.8	150.8		184	42.4	274.8	155.8		190	36.1	261.8	173.8		200	40.11	278.8	172.8
180	37.24	258.8	163.8		162	33.23	238.8	155.8		203	37.82	274.8	180.8		170	39.53	258.8	151.8		182	45.26	279.8	148.8		184	42.4	274.8	155.8		190	36.67	263.8	172.8		200	40.11	278.8	172.8
180	37.24	258.8	163.8		162	33.23	238.8	155.8		203	37.82	274.8	180.8		170	39.53	258.8	151.8		182	45.26	279.8	148.8		189	42.97	278.8	158.8		188	36.67	262.8	170.8		200	40.11	278.8	172.8
180	37.24	258.8	163.8		162	33.23	238.8	155.8		205	28.65	248.8	199.8		169	40.11	258.8	149.8		184	45.26	280.8	149.8		189	42.97	278.8	158.8		184	37.24	261.8	166.8		200	40.11	278.8	172.8
178	36.1	254.8	163.8		162	33.23	238.8	155.8		205	28.65	248.8	199.8		166	38.96	254.8	149.8		184	42.97	275.8	154.8		188	42.4	276.8	158.8		187	36.67	261.8	169.8		199	41.83	282.8	168.8
178	36.1	254.8	163.8		162	33.23	238.8	155.8		203	16.62	208.8	214.8		166	38.96	254.8	149.8		184	42.97	275.8	154.8		188	42.4	276.8	158.8		187	36.67	261.8	169.8		199	41.83	282.8	168.8
177	36.67	255.8	161.8		162	33.23	238.8	155.8		207	26.36	241.8	205.8		166	38.96	254.8	149.8		183	43.54	276.8	152.8		185	41.25	271.8	159.8		185	36.1	259.8	169.8		192	41.25	276.8	164.8
177	36.67	255.8	161.8		162	33.23	238.8	155.8		207	26.36	241.8	205.8		166	38.96	254.8	149.8		183	43.54	276.8	152.8		185	41.25	271.8	159.8		189	36.1	261.8	172.8		192	41.25	276.8	164.8
180	36.67	257.8	164.8		162	33.23	238.8	155.8		209	30.37	255.8	200.8		170	41.83	263.8	146.8		186	42.97	276.8	156.8		189	36.67	262.8	171.8		189	36.1	261.8	172.8		196	41.25	279.8	167.8
180	36.67	257.8	164.8		162	33.23	238.8	155.8		209	30.37	255.8	200.8		167	41.25	260.8	145.8		186	44.12	279.8	153.8		189	36.67	262.8	171.8		186	35.52	258.8	171.8		194	40.68	276.8	167.8
180	36.67	257.8	164.8		162	33.23	238.8	155.8		205	30.94	255.8	195.8		168	41.25	260.8	146.8		185	44.12	278.8	152.8		188	39.53	269.8	165.8		186	36.1	259.8	170.8		194	40.68	276.8	167.8
180	36.67	257.8	164.8		162	33.23	238.8	155.8		205	30.94	255.8	195.8		167	41.25	260.8	145.8		183	42.97	274.8	153.8		188	39.53	269.8	165.8		186	36.1	259.8	170.8		199	40.11	278.8	172.8
180	36.1	256.8	165.8		162	33.23	238.8	155.8		203	31.51	256.8	193.8		168	40.68	259.8	147.8		183	42.97	274.8	153.8		185	41.25	271.8	159.8		187	36.1	260.8	171.8		199	40.11	278.8	172.8
177	36.1	254.8	163.8		162	33.23	238.8	155.8		203	31.51	256.8	193.8		169	40.68	260.8	148.8		186	42.97	276.8	156.8		185	41.25	271.8	159.8		187	36.67	261.8	169.8		196	41.25	279.8	167.8
177	36.1	254.8	163.8		162	33.23	238.8	155.8		203	31.51	256.8	193.8		170	41.25	262.8	147.8		186	42.97	276.8	156.8		185	41.25	271.8	159.8		190	36.67	263.8	172.8		196	41.25	279.8	167.8
179	36.1	255.8	164.8		167	38.39	253.8	150.8		203	31.51	256.8	193.8		170	41.25	262.8	147.8		184	43.54	276.8	153.8		185	41.25	271.8	159.8		187	36.1	260.8	171.8		198	41.83	282.8	167.8
180	34.95	253.8	167.8		167	33.8	242.8	158.8		203	31.51	256.8	193.8		167	41.25	260.8	145.8		184	44.12	278.8	152.8		185	41.25	271.8	159.8		187	36.1	260.8	171.8		197	41.25	279.8	168.8
179	36.1	255.8	164.8		167	34.95	245.8	156.8		205	32.66	260.8	192.8		167	41.25	260.8	145.8		184	44.12	278.8	152.8		190	41.83	276.8	161.8		186	36.1	259.8	170.8		197	41.25	279.8	168.8
179	36.1	255.8	164.8		167	34.95	245.8	156.8		205	32.66	260.8	192.8		169	41.25	261.8	147.8		184	44.69	279.8	150.8		190	41.83	276.8	161.8		188	36.67	262.8	170.8		199	41.25	281.8	169.8
180	36.67	257.8	164.8		164	34.95	243.8	154.8		204	28.65	247.8	199.8		169	41.25	261.8	147.8		184	44.69	279.8	150.8		190	41.83	276.8	161.8		187	36.1	260.8	171.8		199	41.25	281.8	169.8
180	36.67	257.8	164.8		164	34.95	243.8	154.8		204	28.65	247.8	199.8		169	41.25	261.8	147.8		184	44.12	278.8	152.8		186	45.84	283.8	149.8		187	36.1	260.8	171.8		194	41.83	279.8	164.8
178	36.1	254.8	163.8		170	36.1	250.8	157.8		205	26.93	242.8	202.8		166	41.25	259.8	144.8		185	44.12	278.8	152.8		186	45.84	283.8	149.8		187	36.67	261.8	169.8		195	41.83	280.8	165.8
178	36.1	254.8	163.8		164	38.96	253.8	147.8		205	26.93	242.8	202.8		166	41.25	259.8	144.8		185	44.12	278.8	152.8		188	44.12	280.8	154.8		187	37.24	263.8	168.8		198	41.83	282.8	167.8
178	36.1	254.8	163.8		164	38.96	253.8	147.8		208	29.22	251.8	201.8		168	41.25	260.8	146.8		186	44.12	279.8	153.8		188	44.12	280.8	154.8		190	37.24	264.8	171.8		198	41.83	282.8	167.8
177	34.95	251.8	165.8		166	36.67	249.8	153.8		208	29.22	251.8	201.8		170	41.25	262.8	147.8		186	44.12	279.8	153.8		186	43.54	278.8	154.8		188	37.24	263.8	169.8		199	41.25	281.8	169.8
177	34.95	251.8	165.8		166	36.67	249.8	153.8		203	29.22	249.8	197.8		167	40.68	258.8	146.8		182	43.54	275.8	151.8		186	43.54	278.8	154.8		188	37.24	263.8	169.8		200	41.83	283.8	169.8
178	36.1	254.8	163.8		170	36.1	250.8	157.8		206	25.78	239.8	205.8		167	41.25	260.8	145.8		185	43.54	277.8	154.8		186	43.54	278.8	154.8		185	37.24	261.8	167.8		200	41.83	283.8	169.8
178	36.1	254.8	163.8		170	36.1	250.8	157.8		206	25.78	239.8	205.8		168	40.68	259.8	147.8		185	43.54	277.8	154.8		186	43.54	278.8	154.8		190	37.82	266.8	170.8		195	42.4	281.8	163.8
177	36.1	254.8	163.8		167	35.52	247.8	155.8		204	26.93	242.8	201.8		168	40.68	259.8	147.8		186	44.12	279.8	153.8		186	43.54	278.8	154.8		190	37.24	264.8	171.8		192	42.97	280.8	160.8
177	36.67	255.8	161.8		165	36.67	248.8	152.8		204	26.93	242.8	201.8		168	40.68	259.8	147.8		186	44.12	279.8	153.8		186	43.54	278.8	154.8		189	37.24	264.8	170.8		192	42.97	280.8	160.8
177	36.67	255.8	161.8		165	36.67	248.8	152.8		206	29.22	250.8	199.8		168	40.68	259.8	147.8		185	44.12	278.8	152.8		186	42.97	276.8	156.8		186	37.24	262.8	168.8		196	41.83	280.8	166.8
178	34.95	251.8	165.8		167	36.67	249.8	153.8		206	29.79	252.8	198.8		168	40.68	259.8	147.8		185	44.12	278.8	152.8		185	42.97	276.8	155.8		190	37.82	266.8	170.8		199	40.11	278.8	172.8
178	34.95	251.8	165.8		167	36.67	249.8	153.8		206	29.79	252.8	198.8		168	40.68	259.8	147.8		185	44.12	278.8	152.8		191	42.4	278.8	161.8		190	37.82	266.8	170.8		196	41.83	280.8	166.8
179	35.52	253.8	165.8		165	36.67	248.8	152.8		206	29.79	252.8	198.8		168	40.68	259.8	147.8		185	44.12	278.8	152.8		187	41.83	274.8	159.8		190	37.82	266.8	170.8		196	41.83	280.8	166.8
179	35.52	253.8	165.8		168	36.67	250.8	154.8		206	29.79	252.8	198.8		168	40.68	259.8	147.8		185	44.12	278.8	152.8		188	41.83	275.8	160.8		189	37.24	264.8	170.8		195	41.83	280.8	165.8
178	36.67	256.8	162.8		167	35.52	247.8	155.8		205	31.51	257.8	194.8		168	40.68	259.8	147.8		183	44.69	278.8	150.8		187	40.11	270.8	163.8		189	37.24	264.8	170.8		195	40.68	277.8	167.8
178	34.95	251.8	165.8		167	35.52	247.8	155.8		205	31.51	257.8	194.8		169	42.4	263.8	144.8		183	44.12	277.8	151.8		186	41.25	272.8	159.8		185	34.95	255.8	171.8		201	41.83	284.8	169.8
180	34.95	253.8	167.8		167	36.1	248.8	154.8		204	31.51	256.8	193.8		169	42.4	263.8	144.8		184	44.12	278.8	152.8		186	41.25	272.8	159.8		185	34.95	255.8	171.8		201	41.83	284.8	169.8
179	35.52	253.8	165.8		167	36.1	248.8	154.8		204	30.37	253.8	196.8		169	41.83	262.8	145.8		182	44.69	277.8	149.8		185	41.83	273.8	157.8		187	34.95	257.8	173.8		199	41.83	282.8	168.8
179	35.52	253.8	165.8		167	36.1	248.8	154.8		204	30.37	253.8	196.8		169	41.83	262.8	145.8		182	44.69	277.8	149.8		189	42.4	277.8	159.8		189	36.1	261.8	172.8		195	40.68	277.8	167.8
179	36.1	255.8	164.8		167	36.1	248.8	154.8		203	25.78	238.8	202.8		169	41.25	261.8	147.8		185	45.26	281.8	150.8		189	42.4	277.8	159.8		187	35.52	258.8	172.8		195	40.68	277.8	167.8
179	36.1	255.8	164.8		167	36.1	248.8	154.8		203	25.78	238.8	202.8		168	41.25	260.8	146.8		185	44.69	280.8	151.8		190	41.83	276.8	161.8		187	35.52	258.8	172.8		198	40.11	277.8	171.8
178	36.1	254.8	163.8		165	37.24	249.8	151.8		204	27.5	244.8	200.8		168	41.83	262.8	145.8		185	44.69	280.8	151.8		191	42.97	280.8	159.8		189	36.1	261.8	172.8		195	42.4	281.8	163.8
178	36.1	254.8	163.8		167	37.82	252.8	151.8		204	27.5	244.8	200.8		167	41.25	260.8	145.8		184	44.69	279.8	150.8		187	41.25	273.8	160.8		189	36.1	261.8	172.8		195	42.4	281.8	163.8
178	34.95	251.8	165.8		167	37.82	252.8	151.8		204	29.22	249.8	198.8		169	41.25	261.8	147.8		184	44.69	279.8	150.8		187	41.25	273.8	160.8		188	37.24	263.8	169.8		197	41.83	281.8	166.8
178	34.95	251.8	165.8		167	37.82	252.8	151.8		204	29.22	249.8	198.8		167	41.25	260.8	145.8		185	44.69	280.8	151.8		188	39.53	269.8	165.8		188	37.24	263.8	169.8		197	41.25	279.8	168.8
180	35.52	254.8	166.8		167	37.82	252.8	151.8		203	30.37	252.8	195.8		169	41.25	261.8	147.8		185	44.69	280.8	151.8		188	40.11	271.8	163.8		188	37.24	263.8	169.8		199	41.25	281.8	169.8
180	35.52	254.8	166.8		167	37.82	252.8	151.8		203	30.37	252.8	195.8		168	41.25	260.8	146.8		184	44.69	279.8	150.8		188	40.11	271.8	163.8		187	36.1	260.8	171.8		199	41.83	282.8	168.8
178	36.1	254.8	163.8		167	37.82	252.8	151.8		203	30.37	252.8	195.8		168	41.25	260.8	146.8		183	44.12	277.8	151.8		187	42.4	276.8	158.8		187	36.1	260.8	171.8		196	41.83	280.8	166.8
178	36.1	254.8	163.8		167	37.82	252.8	151.8		206	29.79	252.8	198.8		169	41.25	261.8	147.8		183	44.12	277.8	151.8		188	42.4	276.8	158.8		187	36.1	260.8	171.8		193	41.83	278.8	163.8
176	36.1	253.8	162.8		167	37.82	252.8	151.8		206	29.79	252.8	198.8		169	41.25	261.8	147.8		183	44.12	277.8	151.8		188	42.4	276.8	158.8		187	36.1	260.8	171.8		193	41.83	278.8	163.8
176	36.1	253.8	162.8		167	37.82	252.8	151.8		206	29.79	252.8	198.8		166	41.25	259.8	144.8		183	44.12	277.8	151.8		188	42.4	276.8	158.8		187	36.1	260.8	171.8		195	41.83	280.8	165.8
177	36.1	254.8	163.8		167	37.82	252.8	151.8		205	30.94	255.8	195.8		166	41.25	259.8	144.8		183	44.12	277.8	151.8		185	40.11	269.8	161.8		187	36.1	260.8	171.8		195	41.83	280.8	165.8
177	34.38	249.8	166.8		169	37.82	253.8	153.8		205	30.94	255.8	195.8		168	40.68	259.8	147.8		183	44.12	277.8	151.8		185	40.11	269.8	161.8		187	36.1	260.8	171.8		196	41.83	280.8	166.8
177	34.38	249.8	166.8		169	37.82	253.8	153.8		206	31.51	257.8	195.8		168	40.68	259.8	147.8		185	44.12	278.8	152.8		188	41.83	275.8	160.8		187	36.1	260.8	171.8		200	42.4	284.8	167.8
179	34.95	252.8	166.8		165	34.95	244.8	155.8		206	30.37	254.8	197.8		170	41.25	262.8	147.8		185	44.12	278.8	152.8		192	41.83	278.8	163.8		187	36.1	260.8	171.8		200	42.4	284.8	167.8
179	34.95	252.8	166.8		165	34.95	244.8	155.8		206	30.37	254.8	197.8		169	38.96	256.8	151.8		185	44.12	278.8	152.8		189	38.96	268.8	166.8		187	36.1	260.8	171.8		194	41.25	277.8	165.8
176	33.8	247.8	166.8		166	36.67	249.8	153.8		202	30.94	253.8	193.8		169	38.96	256.8	151.8		184	44.69	279.8	150.8		189	38.96	268.8	166.8		190	37.24	264.8	171.8		199	41.25	281.8	169.8
177	33.23	246.8	168.8		166	36.67	249.8	153.8		202	30.94	253.8	193.8		167	40.68	258.8	146.8		184	44.69	279.8	150.8		189	40.11	271.8	164.8		187	37.24	263.8	168.8		193	42.4	280.8	162.8
177	33.23	246.8	168.8		166	34.95	245.8	156.8		204	31.51	256.8	193.8		168	40.68	259.8	147.8		185	44.69	280.8	151.8		187	40.11	270.8	163.8		187	37.24	263.8	168.8		193	42.4	280.8	162.8
175	32.66	244.8	167.8		166	34.95	245.8	156.8		204	32.09	258.8	192.8		168	41.25	260.8	146.8		185	44.69	280.8	151.8		185	43.54	277.8	154.8		186	38.96	266.8	164.8		197	41.83	281.8	166.8
175	32.66	244.8	167.8		166	35.52	246.8	155.8		204	32.09	258.8	192.8		168	41.25	260.8	146.8		185	44.69	280.8	151.8		185	43.54	277.8	154.8		186	38.96	266.8	164.8		197	41.83	281.8	166.8
180	32.09	245.8	172.8		166	35.52	246.8	155.8		203	30.94	254.8	194.8		168	40.68	259.8	147.8		183	44.12	277.8	151.8		185	43.54	277.8	154.8		188	35.52	259.8	173.8		199	41.83	282.8	168.8
180	32.09	245.8	172.8		167	35.52	247.8	155.8		203	30.94	254.8	194.8		167	40.68	258.8	146.8		183	44.12	277.8	151.8		185	42.97	276.8	155.8		186	38.39	265.8	165.8		199	41.83	282.8	168.8
179	33.8	249.8	168.8		167	35.52	247.8	155.8		203	32.09	257.8	191.8		167	40.68	258.8	146.8		183	44.69	278.8	150.8		189	42.4	277.8	159.8		186	38.39	265.8	165.8		195	41.25	278.8	166.8
176	35.52	252.8	163.8		165	34.38	243.8	156.8		205	32.09	258.8	193.8		169	41.25	261.8	147.8		183	44.69	278.8	150.8		189	42.4	277.8	159.8		186	38.39	265.8	165.8		194	41.83	279.8	164.8
176	35.52	252.8	163.8		165	34.38	243.8	156.8		203	32.66	259.8	190.8		169	41.25	261.8	147.8		185	44.69	280.8	151.8		189	42.4	277.8	159.8		186	38.39	265.8	165.8		198	42.4	283.8	166.8
178	33.8	249.8	167.8		168	33.23	242.8	160.8		203	32.66	259.8	190.8		167	41.25	260.8	145.8		183	44.12	277.8	151.8		186	40.11	269.8	162.8		186	38.39	265.8	165.8		198	41.83	282.8	167.8
[truncated: 36 more rows]

## Sheet: C
2023-02-20					2023-02-21					2023-02-22					2023-02-23					2023-03-07					2023-03-09					2023-03-08					2023/3/9-2					2023-02-20					2023-02-20
[truncated: 1,011 more rows]

[truncated: 9 more sheets: D, E, F, G, H, I, J, K, L]
